# Supplementary material for: Generation and Evaluation of a Genome-Scale Metabolic Network Model of Synechococcus elongatus PCC7942
Source: Metabolites. 2014 Aug 20;4(3):680–98. doi: 10.3390/metabo4030680 (PMC4192687; doi:10.3390/metabo4030680)
Supplement: Supplementary File 1 [file metabolites-04-00680-s001.zip]

Archive with 6 entries (5 files):
- metabolites-04-00680-supplementary/Supplementary File S1.pdf
- metabolites-04-00680-supplementary/Supplementary File S2.txt
- metabolites-04-00680-supplementary/Supplementary File S3.xlsx
- metabolites-04-00680-supplementary/Supplementary File S4.txt
- metabolites-04-00680-supplementary/Supplementary File S5.xlsx
- metabolites-04-00680-supplementary/
