# Supplementary material for: Generation and Evaluation of a Genome-Scale Metabolic Network Model of Synechococcus elongatus PCC7942
Source: Metabolites. 2014 Aug 20;4(3):680–98. doi: 10.3390/metabo4030680 (PMC4192687; doi:10.3390/metabo4030680)
Supplement: Supplementary File 1 [file metabolites-04-00680-s001.zip › metabolites-04-00680-supplementary/Supplementary File S3.xlsx]

## Sheet: ORF-reaction association file
Synechococcus elongatus PCC7942 genome-scale metabolic model
Reactions with assigned genes
Enzymatic conversion
Reaction name	ORF ID	Gene name	Reaction description
2.7.1.2a	Synpcc7942_0221	glk	beta-D-glucose + ATP -> beta-D-glucose-6-phosphate + ADP
2.7.1.2b	Synpcc7942_0221		alpha-D-glucose + ATP -> alpha-D-glucose-6-phosphate + ADP
5.3.1.9a	Synpcc7942_2029	pgi	alpha-D-glucose-6-phosphate <-> beta-D-glucose-6-phosphate
5.3.1.9b	Synpcc7942_2029	pgi	beta-D-glucose-6-phosphate <-> beta-D-fructose-6-phosphate
2.7.1.11	Synpcc7942_0592	pfkA	ATP + beta-D-fructose-6-phosphate -> ADP + beta-D-fructose-1,6-bisphosphate
3.1.3.11	Synpcc7942_2335 Synpcc7942_0505	fbp; glpX	beta-D-fructose-1,6-bisphosphate + H2O -> beta-D-fructose-6-phosphate + phosphate O4P
4.1.2.13a	Synpcc7942_1443	fba	beta-D-fructose-1,6-bisphosphate <-> dihydroxy-acetone phosphate + D-glyceraldehyde-3-phosphate
5.3.1.1	Synpcc7942_1261	tpiA	D-glyceraldehyde-3-phosphate <-> dihydroxy-acetone phosphate
_1.2.1.59a	Synpcc7942_1742	gap	NAD+ + D-glyceraldehyde-3-phosphate + phosphate O4P -> NADH + H+ + 1,3-diphosphateglycerate
_1.2.1.59b	Synpcc7942_1742	gap	NADP+ + D-glyceraldehyde-3-phosphate + phosphate O4P -> NADPH + H+ + 1,3-diphosphateglycerate
1.2.1.12	Synpcc7942_1939 Synpcc7942_0245	gap	NAD+ + D-glyceraldehyde-3-phosphate + phosphate O4P <-> NADH + H+ + 1,3-diphosphateglycerate
2.7.2.3	Synpcc7942_1116	pgk	1,3-diphosphateglycerate + ADP <-> 3-phosphoglycerate + ATP
5.4.2.1	Synpcc7942_0469 Synpcc7942_0485 Synpcc7942_1516	gpmI; gpm	3-phosphoglycerate <-> 2-phosphoglycerate
4.2.1.11	Synpcc7942_0639		2-phosphoglycerate <-> phosphoenolpyruvate + H2O
2.7.1.40a	Synpcc7942_0098	pyk	ADP + phosphoenolpyruvate -> ATP + pyruvate
2.7.9.2	Synpcc7942_0781	ppsA	H2O + pyruvate + ATP -> phosphate O4P + phosphoenolpyruvate + AMP
2.3.3.1	Synpcc7942_0612	gltA	oxaloacetate + acetyl-CoA + H2O <-> citrate + coenzyme A
4.2.1.3a	Synpcc7942_0903	acnB	citrate <-> cis-aconitate + H2O
4.2.1.3b	Synpcc7942_0903	acnB	cis-aconitate + H2O <-> D-isocitrate
1.1.1.42a	Synpcc7942_1719	icd	D-isocitrate + NADP+ <-> oxalosuccinate + NADPH + H+
1.1.1.42b	Synpcc7942_1719	icd	oxalosuccinate <-> 2-ketoglutarate + CO2
_1.3.99.1	Synpcc7942_0641 Synpcc7942_1533 Synpcc7942_0314	sdhA; sdhB	succinate + UQ <-> fumarate + UQH2
4.2.1.2	Synpcc7942_1007	fumC	malate <-> fumarate + H2O
4.1.1.39a	Synpcc7942_1426 Synpcc7942_1427	rbcA; rbcS	D-ribulose-1,5-bisphosphate + O2 + H2O -> 3-phosphoglycerate + 2-phosphoglycolate + 2 H+
_3.1.3.18	Synpcc7942_0693 Synpcc7942_2613	; cbbZp	2-phosphoglycolate + H2O -> glycolate + phosphate O4P
_1.1.3.15	Synpcc7942_0276	glcD	glycolate + O2 <-> glyoxylate + H2O2
_4.1.1.2	Synpcc7942_2388	oxdC	oxalate + H+ -> formate + CO2
1.1.1.49	Synpcc7942_2334	zwf	beta-D-glucose-6-phosphate + NADP+ <-> D-glucono-delta-lactone-6-phosphate + NADPH + H+
3.1.1.31	Synpcc7942_0529	pgl	D-glucono-delta-lactone-6-phosphate + H2O -> 6-phospho-D-gluconate
1.1.1.44	Synpcc7942_0039	gnd	6-phospho-D-gluconate + NADP+ -> D-ribulose-5-phosphate + CO2 + NADPH + H+
5.1.3.1	Synpcc7942_0604	rpe8	D-ribulose-5-phosphate <-> D-xylulose-5-phosphate
5.3.1.6	Synpcc7942_0584	rpiA	D-ribose-5-phosphate <-> D-ribulose-5-phosphate
5.3.1.9c	Synpcc7942_2029	pgi	alfa-D-glucose-6-phosphate <-> beta-D-fructose-6-phosphate
2.2.1.1a	Synpcc7942_0538	tkt	D-ribose-5-phosphate + D-xylulose-5-phosphate <-> D-sedoheptulose-7-phosphate + D-glyceraldehyde-3-phosphate
2.2.1.1b	Synpcc7942_0538	tkt	D-erythrose-4-phosphate + D-xylulose-5-phosphate <-> beta-D-fructose-6-phosphate + D-glyceraldehyde-3-phosphate
_2.2.1.2	Synpcc7942_2297	tal	D-glyceraldehyde-3-phosphate + D-sedoheptulose-7-phosphate <-> beta-D-fructose-6-phosphate + D-erythrose-4-phosphate
4.1.2.14	Synpcc7942_0017	eda	2-keto-3-deoxy-6-phospho-gluconate -> D-glyceraldehyde-3-phosphate + pyruvate
4.1.2.4	Synpcc7942_0983	deoC	deoxyribose-5-phosphate <-> acetaldehyde + D-glyceraldehyde-3-phosphate
1.1.1.47a	Synpcc7942_1573	dhg2	beta-D-glucose + NAD+ <-> D-glucono-1,5-lactone + NADH + H+
1.1.1.47b	Synpcc7942_1573	dhg2	beta-D-glucose + NADP+ <-> D-glucono-1,5-lactone + NADPH + H+
2.7.1.19	Synpcc7942_0977	prk	D-ribulose-5-phosphate + ATP -> D-ribulose-1,5-bisphosphate + ADP
4.1.2.13b	Synpcc7942_1443	fba	dihydroxy-acetone phosphate + D-erythrose-4-phosphate -> D-sedoheptulose-1,7-bisphosphate
3.1.3.37	Synpcc7942_0505	glpX	H2O + D-sedoheptulose-1,7-bisphosphate -> phosphate O4P + D-sedoheptulose-7-phosphate
4.1.2.22	Synpcc7942_2080	xfp	beta-D-fructose-6-phosphate + phosphate O4P + 2 H+ -> acetyl phosphate + D-erythrose 4-phosphate + H2O
4.1.1.39b	Synpcc7942_1426 Synpcc7942_1427	rbcA; rbcS	D-ribulose-1,5-bisphosphate + CO2 + H2O -> 2 3-phosphoglycerate + 2 H+
5.1.1.1	Synpcc7942_2201	alr	L-alanine <-> D-alanine
1.4.1.1	Synpcc7942_1760		NAD+ + H2O + L-alanine <-> ammonia H3N + NADH + H+ + pyruvate
tRNA 6.1.1.7	Synpcc7942_0876	alaS	tRNAala + L-alanine + ATP -> L-alanyl-tRNAala + diphosphate + AMP
2.6.1.44	Synpcc7942_2160	spt	L-alanine + glyoxylate -> pyruvate + glycine
1.4.3.16a	Synpcc7942_1881	nadB	O2 + H2O + L-aspartate -> ammonia H3N + H2O2 + oxaloacetate
2.6.1.1a	Synpcc7942_2545	aspC	L-aspartate + 2-ketoglutarate <-> L-glutamate + oxaloacetate
4.3.2.2a	Synpcc7942_0315	purB	adenylo-succinate <-> fumarate + AMP
6.3.4.4	Synpcc7942_2409	purA	L-aspartate + inosine-5'-phosphate + GTP <-> adenylo-succinate + phosphate O4P + GDP
2.1.3.3	Synpcc7942_2514	argF	L-ornithine + carbamoyl-phosphate <-> citrulline + phosphate O4P
6.3.4.5a	Synpcc7942_0009	argC	L-aspartate + citrulline + ATP <-> L-arginino-succinate + diphosphate + AMP
4.3.2.1	Synpcc7942_2475	argH	L-arginino-succinate <-> L-arginine + fumarate
3.5.1.1	Synpcc7942_0166		L-asparagine + H2O <-> ammonia H3N + L-aspartate
2.7.2.4	Synpcc7942_1001	lysC	L-aspartate + ATP -> L-aspartyl-4-phosphate + ADP
1.2.1.11	Synpcc7942_1848	asd	NADPH + H+ + L-aspartyl-4-phosphate -> NADP+ + phosphate O4P + L-aspartate-semialdehyde
_1.1.1.3a	Synpcc7942_2090		L-aspartate-semialdehyde + NADPH + H+ <-> L-homoserine + NADP+
_1.1.1.3b	Synpcc7942_2090		L-homoserine + NAD+ <-> L-aspartate-semialdehyde + NADH + H+
2.7.1.39	Synpcc7942_1440	thrB	L-homoserine + ATP -> O-phospho-L-homoserine + ADP
4.2.3.1a	Synpcc7942_2612 Synpcc7942_1782	thrC	O-phospho-L-homoserine + H2O -> phosphate O4P + L-threonine
4.2.1.52	Synpcc7942_1847	dapA	pyruvate + L-aspartate-semialdehyde -> 2 H2O + L-2,3-dihydrodipicolinate
_1.3.1.26a	Synpcc7942_2136	dapB	tetrahydrodipicolinate + NADP+ <-> L-2,3-dihydrodipicolinate + NADPH + H+
_1.3.1.26b	Synpcc7942_2136	dapB	tetrahydrodipicolinate + NAD+ <-> L-2,3-dihydrodipicolinate + NADH + H+
2.6.1.83	Synpcc7942_0853		L,L-diaminopimelate + 2-ketoglutarate <-> tetrahydrodipicolinate + L-glutamate + H2O
5.1.1.7	Synpcc7942_1927	dapF	L,L-diaminopimelate <-> meso-diaminopimelate
4.1.1.20	Synpcc7942_0262	lysA	meso-diaminopimelate -> CO2 + L-lysine
tRNA 6.1.1.12	Synpcc7942_1313	aspS	tRNAasp + L-aspartate + ATP -> L-aspartyl-tRNAasp + diphosphate + AMP
tRNA 6.1.1.19	Synpcc7942_1577	argS	tRNAarg + L-arginine + ATP -> L-arginyl-tRNAarg + diphosphate + AMP
4.1.1.19	Synpcc7942_1037	speA	L-arginine -> CO2 + agmatine
3.5.1.53	Synpcc7942_2145		N-carbamoyl putrescine + H2O -> putrescine + CO2 + ammonia H3N
tRNA 6.1.1.22	Synpcc7942_0830	asnS	tRNAasn + L-asparagine + ATP -> L-asparaginyl-tRNAasn + diphosphate + AMP
tRNA 6.3.5.6	Synpcc7942_0118	gatB	L-glutamine + L-aspartyl-tRNAAsn + ATP -> L-glutamate + L-asparaginyl-tRNAAsn + phosphate O4P + ADP
tRNA 6.1.1.6	Synpcc7942_2415	lysS	tRNAlys + L-lysine + ATP -> L-lysyl-tRNAlys + diphosphate + AMP
4.1.1.18	Synpcc7942_0707	ldcC	L-lysine -> CO2 + cadaverine
tRNA 6.1.1.3	Synpcc7942_2606	thrS	tRNAthr + L-threonine + ATP -> L-threonyl-tRNAthr + diphosphate + AMP
2.7.1.31	Synpcc7942_0996		glicerate + ATP <-> 3-phosphoglycerate + ADP
1.1.1.95	Synpcc7942_1501	serA	3-phosphoglycerate + NAD+ -> 3-phospho-hydroxypyruvate + NADH + H+
2.3.1.30	Synpcc7942_B2663 Synpcc7942_2420	cysE	L-serine + acetyl-CoA <-> O-acetyl-L-serine + coenzyme A
2.5.1.47	Synpcc7942_B2623 Synpcc7942_B2664 Synpcc7942_1466 Synpcc7942_0171	cysK; cysM	O-acetyl-L-serine + hydrogen sulfide <-> L-cysteine + acetate
2.5.1.49a	Synpcc7942_0370	metY	O-acetyl-L-serine + thiosulfate + thioredoxin + H+ -> L-cysteine + sulfite O3s + thioredoxin disulfide + acetate
2.1.2.1	Synpcc7942_0282	glyA	L-serine + tetrahydrofolate <-> 5,10-methylene-THF + glycine + H2O
2.6.1.45	Synpcc7942_2160	spt	hydroxypyruvate + glycine <-> L-serine + glyoxylate
tRNA 6.1.1.11	Synpcc7942_0449	serS	tRNAser + L-serine + ATP -> L-seryl-tRNAser + diphosphate + AMP
2.6.1.51	Synpcc7942_2160	spt	L-serine + pyruvate <-> hydroxypyruvate + L-alanine
2.6.1.1e	Synpcc7942_2545	aspC	L-cysteine + 2-ketoglutarate <-> mercaptopyruvate + L-glutamate
2.8.1.2	Synpcc7942_1689 Synpcc7942_2427	rhdA	mercaptopyruvate + sulfite O3s -> thiosulfate + pyruvate
tRNA 6.1.1.16	Synpcc7942_1662	cysS	tRNAcys + L-cysteine + ATP -> L-cysteinyl-tRNAcys + diphosphate + AMP
tRNA 6.1.1.14	Synpcc7942_2457 Synpcc7942_0018	glyQ; glyS	tRNAgly + glycine + ATP -> glycyl-tRNAgly + diphosphate + AMP
3.4.11.1	Synpcc7942_1190	ampA	L-cysteine-glycine + H2O -> L-cysteine + glycine
2.7.2.11	Synpcc7942_2197	proB	L-glutamate + ATP -> L-glutamate-5-phosphate + ADP
1.2.1.41	Synpcc7942_2265 Synpcc7942_2243	proA	L-glutamate gamma-semialdehyde + phosphate O4P + NADP+ <-> L-glutamate-5-phosphate + NADPH + H+
_1.5.1.2a1	Synpcc7942_2058	proC	L-proline + NADP+ <-> pyrroline 5-carboxylate + NADPH + H+
_1.5.1.2a2	Synpcc7942_2058	proC	L-proline + NAD+ <-> pyrroline 5-carboxylate + NADH + H+
6.3.1.2	Synpcc7942_0169 Synpcc7942_2156 Synpcc7942_2296	glnN; glnA	ammonia H3N + L-glutamate + ATP -> L-glutamine + ADP + phosphate O4P
5.1.1.3	Synpcc7942_2361	murI	L-glutamate <-> D-glutamate
1.4.7.1	Synpcc7942_0890		L-glutamate + 2 Fd -> L-glutamine + 2-ketoglutarate + 2 Fd* + 2 H+
4.1.3.27	Synpcc7942_0400 Synpcc7942_1003	trpG	chorismate + L-glutamine -> L-glutamate + anthranilate + pyruvate
2.4.2.18	Synpcc7942_2123	trpD	N-(5'-phosphoribosyl)-anthranilate + diphosphate <-> anthranilate + 5-phosphoribosyl 1-pyrophosphate
5.3.1.24	Synpcc7942_0408	trpF	N-(5'-phosphoribosyl)-anthranilate <-> 1-(o-carboxyphenylamino)-1'-deoxyribulose-5'-phosphate
4.1.1.48	Synpcc7942_1197		1-(o-carboxyphenylamino)-1'-deoxyribulose-5'-phosphate -> indole-3-glycerol-phosphate + CO2 + H2O
4.2.1.20a	Synpcc7942_0411 Synpcc7942_2143	trpA	indole-3-glycerol-phosphate + L-serine <-> L-tryptophan + H2O + D-glyceraldehyde-3-phosphate
_4.2.1.20b	Synpcc7942_0411 Synpcc7942_2143	trpA	indole-3-glycerol-phosphate <-> indole + D-glyceraldehyde-3-phosphate
4.2.1.20c	Synpcc7942_0411 Synpcc7942_2143	trpA	indole + L-serine -> L-tryptophan + H2O
2.6.1.1b	Synpcc7942_2545	aspC	3-sulfinoalanine + 2-ketoglutarate -> L-glutamate + 3-sulfinyl-pyruvate
tRNA 6.1.1.17	Synpcc7942_2393	gltX	tRNAGlu + L-glutamate + ATP -> L-glutamyl-tRNAGlu + diphosphate + AMP
tRNA _6.3.5.7	Synpcc7942_0118	gatB	L-glutamine + L-glutamyl-tRNAGlu + ATP -> L-glutamate + L-glutaminyl-tRNAGln + phosphate O4P + ADP
_1.5.1.2b	Synpcc7942_2058	proC	L-1 pyrroline-3-hydroxy-5-carboxylate + NADH + H+ -> trans-4-Hydroxy-L-proline + NAD+
_1.5.1.2c	Synpcc7942_2058	proC	L-1 pyrroline-3-hydroxy-5-carboxylate + NADPH + H+ -> trans-4-Hydroxy-L-proline + NADP+
_2.6.1.1c	Synpcc7942_2545	aspC	L-erythro-4-hydroxy-glutamate + 2-ketoglutarate -> D-4-hydroxy-2-keto-glutarate + L-glutamate
4.1.3.16	Synpcc7942_0017	eda	D-4-hydroxy-2-keto-glutarate <-> glyoxylate + pyruvate
tRNA 6.1.1.15	Synpcc7942_1959	proS	L-proline + tRNApro + ATP -> L-prolyl-tRNApro + diphosphate + AMP
5.2.1.8	Synpcc7942_0653 Synpcc7942_1431 Synpcc7942_2354 Synpcc7942_2566	ppiB	peptidylproline (omega = 180) -> peptidylproline (omega = 0)
tRNA 6.1.1.2	Synpcc7942_1308	trpS	ATP + tRNAtrp + L-tryptophan -> AMP + diphosphate + L-tryptophanyl-tRNAtrp
2.5.1.54	Synpcc7942_2501		phosphoenolpyruvate + D-erythrose-4-phosphate + H2O -> 3-deoxy-D-arabino-heptulosonate-7-phosphate + phosphate O4P
4.2.3.4	Synpcc7942_0525	aroB	3-deoxy-D-arabino-heptulosonate-7-phosphate -> 3-dehydroquinate + phosphate O4P
4.2.1.10	Synpcc7942_0915	aroQ	3-dehydroquinate -> H2O + 3-dehydro-shikimate
1.1.1.25	Synpcc7942_2467	aroE	NADP+ + shikimate <-> NADPH + H+ + 3-dehydro-shikimate
2.7.1.71	Synpcc7942_0894		shikimate + ATP -> shikimate-3-phosphate + ADP
2.5.1.19	Synpcc7942_0232	aroA	shikimate-3-phosphate + phosphoenolpyruvate <-> 5-enolpyruvyl-shikimate-3-phosphate + phosphate O4P
4.2.3.5	Synpcc7942_0212	aroC	5-enolpyruvyl-shikimate-3-phosphate -> phosphate O4P + chorismate
5.4.99.5	Synpcc7942_1915	aroH	chorismate <-> prephenate
4.2.1.51	Synpcc7942_0881	pheA	prephenate <-> phenylpyruvate + H2O + CO2
2.6.1.9b	Synpcc7942_1030	hisC	phenylpyruvate + L-glutamate <-> L-phenylalanine + 2-ketoglutarate
4.2.1.96	Synpcc7942_1636		4alpha-hydroxy-tetrahydrobiopterin -> dihydrobiopterin + H2O
tRNA 6.1.1.20	Synpcc7942_2064 Synpcc7942_1293	pheS	tRNAphe + L-phenylalanine + ATP -> L-phenylalanyl-tRNAphe + diphosphate + AMP
_2.6.1.1d	Synpcc7942_2545	aspC	4-hydroxyphenylpyruvate + L-glutamate <-> L-tyrosine + 2-ketoglutarate
1.3.1.78	Synpcc7942_0660		L-arogenate + NADP+ -> L-tyrosine + CO2 + NADPH + H+
tRNA 6.1.1.1	Synpcc7942_2570	tyrS	L-tyrosine + tRNAtyr + ATP -> L-tyrosyl-tRNAtyr + diphosphate + AMP
2.4.2.17	Synpcc7942_0783	hisG	phosphoribosyl-ATP + diphosphate <-> ATP + 5-phosphoribosyl 1-pyrophosphate
3.6.1.31	Synpcc7942_1995	hisIE	phosphoribosyl-ATP + H2O -> phosphoribosyl-AMP + diphosphate
3.5.4.19	Synpcc7942_1995	hisIE	phosphoribosyl-AMP + H2O -> phosphoribosylformiminoAICAR-phosphate
5.3.1.16	Synpcc7942_1829	hisA	phosphoribosylformiminoAICAR-phosphate -> phosphoribulosylformimino-AICAR-P
4.1.3.-	Synpcc7942_2087	hisF	phosphoribulosylformimino-AICAR-P + L-glutamine -> L-glutamate + D-erythro-imidazole-glycerol-phosphate + aminoimidazole carboxamide ribonucleotide
4.2.1.19	Synpcc7942_0125	hisB	D-erythro-imidazole-glycerol-phosphate -> imidazole acetol-phosphate + H2O
2.6.1.9a	Synpcc7942_1030	hisC	imidazole acetol-phosphate + L-glutamate <-> L-histidinol-phosphate + 2-ketoglutarate
1.1.1.23a	Synpcc7942_1519	hisD	histidinol + NAD+ -> histidinal + NADH + H+
1.1.1.23b	Synpcc7942_1519	hisD	histidinal + NAD+ + H2O -> L-histidine + NADH + H+
tRNA 6.1.1.21	Synpcc7942_2263	hisS	tRNAhis + L-histidine + ATP -> L-histidyl-tRNAhis + diphosphate + AMP
_2.2.1.6d	Synpcc7942_0139 Synpcc7942_2434	ilvB	2 pyruvate -> 2-acetolactate + CO2
1.1.1.86a	Synpcc7942_1552	ilvC	2,3-dihydroxy-isovalerate + NADP+ <-> 2-acetolactate + NADPH + H+
4.2.1.9a	Synpcc7942_0626	ilvD	2,3-dihydroxy-isovalerate -> 2-keto-isovalerate + H2O
2.6.1.42a	Synpcc7942_1029	ilvE	L-glutamate + 2-keto-isovalerate <-> L-valine + 2-ketoglutarate
2.6.1.66	Synpcc7942_2258		L-valine + pyruvate <-> 3-methyl-2-oxobutanoic acid + L-alanine
tRNA 6.1.1.9	Synpcc7942_0587	valS	tRNAval + L-valine + ATP -> L-valyl-tRNAval +diphosphate + AMP
_2.2.1.6e	Synpcc7942_0139 Synpcc7942_2434	ilvB	pyruvate + 2-oxobutanoate -> 2-aceto-2-hydroxy-butyrate + CO2
_1.1.1.85b	Synpcc7942_1505	leuB	D-erythro-3-methylmalate -> 2-oxobutanoate + CO2
1.1.1.86b	Synpcc7942_1552	ilvC	2-aceto-2-hydroxy-butyrate + NADPH + H+ <-> 2,3-dihydroxy-3-methylvalerate + NADP+
4.2.1.9b	Synpcc7942_0626	ilvD	2,3-dihydroxy-3-methylvalerate -> 2-keto-3-methyl-valerate + H2O
2.6.1.42b	Synpcc7942_1029	ilvE	L-isoleucine + 2-ketoglutarate <-> L-glutamate + 2-keto-3-methyl-valerate
tRNA 6.1.1.5	Synpcc7942_2437		tRNAile + L-isoleucine + ATP -> L-isoleucyl-tRNAile + diphosphate + AMP
2.3.3.13	Synpcc7942_0428 Synpcc7942_1410	leuA	2-keto-isovalerate + acetyl-CoA + H2O -> 2-isopropylmalate + coenzyme A
4.2.1.33a	Synpcc7942_1898 Synpcc7942_2548	leuD	2-isopropylmalate <-> isopropylmaleate + H2O
4.2.1.33b	Synpcc7942_1898 Synpcc7942_2548	leuD	3-isopropylmalate <-> isopropylmaleate + H2O
1.1.1.85a	Synpcc7942_1505	leuB	3-isopropylmalate + NAD+ -> 2-isopropyl-3-oxosuccinate + NADH + H+
2.6.1.42c	Synpcc7942_1029	ilvE	L-glutamate + 2-ketoisocaproate -> L-leucine + 2-ketoglutarate
tRNA 6.1.1.4	Synpcc7942_1920	leuS	L-leucine + tRNAleu + ATP -> L-leucyl-tRNAleu + diphosphate + AMP
2.3.1.31	Synpcc7942_1714	metX	acetyl-CoA + L-homoserine <-> coenzyme A + O-acetyl-L-homoserine
2.3.1.46	Synpcc7942_0371	metY	succinyl-CoA + L-homoserine <-> coenzyme A + O-succinyl-L-homoserine
2.5.1.49b	Synpcc7942_0370	metY	O-acetyl-L-homoserine + hydrogen sulfide -> L-homocysteine + acetate
3.3.1.1	Synpcc7942_0618	ahcY	S-adenosyl-L-homocysteine + H2O <-> L-homocysteine + adenosine
2.1.1.13	Synpcc7942_1372	metH	L-homocysteine + 5-methyl-THF <-> L-methionine + tetrahydrofolate
2.5.1.6	Synpcc7942_2463	metK	ATP + L-methionine + H2O -> phosphate O4P + diphosphate + S-adenosyl-L-methionine
2.1.1.37	Synpcc7942_2460	dcm	S-adenosyl-L-methionine + DNA <-> S-adenosyl-L-homocysteine + DNA 5-methylcytosine
4.1.1.50	Synpcc7942_2043 Synpcc7942_2249	speH	S-adenosyl-L-methionine + H+ -> S-adenosyl-metioninamine + CO2
2.5.1.16a	Synpcc7942_0628	speE	S-adenosyl-metioninamine + putrescine -> spermidine + S-methyl-5'-thioadenosine
2.4.2.28	Synpcc7942_0923	mtaP	S-methyl-5'-thioadenosine + phosphate O4P -> adenine + 5-methylthioribose-1-phosphate
5.3.1.23	Synpcc7942_1992	eif2ba	5-methylthioribose-1-phosphate -> 5-methylthioribulose-1-phosphate
4.2.1.109	Synpcc7942_1993		5-methylthioribulose-1-phosphate -> 2,3-diketo-5-methylthiopentyl-1-phosphate + H2O
3.1.3.77	Synpcc7942_0510 Synpcc7942_1994	serB	2,3-diketo-5-methylthiopentyl-1-phosphate + H2O -> 1,2-dihydroxy-3-keto-5-methylthiopentene + phosphate O4P
1.13.11.54	Synpcc7942_0608		1,2-dihydroxy-3-keto-5-methylthiopentene + O2 -> 4-methylthio-2-oxobutanoic acid + formate
1.13.11.53	Synpcc7942_0608		1,2-dihydroxy-3-keto-5-methylthiopentene + O2 -> 3-methylthio-propionato + formate + CO
tRNA 2.1.2.9b	Synpcc7942_2110	fmt	10-formyl-tetrahydrofolate + L-methionyl-tRNAmet + H2O -> tetrahydrofolate + N-formyl-L-methionyl-tRNAfmet
tRNA 6.1.1.10	Synpcc7942_1142	metG	tRNAmet + L-methionine + ATP -> L-methionyl-tRNAmet + diphosphate + AMP
3.5.2.10	Synpcc7942_1592		H2O + creatinine -> creatine
4.4.1.16	Synpcc7942_1738 Synpcc7942_B2661	nifS	selenocysteine + UQH2 <-> selenide + L-alanine + UQ
6.3.5.5	Synpcc7942_0711 Synpcc7942_2122	carA	2 ATP + L-glutamine + HCO3- + H2O -> L-glutamate + 2 ADP + phosphate O4P + carbamoyl-phosphate
2.1.3.2	Synpcc7942_0670	pyrB	L-aspartate + carbamoyl-phosphate -> N-carbamoyl-L-aspartate + phosphate O4P
3.5.2.3	Synpcc7942_0486 Synpcc7942_0488	pyrC	dihydroorotate + H2O <-> N-carbamoyl-L-aspartate
1.3.98.1a	Synpcc7942_0290 Synpcc7942_2385	pyrD	O2 + dihydroorotate <-> H2O2 + orotate
2.4.2.10	Synpcc7942_2592	pyrE	orotidine-5'-phosphate + diphosphate <-> 5-phosphoribosyl 1-pyrophosphate + orotate
4.1.1.23	Synpcc7942_2569	pyrF	orotidine-5'-phosphate -> CO2 + UMP
1.3.98.1b	Synpcc7942_0290 Synpcc7942_2385	pyrD	dihydroorotate + fumarate <-> orotate + succinate
3.1.3.5g	Synpcc7942_2063	surE	UMP + H2O <-> uridine + phosphate O4P
2.7.4.14a	Synpcc7942_1151	panC	ATP + UMP <-> ADP + UDP
_2.7.4.22	Synpcc7942_0506	pyrH	ATP + UMP <-> ADP + UDP
2.4.2.9	Synpcc7942_1319 Synpcc7942_1715	pyrR	diphosphate + UMP <-> 5-phosphoribosyl 1-pyrophosphate + uracil
3.6.1.19e	Synpcc7942_1266 Synpcc7942_1493	rdgB	H2O + UTP -> diphosphate + UMP
2.7.4.6e	Synpcc7942_2497	ndk	UDP + ATP <-> UTP + ADP
3.5.4.13a	Synpcc7942_0717 Synpcc7942_1900	dcd; dcd	H2O + CTP -> ammonia H3N + UTP
6.3.4.2	Synpcc7942_1954	pyrG	ATP + UTP + ammonia H3N -> ADP + phosphate O4P + CTP
2.7.4.6h	Synpcc7942_2497	ndk	dUDP + ATP <-> dUTP + ADP
3.6.1.19f	Synpcc7942_1266 Synpcc7942_1493	rdgB	H2O + dUTP -> diphosphate + dUMP
2.7.4.9b	Synpcc7942_0093	tmk	ATP + dUMP <-> ADP + dUDP
1.17.4.1e	Synpcc7942_1609	nrdJ	dUDP + thioredoxin + H2O <-> UDP + thioredoxin disulfide
2.1.1.148	Synpcc7942_1044	thyX	5,10-methylene-THF + dUMP + FADH2 -> dTMP + tetrahydrofolate + FAD
2.7.7.8c	Synpcc7942_2440	pnp	RNAn1 + phosphate O4P -> RNAn + UDP
2.7.7.6c	Synpcc7942_1522 Synpcc7942_1523 Synpcc7942_1524 Synpcc7942_1710 Synpcc7942_2209	rpoB; rpoC; rpoA	UTP + RNAn -> diphosphate + RNAn1
3.5.4.5a	Synpcc7942_2140		cytidine + H2O <-> uridine + ammonia H3N
3.5.4.1a	Synpcc7942_0568	codA	H2O + cytosine -> ammonia H3N + uracil
2.7.4.6f	Synpcc7942_2497	ndk	CDP + ATP <-> CTP + ADP
2.7.4.14b	Synpcc7942_1151	panC	ATP + CMP <-> ADP + CDP
1.17.4.1d	Synpcc7942_1609	nrdJ	dCDP + thioredoxin + H2O <-> CDP + thioredoxin disulfide
3.1.3.5h	Synpcc7942_2063	surE	CMP + H2O <-> cytidine + phosphate O4P
2.7.4.6g	Synpcc7942_2497	ndk	dCDP + ATP <-> dCTP + ADP
2.7.4.14c	Synpcc7942_1151	panC	ATP + dCMP <-> ADP + dCDP
3.1.3.5i	Synpcc7942_2063	surE	dCMP + H2O <-> deoxycytidine + phosphate O4P
3.5.4.5b	Synpcc7942_2140		deoxycytidine + H2O <-> deoxyuridine + ammonia H3N
3.5.4.13b	Synpcc7942_0717 Synpcc7942_1900	dcd; dcd	H2O + dCTP -> ammonia H3N + dUTP
2.7.7.6d	Synpcc7942_1522 Synpcc7942_1523 Synpcc7942_1524 Synpcc7942_1710 Synpcc7942_2209	rpoB; rpoC; rpoA	CTP + RNAn -> diphosphate + RNAn1
2.7.7.8d	Synpcc7942_2440	pnp	RNAn1 + phosphate O4P -> RNAn + CDP
2.7.7.7c	Synpcc7942_0001 Synpcc7942_0094 Synpcc7942_0194 Synpcc7942_0251 Synpcc7942_0405 Synpcc7942_0570 Synpcc7942_0912 Synpcc7942_2199 Synpcc7942_2543	dnaN; holB; polA; holA; dnaE; dnaX; dnaE	dCTP + DNAn <-> diphosphate + DNAn1
3.1.3.5j	Synpcc7942_2063	surE	thymidine + H2O <-> dTMP + phosphate O4P
2.7.4.9a	Synpcc7942_0093	tmk	ATP + dTMP <-> ADP + dTDP
2.7.4.6i	Synpcc7942_2497	ndk	dTDP + ATP <-> dTTP + ADP
2.7.7.7d	Synpcc7942_0001 Synpcc7942_0094 Synpcc7942_0194 Synpcc7942_0251 Synpcc7942_0405 Synpcc7942_0570 Synpcc7942_0912 Synpcc7942_2199 Synpcc7942_2543	dnaN; holB; polA; holA; dnaE; dnaX; dnaE	dTTP + DNAn <-> diphosphate + DNAn1
_3.5.4.1b	Synpcc7942_0568	codA	H2O + thymine -> ammonia H3N + 5-methylcytosine
3.6.1.13	Synpcc7942_2271		ADP-ribose + H2O -> AMP + D-ribose-5-phosphate
2.7.6.1	Synpcc7942_2113		ATP + D-ribose-5-phosphate -> 5-phosphoribosyl 1-pyrophosphate + AMP
2.4.2.14	Synpcc7942_0004	purF	5-phosphoribosyl 1-pyrophosphate + L-glutamine + H2O -> 5-phospho-beta-D-ribosyl-amine + diphosphate + L-glutamate
6.3.4.13	Synpcc7942_0925	purD	5-phospho-beta-D-ribosyl-amine + ATP + glycine -> ADP + phosphate O4P + 5-phospho-ribosyl-glycineamide
2.1.2.2a	Synpcc7942_0588 Synpcc7942_0958	purT; purN	10-formyl-tetrahydrofolate + 5-phospho-ribosyl-glycineamide <-> tetrahydrofolate + 5'-phosphoribosyl-N-formylglycineamide
6.3.5.3	Synpcc7942_0003 Synpcc7942_0818 Synpcc7942_0819	purL; purS; purQ	ATP + 5'-phosphoribosyl-N-formylglycineamide + L-glutamine + H2O -> L-glutamate + ADP + phosphate O4P + 5-phosphoribosyl-N-formylglycineamidine
6.3.3.1	Synpcc7942_0851	purM	ATP + 5-phosphoribosyl-N-formylglycineamidine -> ADP + phosphate O4P + 5-aminoimidazole ribonucleotide
6.3.4.18	Synpcc7942_1428	purK	ATP + 5-aminoimidazole ribonucleotide + HCO3- -> ADP + phosphate O4P + 5-carboxyamino-1-(5-phospho-D-ribosyl)imidazole
5.4.99.18	Synpcc7942_0441	purE	5-carboxyamino-1-(5-phospho-D-ribosyl)imidazole <-> 4-carboxyaminoimidazole ribonucleotide
6.3.2.6	Synpcc7942_0927	purC	ATP + 4-carboxyaminoimidazole ribonucleotide + L-aspartate <-> ADP + phosphate O4P + 5'-phosphoribosyl-4-(N-succinocarboxamide)-5-aminoimidazole
4.3.2.2b	Synpcc7942_0315	purB	5'-phosphoribosyl-4-(N-succinocarboxamide)-5-aminoimidazole <-> fumarate + aminoimidazole carboxamide ribonucleotide
2.1.2.3a	Synpcc7942_0396	purH	10-formyl-tetrahydrofolate + aminoimidazole carboxamide ribonucleotide <-> tetrahydrofolate + phosphoribosyl-formamido-carboxamide
2.4.2.7c	Synpcc7942_2454		aminoimidazole carboxamide ribonucleotide <-> 5-amino-4-imidazolecarboxyamide
3.5.4.10	Synpcc7942_0396	purH	inosine-5'-phosphate + H2O <-> phosphoribosyl-formamido-carboxamide
2.1.2.3b	Synpcc7942_0396	purH	inosine-5'-phosphate + H2O <-> phosphoribosyl-formamido-carboxamide
3.1.3.5c	Synpcc7942_2063	surE	inosine-5'-phosphate + H2O <-> inosine + phosphate O4P
_2.7.4.3c	Synpcc7942_2213	adk	inosine-5'-phosphate + ITP <-> 2 IDP
3.6.1.19a	Synpcc7942_1266 Synpcc7942_1493	rdgB	H2O + ITP -> diphosphate + inosine-5'-phosphate
3.6.1.19g	Synpcc7942_1266 Synpcc7942_1493	rdgB	H2O + dITP -> diphosphate + dIMP
_1.17.4.1b	Synpcc7942_1609	nrdJ	dIDP + thioredoxin + H2O <-> IDP + thioredoxin disulfide
2.7.4.6j	Synpcc7942_2497	ndk	IDP + ATP <-> ITP + ADP
2.7.4.6b	Synpcc7942_2497	ndk	dIDP + ATP <-> dITP + ADP
1.1.1.205	Synpcc7942_1831		H2O + NAD+ + inosine-5'-phosphate <-> xanthosine-5-phosphate + NADH + H+
3.5.4.4a	Synpcc7942_2410		adenosine + H2O -> inosine + ammonia H3N
3.1.3.5d	Synpcc7942_2063	surE	xanthosine-5-phosphate + H2O <-> xanthosine + phosphate O4P
3.6.1.19b	Synpcc7942_1266 Synpcc7942_1493	rdgB	H2O + XTP -> diphosphate + xanthosine
6.3.5.2	Synpcc7942_0189	guaA	xanthosine-5-phosphate + H2O + L-glutamine + ATP -> L-glutamate + GMP + diphosphate + AMP
3.1.3.5a	Synpcc7942_2063	surE	AMP + H2O <-> adenosine + phosphate O4P
2.4.2.7a	Synpcc7942_2454		AMP + diphosphate <-> 5-phosphoribosyl 1-pyrophosphate + adenine
2.7.4.3a	Synpcc7942_2213	adk	AMP + ATP <-> 2 ADP
2.7.4.6a	Synpcc7942_2497	ndk	dADP + ATP <-> dATP + ADP
2.7.1.40b	Synpcc7942_0098	pyk	dATP + pyruvate <-> dADP + phosphoenolpyruvate
1.17.4.1a	Synpcc7942_1609	nrdJ	dADP + thioredoxin + H2O <-> ADP + thioredoxin disulfide
2.7.4.3b	Synpcc7942_2213	adk	ATP + dAMP <-> ADP + dADP
3.1.3.5b	Synpcc7942_2063	surE	dAMP + H2O <-> 5'-deoxyadenosine + phosphate O4P
2.7.7.7a	Synpcc7942_0001 Synpcc7942_0094 Synpcc7942_0194 Synpcc7942_0251 Synpcc7942_0405 Synpcc7942_0570 Synpcc7942_0912 Synpcc7942_2199 Synpcc7942_2543	dnaN; holB; polA; holA; dnaE; dnaX; dnaE	dATP + DNAn <-> diphosphate + DNAn1
2.7.7.6a	Synpcc7942_1522 Synpcc7942_1523 Synpcc7942_1524 Synpcc7942_1710 Synpcc7942_2209	rpoB; rpoC; rpoA	ATP + RNAn -> diphosphate + RNAn1
2.7.7.8a	Synpcc7942_2440	pnp	RNAn1 + phosphate O4P -> RNAn + ADP
3.5.4.4b	Synpcc7942_2410		5'-deoxyadenosine + H2O <-> deoxyinosine + ammonia H3N
3.1.3.5e	Synpcc7942_2063	surE	GMP + H2O <-> guanosine + phosphate O4P
2.4.2.7b	Synpcc7942_2454		GMP + diphosphate <-> 5-phosphoribosyl 1-pyrophosphate + guanine
2.7.4.8a	Synpcc7942_1191	gmk	GMP + ATP <-> GDP + ADP
3.6.1.19c	Synpcc7942_1266 Synpcc7942_1493	rdgB	H2O + GTP -> diphosphate + GMP
1.17.4.1c	Synpcc7942_1609	nrdJ	dGDP + thioredoxin + H2O <-> GDP + thioredoxin disulfide
2.7.4.6c	Synpcc7942_2497	ndk	GDP + ATP <-> GTP + ADP
2.7.1.40c	Synpcc7942_0098	pyk	GTP + pyruvate <-> GDP + phosphoenolpyruvate
2.7.4.8b	Synpcc7942_1191	gmk	dGMP + ATP <-> dGDP + ADP
2.7.4.6d	Synpcc7942_2497	ndk	dGDP + ATP <-> dGTP + ADP
2.7.1.40d	Synpcc7942_0098	pyk	dGTP + pyruvate <-> dGDP + phosphoenolpyruvate
3.1.3.5f	Synpcc7942_2063	surE	dGMP + H2O <-> deoxyguanosine + phosphate O4P
3.6.1.19d	Synpcc7942_1266 Synpcc7942_1493	rdgB	H2O + dGTP -> diphosphate + dGMP
3.1.7.2	Synpcc7942_1377		guanosine 5'-diphosphate,3'-diphosphate + H2O <-> diphosphate + GDP
3.6.1.11	Synpcc7942_1965	ppx	H2O + guanosine 3'-diphosphate 5'-triphosphate <-> phosphate O4P + guanosine 5'-diphosphate,3'-diphosphate
2.7.7.6b	Synpcc7942_1522 Synpcc7942_1523 Synpcc7942_1524 Synpcc7942_1710 Synpcc7942_2209	rpoB; rpoC; rpoA	GTP + RNAn -> diphosphate + RNAn1
2.7.7.8b	Synpcc7942_2440	pnp	RNAn1 + phosphate O4P -> RNAn + GDP
2.7.7.7b	Synpcc7942_0001 Synpcc7942_0094 Synpcc7942_0194 Synpcc7942_0251 Synpcc7942_0405 Synpcc7942_0570 Synpcc7942_0912 Synpcc7942_2199 Synpcc7942_2543	dnaN; holB; polA; holA; dnaE; dnaX; dnaE	dGTP + DNAn <-> diphosphate + DNAn1
2.7.7.4	Synpcc7942_0295	sat	sulfate O4s + ATP -> adenosine 5'-phosphosulfate + diphosphate
2.7.1.25	Synpcc7942_0939	cysS	adenosine 5'-phosphosulfate + ATP -> phosphoadenosine-5'-phosphosulfate + ADP
_2.7.7.53a	Synpcc7942_1600		2 adenosine 5'-phosphosulfate + ATP -> sulfite O3s + phosphate O4P + 5',5'''-diadenosine tetraphosphate + AMP
2.7.7.53b	Synpcc7942_1600		ATP + ADP <-> phosphate O4P + 5',5'''-diadenosine tetraphosphate
4.6.1.1a	Synpcc7942_0663 Synpcc7942_2195	cya28; cya2	ATP -> cyclic-AMP + diphosphate
4.6.1.1b	Synpcc7942_0663 Synpcc7942_2195	cya28; cya2	GTP -> cyclic-GMP + diphosphate
3.5.4.16	Synpcc7942_1597	folE	GTP + H2O -> formate + 7,8-dihydroneopterin triphosphate
4.1.2.25	Synpcc7942_0040	folB	7,8-dihydro-D-neopterin <-> glycolaldehyde + 6-hydroxymethyl-7,8-dihydropterin
2.7.6.3	Synpcc7942_2272	folK	6-hydroxymethyl-7,8-dihydropterin + ATP -> (2-amino-4-hydroxy-7,8-dihydropteridin-6-yl)methyl diphosphate + AMP
2.5.1.15a	Synpcc7942_2303	folP	p-aminobenzoate + (2-amino-4-hydroxy-7,8-dihydropteridin-6-yl)methyl diphosphate -> 7,8-dihydropteroate + diphosphate
2.5.1.15b	Synpcc7942_2303	folP	p-aminobenzoate + 6-hydroxymethyl-7,8-dihydropterin -> 7,8-dihydropteroate + H2O
2.6.1.85	Synpcc7942_1334	trpE	L-glutamine + chorismate <-> L-glutamate + 4-amino-4-deoxychorismate
6.3.2.12	Synpcc7942_0944	folC	L-glutamate + 7,8-dihydropteroate + ATP -> 7,8-dihydrofolate + phosphate O4P + ADP
6.3.2.17a	Synpcc7942_0944	folC	tetrahydrofolate + L-glutamate + ATP <-> tetrahydrofolate-L-glutamate + ADP + phosphate O4P
6.3.2.17b	Synpcc7942_0944	folC	tetrahydrofolate-L-glutamate + L-glutamate + ATP <-> a tetrahydrofolate polyglutamate + ADP + phosphate O4P
6.3.2.17c	Synpcc7942_0944	folC	L-glutamate + 7,8-dihydropteroate + ATP -> 7,8-dihydrofolate + phosphate O4P + ADP
_4.2.3.12	Synpcc7942_1184 Synpcc7942_1953		7,8-dihydroneopterin triphosphate -> 6-pyruvoyl-5,6,7,8-tetrahydropterin + diphosphate
2.1.2.2b	Synpcc7942_0588 Synpcc7942_0958	purT	H2O + 5,10-methenyltetrahydrofolate + 5-phospho-ribosyl-glycineamide -> tetrahydrofolate + 5'-phosphoribosyl-N-formylglycineamide
_1.4.4.2	Synpcc7942_2047	gcvP	H-protein-lipoyllysine + glycine -> H-Protein-S-aminomethyldihydrolipoyllysine + CO2
_2.1.2.10a	Synpcc7942_2308	gcvT	H-Protein-S-aminomethyldihydrolipoyllysine + tetrahydrofolate -> [H protein]-dihydrolipoyllysine + 5,10-methylene-THF + ammonia H3N
_1.8.1.4c	Synpcc7942_1198		[H protein]-dihydrolipoyllysine + NAD+ -> H-protein-lipoyllysine + NADH + H+
1.5.1.5	Synpcc7942_0777	folD	5,10-methylene-THF + NADP+ <-> NADPH + H+ + 5,10-methenyltetrahydrofolate
3.5.1.10	Synpcc7942_1008	purU	H2O + 10-formyl-tetrahydrofolate -> tetrahydrofolate + formate
3.5.4.9a	Synpcc7942_0777	folD	H2O + 5,10-methenyltetrahydrofolate <-> 10-formyl-tetrahydrofolate
6.3.3.2	Synpcc7942_1300		5-formyl-tetrahydrofolate + ATP -> 5,10-methenyltetrahydrofolate + ADP + phosphate O4P
2.1.2.10b	Synpcc7942_2308	gcvT	5,10-methenyltetrahydrofolate + H2O <-> 5-formyl-tetrahydrofolate
2.1.2.9a	Synpcc7942_2110	fmt	10-formyl-tetrahydrofolate + L-methionyl-tRNAfmet + H2O -> tetrahydrofolate + N-formyl-L-methionyl-tRNAfmet
_PSII (include antennas proteins genes)	Synpcc7942_0424 Synpcc7942_0893 Synpcc7942_1389 Synpcc7942_0655 Synpcc7942_1637 Synpcc7942_0656 Synpcc7942_0697 Synpcc7942_1177 Synpcc7942_1176 Synpcc7942_1175 Synpcc7942_1174 Synpcc7942_0456 Synpcc7942_0699 Synpcc7942_0225 Synpcc7942_1705 Synpcc7942_0294 Synpcc7942_1038 Synpcc7942_0696 Synpcc7942_1882 Synpcc7942_2010 Synpcc7942_2016 Synpcc7942_1962 Synpcc7942_2245 Synpcc7942_0343 Synpcc7942_1679…	PsbX; PsbW; PsbV; PsbL; PsbK; PsbJ; PsbI; PsbU; PsbT; PsbO; PsbN; PsbM; PsbH; PsbC; PsbB; (PsbE]2)([PsbF]2); (PsbA1)(PsbD1)	2 photonII + H2O + PSII -> 0.5 O2 + 2 H+_thylac + PSII*
_UQ	Synpcc7942_0424 Synpcc7942_0893 Synpcc7942_1389 Synpcc7942_0655 Synpcc7942_1637 Synpcc7942_0656 Synpcc7942_0697 Synpcc7942_1177 Synpcc7942_1176 Synpcc7942_1175 Synpcc7942_1174 Synpcc7942_0456 Synpcc7942_0699 Synpcc7942_0225 Synpcc7942_1705 Synpcc7942_0294 Synpcc7942_1038 Synpcc7942_0696 Synpcc7942_1882 Synpcc7942_2010 Synpcc7942_2016 Synpcc7942_1962 Synpcc7942_2245 Synpcc7942_0343 Synpcc7942_1679…		PSII* + UQ + 2 H+ -> PSII + UQH2
_citb6	Synpcc7942_2331 Synpcc7942_2332 Synpcc7942_1231 Synpcc7942_1232 Synpcc7942_0113 Synpcc7942_2426 Synpcc7942_0475 Synpcc7942_1479		UQH2 + citb6f + 2 H+ -> UQ + citb6f* + 4 H+_thylac
_1.10.9.1	Synpcc7942_1232 Synpcc7942_1088	petC; petE	citb6f* + 2 PC -> citb6f + 2 PC*
_PSI	Synpcc7942_2049 Synpcc7942_2048 Synpcc7942_0535 Synpcc7942_1002 Synpcc7942_1322 Synpcc7942_1250 Synpcc7942_2343 Synpcc7942_1249 Synpcc7942_0407 Synpcc7942_0920 Synpcc7942_2342 Synpcc7942_1912 Synpcc7942_1088 Synpcc7942_0239 Synpcc7942_1630 Synpcc7942_2542	petE	photonI + PC* + PSI -> PC + PSI*
_Fd	Synpcc7942_0338 Synpcc7942_1499 Synpcc7942_2581		PSI* + Fd -> PSI + Fd*
_FNR (1.18.1.2)	Synpcc7942_0978		2 Fd* + FNR -> 2 Fd + FNR*
_1.18.1.2	Synpcc7942_0978	petH	FNR* + NADP+ -> FNR + NADPH + H+
_3.6.3.14	Synpcc7942_0331 Synpcc7942_0332 Synpcc7942_0333 Synpcc7942_0334 Synpcc7942_0335 Synpcc7942_0336 Synpcc7942_0337 Synpcc7942_2315 Synpcc7942_2316	atpB; atpE; atpG; atpF; atpH; atpA; atpG; atpD; atpC	4 H+_thylac + phosphate O4P + ADP <-> 4 H+ + H2O + ATP
3.6.1.1	Synpcc7942_1383	ppa	H2O + diphosphate -> 2 phosphate O4P
2.7.4.1	Synpcc7942_1566	ppk	ATP + diphosphate <-> ADP + PPPi
_NADH2	Synpcc7942_2555 Synpcc7942_2556 Synpcc7942_2557	hoxH; hoxY; hoxU	NADH + H+ -> NADH2 + NAD+
_BidHyd	Synpcc7942_2555 Synpcc7942_2556 Synpcc7942_2557	hoxH; hoxY; hoxU	NADH2 + 2 H+ <-> H2
_cyclic	Synpcc7942_0338 Synpcc7942_1499 Synpcc7942_2581		2 Fd* + UQ + 2 H+ -> 2 Fd + UQH2
_NDH1	Synpcc7942_1088	petE	NADPH + H+ + 2 PC -> NADP+ + 2 PC*
_1.6.5.3	Synpcc7942_0278 Synpcc7942_0279 Synpcc7942_0309 Synpcc7942_0413 Synpcc7942_0609 Synpcc7942_1180 Synpcc7942_1181 Synpcc7942_1182 Synpcc7942_1343 Synpcc7942_1344 Synpcc7942_1345 Synpcc7942_1346 Synpcc7942_1415 Synpcc7942_1439 Synpcc7942_1473 Synpcc7942_1743 Synpcc7942_1976 Synpcc7942_1977 Synpcc7942_1982 Synpcc7942_2091 Synpcc7942_2092 Synpcc7942_2234 Synpcc7942_2557	hoxE; hoxF; ndhF4; ndhL; ndhD; ndhC; ndhK; ndhJ; ndhA; ndhI; ndhG; ndhE; ndhD; ndhD; ndhH; ndhD; ndhF; ndhF3; ndhD3; hoxU	NADH + UQ + 5 H+ -> NAD+ + UQH2 + 4 H+_thylac
_1.6.99.3	Synpcc7942_0101 Synpcc7942_0198 Synpcc7942_2508	ndbA; ndbC; dhnA	NADH + UQ + 5 H+ -> NAD+ + UQH2 + 4 H+_thylac
_quinol oxidase	Synpcc7942_1767 Synpcc7942_1766	cydA; cydB	2 UQH2 + O2 + 4 H+ -> 2 UQ + 4 H+_thylac + 2 H2O
_cit c	Synpcc7942_2331 Synpcc7942_2332 Synpcc7942_1231 Synpcc7942_1232 Synpcc7942_0113 Synpcc7942_2426 Synpcc7942_0475 Synpcc7942_1479 Synpcc7942_2239 Synpcc7942_2387		citb6f* + 2 cit c -> citb6f + 2 cit c*
_1.9.3.1	Synpcc7942_0202 Synpcc7942_2602 Synpcc7942_2603 Synpcc7942_2604 Synpcc7942_2600 Synpcc7942_2601 Synpcc7942_2239 Synpcc7942_2387	ccoN; ctaC; ctaD; ctaE	4 cit c* + O2 + 8 H+ -> 4 cit c + 4 H+_thylac + 2 H2O
_PSIaltern	Synpcc7942_2049 Synpcc7942_2048 Synpcc7942_0535 Synpcc7942_1002 Synpcc7942_1322 Synpcc7942_1250 Synpcc7942_2343 Synpcc7942_1249 Synpcc7942_0407 Synpcc7942_0920 Synpcc7942_2342 Synpcc7942_1912 Synpcc7942_1088 Synpcc7942_0239 Synpcc7942_1630 Synpcc7942_2542		photonI + cit c* + PSI -> cit c + PSI*
2.3.1.35	Synpcc7942_1896		L-glutamate + N-acetyl-L-ornithine <-> N-acetyl-L-glutamate + L-ornithine
2.6.1.11	Synpcc7942_0943	argD	N-acetyl-L-ornithine + 2-ketoglutarate <-> L-glutamate + N-acetyl-L-glutamate 5-semialdehyde
1.2.1.38	Synpcc7942_1433	argC	N-acetyl-L-glutamate 5-semialdehyde + NADP+ + phosphate O4P <-> N-acetylglutamyl-phosphate + NADPH + H+
2.7.2.8	Synpcc7942_1496	argB	N-acetyl-L-glutamate + ATP -> N-acetylglutamyl-phosphate + ADP
2.3.1.1	Synpcc7942_1896		L-glutamate + acetyl-CoA -> N-acetyl-L-glutamate + coenzyme A
4.2.1.1a	Synpcc7942_1388 Synpcc7942_1447 Synpcc7942_B2619	ecaA; icfA	H2CO3 <-> H2O + CO2
_1.4.3.4	Synpcc7942_0369		O2 + H2O + N-acetylputrescine -> ammonia H3N + H2O2 + N4-acetylaminobutanal
_1.2.1.3a	Synpcc7942_0489	aldA	N4-acetylaminobutanal + NAD+ + H2O <-> N4-acetylaminobutanoate + NADH + H+
_1.2.1.3b	Synpcc7942_0489	aldA	4-aminobutanal + NAD+ + H2O <-> 4-aminobutanoate + NADH + H+
1.7.7.2	Synpcc7942_1235	narB	nitrite + 2 Fd + H2O <-> 2 Fd* + nitrate NO3 + 2 H+
1.7.7.1	Synpcc7942_1240 Synpcc7942_1851	nirA; cobG	ammonia H3N + 2 H2O + 6 Fd <-> nitrite + 6 Fd* + 7 H+
4.2.1.104	Synpcc7942_2104	cynS	cyanate + HCO3- + H+ <-> carbamate + CO2
3.5.5.1	Synpcc7942_0839	merR	nitrile + 2 H2O <-> carboxylate + ammonia H3N
1.4.3.16b	Synpcc7942_1881	nadB	O2 + L-aspartate -> H2O2 + iminoaspartate
_2.5.1.72	Synpcc7942_1448	nadA	iminoaspartate + dihydroxy-acetone phosphate -> quinolinate + 2 H2O + phosphate O4P
2.4.2.19	Synpcc7942_0951	nadC	5-phosphoribosyl 1-pyrophosphate + quinolinate -> CO2 + diphosphate + nicotinate nucleotide
3.1.3.5k	Synpcc7942_2063	surE	nicotinate nucleotide + H2O -> nicotinate D-ribonucleoside + phosphate O4P
2.7.7.1a	Synpcc7942_0205		nicotinate nucleotide + ATP -> deamido-NAD + diphosphate
2.7.7.18a	Synpcc7942_0106	nadD	ATP + nicotinate nucleotide -> diphosphate + deamido-NAD
6.3.1.5	Synpcc7942_0105	nadE	ammonia H3N + ATP + deamido-NAD -> AMP + diphosphate + NAD+
2.7.7.1b	Synpcc7942_0205		nicotinamide mononucleotide + ATP -> NAD+ + diphosphate
2.7.7.18b	Synpcc7942_0106	nadD	ATP + nicotinamide mononucleotide -> diphosphate + NAD+
3.1.3.5l	Synpcc7942_2063	surE	nicotinamide mononucleotide + H2O -> N-ribosylnicotinamide + phosphate O4P
2.7.1.23	Synpcc7942_1865 Synpcc7942_2304		NAD+ + ATP -> NADP+ + ADP
1.6.1.2	Synpcc7942_1610 Synpcc7942_1611 Synpcc7942_1612	pntB; pntA; pntA	NAD+ + NADPH + H+ <-> NADH + NADP+
2.5.1.-a	Synpcc7942_1964	ubiA	all-trans-octaprenyl diphosphate + 4-hydroxybenzoate -> 3-octaprenyl-4-hydroxybenzoate + diphosphate
4.1.1.-a	Synpcc7942_1910 Synpcc7942_2588	ubiX; ubiD	3-octaprenyl-4-hydroxybenzoate -> 2-octaprenylphenol + CO2
1.14.13.-a	Synpcc7942_2055	ubiH	2-octaprenyl-6-methoxyphenol + O2 + NADPH + H+ -> 2-octaprenyl-6-methoxy-1,4-benzoquinone + NADP+ + H2O
2.1.1.201	Synpcc7942_0135 Synpcc7942_1099	rapQ; ubiE	2-octaprenyl-6-methoxy-1,4-benzoquinone + S-adenosyl-L-methionine -> S-adenosyl-L-homocysteine + 2-octaprenyl-3-methyl-6-methoxy-1,4-benzoquinone
1.14.13.-b	Synpcc7942_2055	ubiH	2-octaprenyl-3-methyl-6-methoxy-1,4-benzoquinone + O2 + NADPH + H+ <-> 3-demethylubiquinone-8 + H2O + NADP+
5.4.4.2	Synpcc7942_2188	menF	chorismate -> isochorismate
2.2.1.9	Synpcc7942_1435	menD	isochorismate + 2-ketoglutarate <-> 5-enolpyruvoyl-6-hydroxy-2-succinyl-cyclohex-3-ene-1-carboxylate + CO2
4.2.99.20	Synpcc7942_0774		5-enolpyruvoyl-6-hydroxy-2-succinyl-cyclohex-3-ene-1-carboxylate <-> 2-succinyl-6-hydroxy-2,4-cyclohexadiene-1-carboxylate + pyruvate
4.2.1.113	Synpcc7942_1020	menC	2-succinyl-6-hydroxy-2,4-cyclohexadiene-1-carboxylate -> o-succinylbenzoate + H2O
6.2.1.26	Synpcc7942_1021	menE	ATP + o-succinylbenzoate + coenzyme A -> AMP + diphosphate + O-succinylbenzoyl-CoA
4.1.3.36	Synpcc7942_0597	menB	O-succinylbenzoyl-CoA <-> coenzyme A + 1,4-dihydroxy-2-naphthoate
2.5.1.74a	Synpcc7942_1366	menA	all-trans-octaprenyl diphosphate + 1,4-dihydroxy-2-naphthoate -> demethylmenaquinone-8 + diphosphate + CO2
2.5.1.74b	Synpcc7942_1366	menA	1,4-dihydroxy-2-naphthoate + phytyl diphosphate -> demethylphylloquinone + CO2 + diphosphate
2.1.1.163a	Synpcc7942_0135 Synpcc7942_1099	rapQ; ubiE	demethylmenaquinone-8 + S-adenosyl-L-methionine -> S-adenosyl-L-homocysteine + menaquinone-8
2.1.1.163b	Synpcc7942_0135 Synpcc7942_1099	rapQ; ubiE	demethylphylloquinone + S-adenosyl-L-methionine -> phylloquinone + S-adenosyl-L-homocysteine
3.1.2.28	Synpcc7942_1744		1,4-dihydroxy-2-naphthoyl-CoA + H2O -> 1,4-dihydroxy-2-naphthoate + CoA
1.8.4.8	Synpcc7942_2506	cysH	phosphoadenosine-5'-phosphosulfate + thioredoxin <-> sulfite O3s + adenosine-3',5'-bisphosphate + thioredoxin disulfide
1.8.7.1	Synpcc7942_0019	sir	sulfite O3s + 6 Fd* + 6 H+ <-> hydrogen sulfide + 6 Fd + 3 H2O
3.1.3.7	Synpcc7942_0173 Synpcc7942_0965	cysQ	phosphoadenosine-5'-phosphosulfate + H2O -> adenosine 5'-phosphosulfate + phosphate O4P
6.2.1.1a	Synpcc7942_1352	acsA	coenzyme A + acetate + ATP <-> acetyl-CoA + diphosphate + AMP
1.2.1.3c	Synpcc7942_0489	aldA	acetaldehyde + NAD+ + H2O <-> NADH + H+ + acetate
1.1.1.1	Synpcc7942_0459		acetaldehyde + NADH + H+ -> ethanol + NAD+
2.7.2.1a	Synpcc7942_2079	ackA	ATP + acetate <-> ADP + acetylphosphate
_1.1.1.86c	Synpcc7942_1552	ilvC	2-acetolactate + NADPH + H+ -> 2,3-dihydroxy-3-methylbutanoate + NADP+
_4.2.1.9c	Synpcc7942_0626	ilvD	2,3-dihydroxy-3-methylbutanoate -> 2-keto-isovalerate + H2O
2.1.2.11	Synpcc7942_2381	panB	5,10-methylene-THF + 2-keto-isovalerate + H2O -> tetrahydrofolate + 2-dehydropantoate
6.3.2.1	Synpcc7942_1151	panC	beta-alanine + R-pantoate + ATP -> pantothenate + diphosphate + AMP
_1.2.1.3d	Synpcc7942_0489	aldA	beta-aminopropion aldehyde + NAD+ + H2O <-> NADH + H+ + beta-alanine
2.7.1.33	Synpcc7942_1808		pantothenate + ATP -> D-4'-phosphopantothenate + ADP
6.3.2.5	Synpcc7942_0292	coaBC	D-4'-phosphopantothenate + L-cysteine + CTP -> R-4'-phosphopantothenoyl-L-cysteine + diphosphate + CMP
4.1.1.36	Synpcc7942_0292	coaBC	R-4'-phosphopantothenoyl-L-cysteine -> pantetheine 4'-phosphate + CO2
_2.7.7.3	Synpcc7942_2007	coaD	ATP + pantetheine 4'-phosphate -> diphosphate + 3'-dephospho-CoA
_2.7.1.24	Synpcc7942_0273	coaE	ATP + 3'-dephospho-CoA -> ADP + coenzyme A
_6.4.1.2a	Synpcc7942_1379 Synpcc7942_1595 Synpcc7942_1956	accA; accD; accB	ATP + acetyl-CoA + HCO3- + H+ -> ADP + phosphate O4P + malonyl-CoA
_6.4.1.2b	Synpcc7942_1379 Synpcc7942_1595 Synpcc7942_1956 Synpcc7942_2564	accA; accD; accB	carboxybiotin-carboxyl-carrier protein + acetyl-CoA -> biotin-BCCP (monomer) + malonyl-CoA
_6.3.4.14	Synpcc7942_1379 Synpcc7942_2564		ATP + biotin-BCCP (monomer) + CO2 -> ADP + phosphate O4P + carboxybiotin-carboxyl-carrier protein
2.3.1.39	Synpcc7942_1456	fabD	malonyl-CoA + an [acyl-carrier protein] -> coenzyme A + a malonyl-ACP
2.3.1.41a	Synpcc7942_1455	fabH	acetyl-CoA + an [acyl-carrier protein] -> an acetyl-ACP + coenzyme A + CO2
2.3.1.41b	Synpcc7942_0537	fabF	an acetyl-ACP + a malonyl-ACP -> acetoacetyl-[acp] C4H5O2SR + CO2
1.1.1.100a	Synpcc7942_0684	fabG	acetoacetyl-[acp] C4H5O2SR + NADPH + H+ <-> (3R)-3-Hydroxybutanoyl-[acyl-carrier protein] C4H7O2SR + NADP+
4.2.1.-a	Synpcc7942_0930	fabZ	(3R)-3-Hydroxybutanoyl-[acyl-carrier protein] C4H7O2SR <-> but-2-enoyl-[acyl-carrier protein] C4H5OSR + H2O
1.3.1.9a	Synpcc7942_0126	fabI	but-2-enoyl-[acyl-carrier protein] C4H5OSR + NADH + H+ <-> butyryl-[acyl-carrier protein] C4H7OSR + NAD+
2.3.1.41c	Synpcc7942_0537	fabF	butyryl-[acyl-carrier protein] C4H7OSR + a malonyl-ACP -> 3-oxohexanoyl-[acyl-carrier protein] C6H9O2SR + CO2
1.1.1.100b	Synpcc7942_0684	fabG	3-oxohexanoyl-[acyl-carrier protein] C6H9O2SR + NADPH + H+ <-> (R)-3-Hydroxyhexanoyl-[acyl-carrier protein] C6H11O2SR + NADP+
4.2.1.-b	Synpcc7942_0930	fabZ	(R)-3-Hydroxyhexanoyl-[acyl-carrier protein] C6H11O2SR <-> trans-hex-2-enoyl-[acyl-carrier protein] C6H9OSR + H2O
1.3.1.9b	Synpcc7942_0126	fabI	trans-hex-2-enoyl-[acyl-carrier protein] C6H9OSR + NADH + H+ <-> hexanoyl-[acyl-carrier protein] C6H11OSR + NAD+
2.3.1.41d	Synpcc7942_0537	fabF	hexanoyl-[acyl-carrier protein] C6H11OSR + a malonyl-ACP -> 3-oxooctanoyl-[acyl-carrier protein] C8H13O2SR + CO2 + an [acyl-carrier protein]
1.1.1.100c	Synpcc7942_0684	fabG	3-oxooctanoyl-[acyl-carrier protein] C8H13O2SR + NADPH + H+ <-> (R)-3-Hydroxyoctanoyl-[acyl-carrier protein] C8H15O2SR + NADP+
4.2.1.-c	Synpcc7942_0930	fabZ	(R)-3-Hydroxyoctanoyl-[acyl-carrier protein] C8H15O2SR <-> trans-oct-2-enoyl-[acyl-carrier protein] C8H13OSR + H2O
1.3.1.9c	Synpcc7942_0126	fabI	trans-oct-2-enoyl-[acyl-carrier protein] C8H13OSR + NADH + H+ <-> octanoyl-[acyl-carrier protein] C8H15OSR + NAD+
2.3.1.41e	Synpcc7942_0537	fabF	octanoyl-[acyl-carrier protein] C8H15OSR + a malonyl-ACP -> 3-oxodecanoyl-[acyl-carrier protein] C10H17O2SR + CO2 + an [acyl-carrier protein]
1.1.1.100d	Synpcc7942_0684	fabG	3-oxodecanoyl-[acyl-carrier protein] C10H17O2SR + NADPH + H+ <-> (R)-3-Hydroxydecanoyl-[acyl-carrier protein] C10H19O2SR + NADP+
1.3.1.9d	Synpcc7942_0126	fabI	trans-dec-2-enoyl-[acyl-carrier protein] C10H17OSR + NADH + H+ <-> decanoyl-[acyl-carrier protein] C10H19OSR + NAD+
4.2.1.-d	Synpcc7942_0930	fabZ	(R)-3-Hydroxydecanoyl-[acyl-carrier protein] C10H19O2SR <-> trans-dec-2-enoyl-[acyl-carrier protein] C10H17OSR + H2O
2.3.1.41f	Synpcc7942_0537	fabF	decanoyl-[acyl-carrier protein] C10H19OSR + a malonyl-ACP -> 3-oxododecanoyl-[acyl-carrier protein] C12H21O2SR + CO2 + an [acyl-carrier protein]
1.1.1.100e	Synpcc7942_0684	fabG	3-oxododecanoyl-[acyl-carrier protein] C12H21O2SR + NADPH + H+ <-> (R)-3-Hydroxydodecanoyl-[acyl-carrier protein] C12H23O2SR + NADP+
4.2.1.-e	Synpcc7942_0930	fabZ	(R)-3-Hydroxydodecanoyl-[acyl-carrier protein] C12H23O2SR <-> trans-dodec-2-enoyl-[acyl-carrier protein] C12H21OSR + H2O
1.3.1.9e	Synpcc7942_0126	fabI	trans-dodec-2-enoyl-[acyl-carrier protein] C12H21OSR + NADH + H+ <-> dodecanoyl-[acyl-carrier protein] C12H23OSR + NAD+
2.3.1.41g	Synpcc7942_0537	fabF	dodecanoyl-[acyl-carrier protein] C12H23OSR + a malonyl-ACP -> 3-oxotetradecanoyl-[acyl-carrier protein] C14H25O2SR + CO2 + an [acyl-carrier protein]
1.1.1.100f	Synpcc7942_0684	fabG	3-oxotetradecanoyl-[acyl-carrier protein] C14H25O2SR + NADPH + H+ <-> (R)-3-Hydroxytetradecanoyl-[acyl-carrier protein] C14H27O2SR + NADP+
4.2.1.-f	Synpcc7942_0930	fabZ	(R)-3-Hydroxytetradecanoyl-[acyl-carrier protein] C14H27O2SR <-> trans-tetradec-2-enoyl-[acyl-carrier protein] C14H25OSR + H2O
1.3.1.9f	Synpcc7942_0126	fabI	trans-tetradec-2-enoyl-[acyl-carrier protein] C14H25OSR + NADH + H+ <-> tetradecanoyl-[acyl-carrier protein] C14H27OSR + NAD+
2.3.1.41h	Synpcc7942_0537	fabF	tetradecanoyl-[acyl-carrier protein] C14H27OSR + a malonyl-ACP -> 3-oxohexadecanoyl-[acyl-carrier protein] C16H29O2SR + CO2 + an [acyl-carrier protein]
1.1.1.100g	Synpcc7942_0684	fabG	3-oxohexadecanoyl-[acyl-carrier protein] C16H29O2SR + NADPH + H+ <-> (R)-3-Hydroxypalmitoyl-[acyl-carrier protein] C16H31O2SR + NADP+
4.2.1.-g	Synpcc7942_0930	fabZ	(R)-3-Hydroxypalmitoyl-[acyl-carrier protein] C16H31O2SR <-> trans-hexadec-2-enoyl-[acyl-carrier protein] C16H29OSR + H2O
1.3.1.9g	Synpcc7942_0126	fabI	trans-hexadec-2-enoyl-[acyl-carrier protein] C16H29OSR + NADH + H+ <-> hexadecanoyl-[acyl-carrier protein] C16H31OSR + NAD+
2.3.1.179i	Synpcc7942_0537	fabF	hexadecanoyl-[acyl-carrier protein] C16H31OSR + a malonyl-ACP -> 3-oxooctadecanoyl-[acp] C18H33O2SR + CO2 + an [acyl-carrier protein]
1.1.1.100h	Synpcc7942_0684	fabG	3-oxooctadecanoyl-[acp] C18H33O2SR + NADPH + H+ <-> 3-Hydroxyoctadecanoyl-[acp] C18H35O2SR + NADP+
4.2.1.-h	Synpcc7942_0930	fabZ	3-Hydroxyoctadecanoyl-[acp] C18H35O2SR <-> trans-octadec-2-enoyl-[acp] C18H33OSR + H2O
1.3.1.9h	Synpcc7942_0126	fabI	trans-octadec-2-enoyl-[acp] C18H33OSR + NADH + H+ <-> octadecanoyl-[acyl-carrier protein] C18H35OSR + NAD+
_1.14.19.1a	Synpcc7942_2561	desC	hexadecanoyl-[acyl-carrier protein] C16H31OSR + O2 + 2 H+ <-> (9Z)-hexadecanoyl-[acyl-carrier protein] C16H31OSR + H2O
_1.14.19.1b	Synpcc7942_2561	desC	octadecanoyl-[acyl-carrier protein] C18H35OSR + O2 + 2 H+ <-> (9Z)-octadecanoyl-[acyl-carrier protein] C18H33OSR + H2O
2.3.1.179a	Synpcc7942_0537	fabF	acetyl-CoA + acyl-carrier protein HSR -> an acetyl-ACP + CO2
2.3.1.179b	Synpcc7942_0537	fabF	an acetyl-ACP + a malonyl-ACP -> acetoacetyl-[acp] C4H5O2SR + CO2 + an [acyl-carrier protein]
2.3.1.179c	Synpcc7942_0537	fabF	butyryl-[acyl-carrier protein] C4H7OSR + a malonyl-ACP -> 3-oxohexanoyl-[acyl-carrier protein] C6H9O2SR + CO2 + an [acyl-carrier protein]
2.3.1.179d	Synpcc7942_0537	fabF	hexanoyl-[acyl-carrier protein] C6H11OSR + a malonyl-ACP -> 3-oxooctanoyl-[acyl-carrier protein] C8H13O2SR + CO2 + an [acyl-carrier protein]
2.3.1.179e	Synpcc7942_0537	fabF	octanoyl-[acyl-carrier protein] C8H15OSR + a malonyl-ACP -> 3-oxodecanoyl-[acyl-carrier protein] C10H17O2SR + CO2 + an [acyl-carrier protein]
2.3.1.179f	Synpcc7942_0537	fabF	decanoyl-[acyl-carrier protein] C10H19OSR + a malonyl-ACP -> 3-oxododecanoyl-[acyl-carrier protein] C12H21O2SR + CO2 + an [acyl-carrier protein]
2.3.1.179g	Synpcc7942_0537	fabF	dodecanoyl-[acyl-carrier protein] C12H23OSR + a malonyl-ACP -> 3-oxotetradecanoyl-[acyl-carrier protein] C14H25O2SR + CO2 + an [acyl-carrier protein]
2.3.1.179h	Synpcc7942_0537	fabF	tetradecanoyl-[acyl-carrier protein] C14H27OSR + a malonyl-ACP -> 3-oxohexadecanoyl-[acyl-carrier protein] C16H29O2SR + CO2 + an [acyl-carrier protein]
2.3.1.180a	Synpcc7942_1455	fabH	acetyl-CoA + acyl-carrier protein HSR -> an acetyl-ACP + CO2
2.3.1.180b	Synpcc7942_1455	fabH	an acetyl-ACP + a malonyl-ACP -> acetoacetyl-[acp] C4H5O2SR + CO2 + an [acyl-carrier protein]
2.3.1.180c	Synpcc7942_1455	fabH	butyryl-[acyl-carrier protein] C4H7OSR + a malonyl-ACP -> 3-oxohexanoyl-[acyl-carrier protein] C6H9O2SR + CO2 + an [acyl-carrier protein]
2.3.1.180d	Synpcc7942_1455	fabH	hexanoyl-[acyl-carrier protein] C6H11OSR + a malonyl-ACP -> 3-oxooctanoyl-[acyl-carrier protein] C8H13O2SR + CO2 + an [acyl-carrier protein]
2.3.1.180e	Synpcc7942_1455	fabH	octanoyl-[acyl-carrier protein] C8H15OSR + a malonyl-ACP -> 3-oxodecanoyl-[acyl-carrier protein] C10H17O2SR + CO2 + an [acyl-carrier protein]
2.3.1.180f	Synpcc7942_1455	fabH	decanoyl-[acyl-carrier protein] C10H19OSR + a malonyl-ACP -> 3-oxododecanoyl-[acyl-carrier protein] C12H21O2SR + CO2 + an [acyl-carrier protein]
2.3.1.180g	Synpcc7942_1455	fabH	dodecanoyl-[acyl-carrier protein] C12H23OSR + a malonyl-ACP -> 3-oxotetradecanoyl-[acyl-carrier protein] C14H25O2SR + CO2 + an [acyl-carrier protein]
2.3.1.180h	Synpcc7942_1455	fabH	tetradecanoyl-[acyl-carrier protein] C14H27OSR + a malonyl-ACP -> 3-oxohexadecanoyl-[acyl-carrier protein] C16H29O2SR + CO2 + an [acyl-carrier protein]
6.2.1.3	Synpcc7942_0918	fadD	coenzyme A + a fatty acid + ATP -> acyl-CoA + diphosphate + AMP
tRNA 1.2.1.70	Synpcc7942_0504	hemA	glutamate-1-semialdehyde + NADP+ + tRNAGlu <-> L-glutamyl-tRNAGlu + NADPH + H+
5.4.3.8	Synpcc7942_0645	hemL	glutamate-1-semialdehyde -> 5-amino-levulinate
4.2.1.24	Synpcc7942_1792	hemB	2 5-amino-levulinate -> 2 H2O + porphobilinogen
2.5.1.61	Synpcc7942_0967	hemC	H2O + 4 porphobilinogen -> 4 ammonia H3N + hydroxymethylbilane
4.2.1.75	Synpcc7942_0272	hemD	hydroxymethylbilane -> uroporphyrinogen-III + H2O
4.1.1.37b	Synpcc7942_1086	hemE	uroporphyrinogen-III -> 4 CO2 + coproporphyrinogen I
4.1.1.37a	Synpcc7942_1086	hemE	uroporphyrinogen-III -> 4 CO2 + coproporphyrinogen III
_1.3.3.3	Synpcc7942_0674	hemF	coproporphyrinogen III + O2 + 2 H+ -> protoporphyrinogen-IX + 2 CO2 + 2 H2O
_1.3.99.22	Synpcc7942_2382		coproporphyrinogen III + 2 S-adenosyl-L-methionine -> protoporphyrinogen-IX + 2 CO2 + 2 L-methionine + 2 5'-deoxyadenosine
4.99.1.1	Synpcc7942_0137	hemH	Fe2+ + protoporphyrin IX -> 2 H+ + protoheme IX
2.5.1.-c	Synpcc7942_2600	cyoE	protoheme IX + (E,E)-farnesyl diphosphate + H2O -> heme o + diphosphate
_COX15	Synpcc7942_2601		heme o -> heme a
_1.14.99.3	Synpcc7942_1858		3 O2 + 3 thioredoxin + protoheme IX -> biliverdin + 3 H2O + 3 thioredoxin disulfide + CO + Fe2+
1.3.7.5	Synpcc7942_1225	pcyA	biliverdin + 2 Fd* -> (3Z)-phycocyanobilin + 2 Fd
6.6.1.1	Synpcc7942_2137 Synpcc7942_2274 Synpcc7942_0583	bchH; bchD; bchl	ATP + protoporphyrin IX + Mg2+ + H2O -> Mg-protoporphyrin + phosphate O4P + ADP + 2 H+
2.1.1.11	Synpcc7942_0439	bchM	Mg-protoporphyrin + S-adenosyl-L-methionine -> S-adenosyl-L-homocysteine + Mg-protoporphyrin monomethyl ester
1.14.13.81a	Synpcc7942_1907	acsF	Mg-protoporphyrin monomethyl ester + NADPH + H+ + O2 -> 131-hydroxy-magnesium-protoporphyrin IX 13-monomethyl ester + NADP+ + H2O
1.14.13.81b	Synpcc7942_1907	acsF	131-hydroxy-magnesium-protoporphyrin IX 13-monomethyl ester + NADPH + H+ + O2 -> 131-oxo-magnesium-protoporphyrin IX 13-monomethyl ester + NADP+ + 2 H2O
1.14.13.81c	Synpcc7942_1907	acsF	131-oxo-magnesium-protoporphyrin IX 13-monomethyl ester + NADPH + H+ + O2 -> divinyl protochlorophyllide a + NADP+ + 2 H2O
1.3.1.33a	Synpcc7942_2503		divinyl protochlorophyllide a + NADPH + H+ -> NADP+ + divinylchlorophyllide a
1.3.7.7	Synpcc7942_1419 Synpcc7942_1420 Synpcc7942_1838	bchL; bchN; bchB	monovinyl protochlorophyllide a + Fd + 2 ADP + 2 phosphate O4P -> chlorophyllide a + Fd* + 2 ATP
_BacChl	Synpcc7942_2084 Synpcc7942_0385	chlG; chlP	monovinyl protochlorophyllide a + phytyl diphosphate -> bacterio-chlorophylls
1.3.1.33b	Synpcc7942_2503		monovinyl protochlorophyllide a + NADPH + H+ -> NADP+ + chlorophyllide a
2.5.1.62	Synpcc7942_2084	chlG	chlorophyllide a + phytyl diphosphate -> chlorophyll a + diphosphate
2.1.1.107a	Synpcc7942_2610 Synpcc7942_0271	cobA; cobA	S-adenosyl-L-methionine + uroporphyrinogen-III -> S-adenosyl-L-homocysteine + precorrin-1
2.1.1.107b	Synpcc7942_2610 Synpcc7942_0271	cobA; cobA	S-adenosyl-L-methionine + precorrin-1 -> S-adenosyl-L-homocysteine + precorrin-2
_2.1.1.130	Synpcc7942_0706 Synpcc7942_1229 Synpcc7942_1372 Synpcc7942_1850 Synpcc7942_1853 Synpcc7942_1854	cobl; cobM; metH; cobl; cobj	S-adenosyl-L-methionine + precorrin-2 -> S-adenosyl-L-homocysteine + precorrin-3A
2.1.1.151	Synpcc7942_1853	cobI	S-adenosyl-L-methionine + cobalt-precorrin-2 <-> S-adenosyl-L-homocysteine + cobalt-precorrin-3
2.1.1.131a	Synpcc7942_1854	cobJ	cobalt-precorrin-3 + S-adenosyl-L-methionine <-> cobalt-precorrin-4 + S-adenosyl-L-homocysteine
2.1.1.133a	Synpcc7942_1229	cobM	S-adenosyl-L-methionine + cobalt-precorrin-4 <-> S-adenosyl-L-homocysteine + cobalt-precorrin-5A
3.7.1.12	Synpcc7942_1854	cobJ	cobalt-precorrin-5A + H2O <-> cobalt-precorrin-5B + acetaldehyde
2.1.1.195	Synpcc7942_0190	cbiD	cobalt-precorrin-5B + S-adenosyl-L-methionine -> cobalt-precorrin-6A + S-adenosyl-L-homocysteine
_1.3.1.54a	Synpcc7942_0021	cobK	cobalt-precorrin-6A + NADPH + H+ <-> cobalt-precorrin-6B + NADP+
5.4.1.2a	Synpcc7942_1852	cobH	cobalt-precorrin-8x <-> cobyrinate
6.3.5.11	Synpcc7942_1855	cobB	cobyrinate + 2 L-glutamine + 2 ATP + 2 H2O <-> cob(II)yrinate a,c-diamide + 2 L-glutamate + 2 ADP + 2 phosphate O4P
2.1.1.131b	Synpcc7942_1854	cobJ	precorrin-3B + S-adenosyl-L-methionine -> precorrin-4 + S-adenosyl-L-homocysteine
2.1.1.133b	Synpcc7942_1229	cobM	S-adenosyl-L-methionine + precorrin-4 -> S-adenosyl-L-homocysteine + precorrin-5
1.3.1.54b	Synpcc7942_0021	cobK	precorrin-6A + NADPH + H+ -> precorrin-6B + NADP+
2.1.1.132	Synpcc7942_0706 Synpcc7942_1850	cobI	precorrin-6B + 2 S-adenosyl-L-methionine -> precorrin-8x + 2 S-adenosyl-L-homocysteine + CO2
5.4.1.2b	Synpcc7942_1852	cobH	precorrin-8x -> hydrogenobyrinate
6.3.5.9	Synpcc7942_1855	cobB	hydrogenobyrinate + 2 L-glutamine + 2 ATP + 2 H2O -> 2 L-glutamate + hydrogenobyrinate a,c-diamide + 2 ADP + 2 phosphate O4P
6.6.1.2	Synpcc7942_0097	cobN	hydrogenobyrinate a,c-diamide + Co2+ + ATP + H2O -> cob(II)yrinate a,c-diamide + ADP + phosphate O4P + 2 H+
2.5.1.17a	Synpcc7942_1072 Synpcc7942_1386 Synpcc7942_0957	cobO	cob(I)yrinate a,c-diamide + ATP -> adenosyl-cobyrinate a,c-diamide + PPPi
6.3.5.10	Synpcc7942_0211	cobQ	adenosyl-cobyrinate a,c-diamide + 4 L-glutamine + 4 ATP + 4 H2O -> 4 L-glutamate + adenosyl-cobyrate + 4 ADP + 4 phosphate O4P
6.3.1.10a	Synpcc7942_1441	cobD	ATP + adenosyl-cobyrate + (R)-1-amino-2-propanol O-2-phosphate -> ADP + phosphate O4P + adenosylcobinamide
6.3.1.10b	Synpcc7942_1441	cobD	ATP + adenosyl-cobyrate + (R)-1-Aminopropan-2-ol -> ADP + phosphate O4P + adenosylcobinamide
2.5.1.17b	Synpcc7942_1072 Synpcc7942_1386 Synpcc7942_0957	cobO	cobinamide + ATP -> adenosylcobinamide + PPPi
2.7.1.156	Synpcc7942_0990	cobP	adenosylcobinamide + ATP -> adenosyl-cobinamide phosphate + ADP
2.7.7.62	Synpcc7942_0990	cobP	adenosyl-cobinamide phosphate + GTP -> adenosylcobinamide-GDP + diphosphate
2.7.8.26	Synpcc7942_0454	cobS	adenosylcobinamide-GDP + alpha-ribazole -> coenzyme B12 + GMP
3.5.4.25	Synpcc7942_1432	ribA	3 H2O + GTP -> diphosphate + 2,5-diamino-6-(ribosylamino)-4-(3H)-pyrimidinone 5'-phosphate + formate
3.5.4.26	Synpcc7942_0203	ribD	H2O + 2,5-diamino-6-(ribosylamino)-4-(3H)-pyrimidinone 5'-phosphate -> 5-amino-6-(5'-phosphoribosylamino)uracil + ammonia H3N
1.1.1.193	Synpcc7942_0203 Synpcc7942_1186	ribD	5-amino-6-(5'-phosphoribosylamino)uracil + NADPH + H+ -> 5-amino-6-(5'-phosphoribitylamino)uracil + NADP+
2.5.1.78	Synpcc7942_2244	ribH	5-amino-6-ribitylamino-2,4(1H,3H)-pyrimidinedione + 3,4-dihydroxy-2-butanone-4-P -> 6,7-dimethyl-8-(1-D-ribityl)lumazine + phosphate O4P + 2 H2O
DIOHBUTANONEPSYN-RXN (4.1.99.12)	Synpcc7942_1432	ribA	D-ribulose-5-phosphate -> 3,4-dihydroxy-2-butanone-4-P + formate
2.5.1.9	Synpcc7942_1624	ribE	2 6,7-dimethyl-8-(1-D-ribityl)lumazine -> 5-amino-6-ribitylamino-2,4(1H,3H)-pyrimidinedione + riboflavin
2.7.1.26	Synpcc7942_0492	ribF	riboflavin + ATP -> FMN + ADP
2.7.7.2	Synpcc7942_0492	ribF	FMN + ATP -> FAD + diphosphate
_1.8.1.9	Synpcc7942_0623	ribF	thioredoxin disulfide + NADPH + H+ <-> thioredoxin + NADP+
1.11.1.6	Synpcc7942_B2620		2 H2O2 -> 2 H2O + O2
_1.15.1.1	Synpcc7942_0801	sodB	2 O2.- + 2 H+ <-> O2 + H2O2
1.1.1.38	Synpcc7942_1297		NAD+ + malate -> NADH + H+ + CO2 + pyruvate
4.1.1.31	Synpcc7942_2252		phosphoenolpyruvate + H2O + CO2 -> phosphate O4P + oxaloacetate
1.2.4.1	Synpcc7942_1944 Synpcc7942_0143	pdhA; pdhB	pyruvate + lipoate acetyltransferase N6-(lipoyl)lysine <-> lipoate acetyltransferase N6-(S-acetyldihydrolipoyl)lysine + CO2
2.3.1.12	Synpcc7942_1068	pdhC	acetyl-CoA + lipoate acetyltransferase N6-(dihydrolipoyl)lysine <-> coenzyme A + lipoate acetyltransferase N6-(S-acetyldihydrolipoyl)lysine
1.8.1.4a	Synpcc7942_1198		lipoate acetyltransferase N6-(dihydrolipoyl)lysine + NAD+ -> lipoate acetyltransferase N6-(lipoyl)lysine + NADH + H+
4.4.1.5	Synpcc7942_0638	gloA	S-lactoyl-glutathione <-> methylglyoxal + glutathione
3.1.2.6	Synpcc7942_0937 Synpcc7942_1403		S-lactoyl-glutathione + H2O -> glutathione + D-lactate
1.1.1.28	Synpcc7942_1347	ldhA	NAD+ + D-lactate -> NADH + H+ + pyruvate
3.4.11.2a	Synpcc7942_1136	pepN	cysteinylglycine + H2O -> L-cysteine + glycine
3.4.11.2b	Synpcc7942_1136	pepN	R-S-cysteinylglycine + H2O -> R-S-cysteine + glycine
6.3.2.3	Synpcc7942_2324	gshB	glycine + L-gamma-glutamylcysteine + ATP -> glutathione + phosphate O4P + ADP
_2.3.2.2a	Synpcc7942_0185 Synpcc7942_B2624	ggt	glutathione -> L-glutamate + cysteinylglycine
_2.3.2.2b	Synpcc7942_0185 Synpcc7942_B2624	ggt	L-alanine + glutathione -> (5-L-glutamyl)-L-alanine + cysteinylglycine
_2.3.2.2c	Synpcc7942_0185 Synpcc7942_B2624	ggt	L-aspartate + glutathione -> (5-L-glutamyl)-L-aspartate + cysteinylglycine
_2.3.2.2d	Synpcc7942_0185 Synpcc7942_B2624	ggt	L-arginine + glutathione -> (5-L-glutamyl)-L-arginine + cysteinylglycine
_2.3.2.2e	Synpcc7942_0185 Synpcc7942_B2624	ggt	L-asparagine + glutathione -> (5-L-glutamyl)-L-asparagine + cysteinylglycine
_2.3.2.2f	Synpcc7942_0185 Synpcc7942_B2624	ggt	L-lysine + glutathione -> (5-L-glutamyl)-L-lysine + cysteinylglycine
_2.3.2.2g	Synpcc7942_0185 Synpcc7942_B2624	ggt	L-threonine + glutathione -> (5-L-glutamyl)-L-threonine + cysteinylglycine
_2.3.2.2h	Synpcc7942_0185 Synpcc7942_B2624	ggt	L-serine + glutathione -> (5-L-glutamyl)-L-serine + cysteinylglycine
_2.3.2.2i	Synpcc7942_0185 Synpcc7942_B2624	ggt	L-cysteine + glutathione -> (5-L-glutamyl)-L-cysteine + cysteinylglycine
_2.3.2.2j	Synpcc7942_0185 Synpcc7942_B2624	ggt	L-glutamate + glutathione -> (5-L-glutamyl)-L-glutamate + cysteinylglycine
_2.3.2.2k	Synpcc7942_0185 Synpcc7942_B2624	ggt	L-glutamine + glutathione -> (5-L-glutamyl)-L-glutamine + cysteinylglycine
_2.3.2.2l	Synpcc7942_0185 Synpcc7942_B2624	ggt	L-proline + glutathione -> (5-L-glutamyl)-L-proline + cysteinylglycine
_2.3.2.2m	Synpcc7942_0185 Synpcc7942_B2624	ggt	L-tryptophan + glutathione -> (5-L-glutamyl)-L-tryptophan cysteinylglycine
_2.3.2.2n	Synpcc7942_0185 Synpcc7942_B2624	ggt	L-phenylalanine + glutathione -> (5-L-glutamyl)-L-phenylalanine + cysteinylglycine
_2.3.2.2o	Synpcc7942_0185 Synpcc7942_B2624	ggt	L-tyrosine + glutathione -> (5-L-glutamyl)-L-tyrosine + cysteinylglycine
_2.3.2.2p	Synpcc7942_0185 Synpcc7942_B2624	ggt	L-histidine + glutathione -> (5-L-glutamyl)-L-histidine + cysteinylglycine
_2.3.2.2q	Synpcc7942_0185 Synpcc7942_B2624	ggt	L-valine + glutathione -> (5-L-glutamyl)-L-valine + cysteinylglycine
_2.3.2.2r	Synpcc7942_0185 Synpcc7942_B2624	ggt	L-isoleucine + glutathione -> (5-L-glutamyl)-L-isoleucine + cysteinylglycine
_2.3.2.2s	Synpcc7942_0185 Synpcc7942_B2624	ggt	L-leucine + glutathione -> (5-L-glutamyl)-L-leucine + cysteinylglycine
_2.3.2.2t	Synpcc7942_0185 Synpcc7942_B2624	ggt	L-methionine + glutathione -> (5-L-glutamyl)-L-methionine + cysteinylglycine
3.5.2.9	Synpcc7942_2390		5-oxoproline + 2 H2O + ATP -> L-glutamate + phosphate O4P + ADP
_2.5.1.18	Synpcc7942_1256 Synpcc7942_2139 Synpcc7942_0771 Synpcc7942_0788	gst; gst1	glutathione -> R-S-glutathione
_2.3.2.2u	Synpcc7942_0185 Synpcc7942_B2624	ggt	R-S-glutathione + H2O -> R-S-cysteinylglycine + L-glutamate
1.11.1.9	Synpcc7942_1214	gpx1	H2O2 + 2 glutathione -> glutathione disulfide + 2 H2O
_1.8.1.7a	Synpcc7942_0842	gor	glutathione disulfide + NADPH + H+ -> 2 glutathione + NADP+
_1.8.1.7b	Synpcc7942_0842	gor	glutathione disulfide + NADH + H+ -> 2 glutathione + NAD+
1.1.1.284a	Synpcc7942_0459		S-(hydroxymethyl)glutathione + NAD+ -> S-formylglutathione + NADH + H+
1.1.1.284b	Synpcc7942_0459		S-(hydroxymethyl)glutathione + NADP+ <-> S-formylglutathione + NADPH + H+
3.1.2.12	Synpcc7942_0458		S-formylglutathione + H2O -> formate + glutathione
4.1.2.13c	Synpcc7942_1443	fba	fructose-1-phosphate <-> dihydroxy-acetone phosphate + glyceraldehyde
2.7.1.4	Synpcc7942_0116	cscK	beta-D-fructose + ATP <-> beta-D-fructose-6-phosphate + ADP
5.3.1.8	Synpcc7942_1608		D-mannose-6-phosphate <-> beta-D-fructose-6-phosphate
5.4.2.8	Synpcc7942_0498		alpha-D-mannose 1-phosphate <-> D-mannose-6-phosphate
2.7.7.13	Synpcc7942_0498 Synpcc7942_1973		alpha-D-mannose 1-phosphate + GTP -> GDP-D-mannose + diphosphate
4.2.1.47	Synpcc7942_1342	gmd	GDP-D-mannose -> H2O + GDP-4-dehydro-6-deoxy-D-mannose
1.1.1.271	Synpcc7942_1700	wcaG	NADP+ + GDP-L-fucose <-> NADPH + H+ + GDP-4-dehydro-6-deoxy-D-mannose
2.4.1.83	Synpcc7942_0150		dolichyl-phosphate + GDP-D-mannose -> dolichyl beta-D-mannosyl phosphate + GDP
2.7.7.22	Synpcc7942_1608		GDP + alpha-D-mannose 1-phosphate -> phosphate O4P + GDP-D-mannose
2.6.1.16	Synpcc7942_0534	glmS	beta-D-fructose-6-phosphate + L-glutamine <-> L-glutamate + D-glucosamine 6-phosphate
3.5.99.6	Synpcc7942_1103		D-glucosamine 6-phosphate + H2O -> beta-D-fructose-6-phosphate + ammonia H3N
3.5.1.25	Synpcc7942_0440		N-acetyl-D-glucosamine-6-phosphate + H2O <-> D-glucosamine 6-phosphate + acetate
4.2.1.126	Synpcc7942_2577		N-acetylmuramic acid 6-phosphate + H2O <-> N-acetyl-D-glucosamine-6-phosphate + (R)-lactate
5.4.2.10	Synpcc7942_2132	glmM	D-glucosamine 6-phosphate -> D-glucosamine 1-phosphate
2.3.1.157	Synpcc7942_0288	glmU	D-glucosamine 1-phosphate + acetyl-CoA -> N-acetyl-glucosamine-1-phosphate + coenzyme A
2.7.7.23	Synpcc7942_0288	glmU	N-acetyl-glucosamine-1-phosphate + UTP <-> UDP-N-acetyl-D-glucosamine + diphosphate
2.5.1.7	Synpcc7942_0715	murA	UDP-N-acetyl-D-glucosamine + phosphoenolpyruvate <-> UDP-GlcNAc-enolpyruvate + phosphate O4P
_1.1.1.158	Synpcc7942_1740	murB	NADP+ + UDP-N-acetylmuramate <-> NADPH + H+ + UDP-GlcNAc-enolpyruvate
_5.1.3.14a	Synpcc7942_0552		N-acetyl-D-mannosamine + UTP <-> UDP-N-acetyl-D-glucosamine + diphosphate
_5.1.3.14b	Synpcc7942_0552		UDP-N-acetyl-D-mannosamine <-> UDP-N-acetyl-D-glucosamine
5.1.3.9	Synpcc7942_2464		N-acetyl-D-glucosamine-6-phosphate <-> N-acetyl-D-mannosamine-6-phosphate
6.3.2.8	Synpcc7942_1741	murC	L-alanine + UDP-N-acetylmuramate + ATP -> UDP-N-acetylmuramoyl-L-alanine + phosphate O4P + ADP
6.3.2.9	Synpcc7942_1667	murD	UDP-N-acetylmuramoyl-L-alanine + D-glutamate + ATP -> UDP-N-acetylmuramoyl-L-alanyl-D-glutamate + phosphate O4P + ADP
6.3.2.13	Synpcc7942_1484	murE	UDP-N-acetylmuramoyl-L-alanyl-D-glutamate + meso-diaminopimelate + ATP -> UDP-N-acetylmuramoyl-L-alanyl-D-glutamyl-meso-2,6-diaminoheptanedioate + phosphate O4P + ADP
6.3.2.10a	Synpcc7942_1841	murF	UDP-N-acetylmuramoyl-L-alanyl-D-glutamyl-meso-2,6-diaminoheptanedioate + D-alanyl-D-alanine + ATP -> UDP-N-acetylmuramoyl-L-alanyl-D-glutamyl-meso-2,6-diaminoheptanedioate-D-alanyl-D-alanine + phosphate O4P + ADP
2.7.8.13a	Synpcc7942_0152	mraY	UDP-N-acetylmuramoyl-L-alanyl-D-glutamyl-meso-2,6-diaminoheptanedioate-D-alanyl-D-alanine + undecaprenyl phosphate -> undecaprenyl-diphospho-N-cetylmuramoyl-L-alanyl-D-glutamyl-meso-2,6-diaminopimeloyl-D-alanyl-D-alanine + UMP
2.4.1.227a	Synpcc7942_2312	murG	undecaprenyl-diphospho-N-acetylmuramoyl-L-alanyl-D-glutamyl-meso-2,6-diaminopimeloyl-D-alanyl-D-alanine + UDP-N-acetyl-D-glucosamine -> undecaprenyl-diphospho-N-acetylmuramoyl-(N-acetylglucosamine)-L-alanyl-D-glutamyl-meso-2,6-diaminopimeloyl-D-alanyl-D-alanine + UDP
_6.3.1.2b	Synpcc7942_0169 Synpcc7942_2156 Synpcc7942_2296	glnN; glnA	undecaprenyl-diphospho-N-acetylmuramoyl-(N-acetylglucosamine)-L-alanyl-D-glutamyl-meso-2,6-diaminopimeloyl-D-alanyl-D-alanine + ATP + ammonia H3N -> undecaprenyl-diphospho-N-acetylmuramoyl-(N acetylglucosamine)-L-alanyl-D-glutaminyl-meso-2,6-diaminopimeloyl-D-alanyl-D-alanine + ADP + phosphate O4P
6.3.2.10b	Synpcc7942_1841	murF	UDP-N-acetylmuramoyl-L-alanyl-gamma-D-glutamyl-L-lysine + D-alanyl-D-alanine + ATP -> UDPMurAc(oyl-L-Ala-D-gamma-Glu-L-Lys-D-Ala-D-Ala) + phosphate O4P + ADP
2.7.8.13b	Synpcc7942_0152	mraY	UDPMurAc(oyl-L-Ala-D-gamma-Glu-L-Lys-D-Ala-D-Ala) + undecaprenyl phosphate -> MurAc(oyl-L-Ala-D-gamma-Glu-L-Lys-D-Ala-D-Ala)-diphospho-undecaprenol + UMP
2.4.1.227b	Synpcc7942_2312	murG	MurAc(oyl-L-Ala-D-gamma-Glu-L-Lys-D-Ala-D-Ala)-diphospho-undecaprenol + UDP-N-acetyl-D-glucosamine -> undecaprenyl-diphospho-N-acetylmuramoyl-(N-acetylglucosamine)-L-alanyl-gamma-D-glutamyl-L-lysyl-D-alanyl-D-alanine + UDP
_6.3.1.2c	Synpcc7942_0169 Synpcc7942_2156 Synpcc7942_2296	glnN; glnA	undecaprenyl-diphospho-N-acetylmuramoyl-(N-acetylglucosamine)-L-alanyl-gamma-D-glutamyl-L-lysyl-D-alanyl-D-alanine + ATP + ammonia H3N -> undecaprenyl-diphospho-N-acetylmuramoyl-(N-acetylglucosamine)-L-alanyl-D-isoglutaminyl-L-lysyl-D-alanyl-D-alanine + ADP + phosphate O4P
6.3.2.10c	Synpcc7942_1841	murF	UDP-N-acetylmuramoyl-L-alanyl-D-glutamyl-L-lysine + D-alanyl-D-alanine + ATP -> UDP-N-acetylmuramoyl-L-alanyl-D-glutamyl-L-lysyl-D-alanyl-D-alanine + phosphate O4P + ADP
2.7.8.13c	Synpcc7942_0152	mraY	UDP-N-acetylmuramoyl-L-alanyl-D-glutamyl-L-lysyl-D-alanyl-D-alanine + undecaprenyl phosphate -> undecaprenyl-diphospho-N-acetylmuramoyl-L-alanyl-D-glutamyl-L-lysyl-D-alanyl-D-alanine + UMP
2.4.1.227c	Synpcc7942_2312	murG	undecaprenyl-diphospho-N-acetylmuramoyl-L-alanyl-D-glutamyl-L-lysyl-D-alanyl-D-alanine + UDP-N-acetyl-D-glucosamine -> undecaprenyl-diphospho-N-acetylmuramoyl-(N-acetylglucosamine)-L-alanyl-D-glutamyl-L-lysyl-D-alanyl-D-alanine + UDP
_6.3.1.2d	Synpcc7942_0169 Synpcc7942_2156 Synpcc7942_2296	glnN; glnA	undecaprenyl-diphospho-N-acetylmuramoyl-(N-acetylglucosamine)-L-alanyl-D-glutamyl-L-lysyl-D-alanyl-D-alanine + ATP + ammonia H3N -> undecaprenyl-diphospho-N-acetylmuramoyl-(N-acetylglucosamine)-L-alanyl-D-glutaminyl-L-lysyl-D-alanyl-D-alanine + ADP + phosphate O4P
6.3.2.4	Synpcc7942_2375		2 D-alanine + ATP -> D-alanyl-D-alanine + phosphate O4P + ADP
3.6.1.27	Synpcc7942_1967		undecaprenyl diphosphate + H2O -> undecaprenyl phosphate + phosphate O4P
_peptidoglycan_syfa	Synpcc7942_0482 Synpcc7942_0580		undecaprenyl-diphospho-N-acetylmuramoyl-(N-acetylglucosamine)-L-alanyl-D-glutaminyl-meso-2,6-diaminopimeloyl-(glycyl)5-D-alanyl-D-alanine -> peptidoglycan + undecaprenyl diphosphate
_2.4.1.129	Synpcc7942_2000		[GlcNAc-(1-4)-Mur2Ac(oyl-L-Ala-gamma-D-Glu-L-Lys-D-Ala-D-Ala)]n-diphosphoundecaprenol + GlcNAc-(1-4)-Mur2Ac(oyl-L-Ala-gamma-D-Glu-L-Lys-D-Ala-D-Ala)-diphosphoundecaprenol -> [GlcNAc-(1-4)-Mur2Ac(oyl-L-Ala-gamma-D-Glu-L-Lys-D-Ala-D-Ala)]n+1-diphosphoundecaprenol + undecaprenyl diphosphate
3.4.16.4	Synpcc7942_1934	dacB	(Ac)2-L-lys-D-alanyl-D-alanine + H2O <-> D-alanine + (Ac)2-L-lys-D-alanine
3.5.1.28	Synpcc7942_0714 Synpcc7942_2134 Synpcc7942_2360	amiA	N-acetylmuramoyl-Ala + H2O <-> N-acetylmuramate + L-alanine
2.3.1.129	Synpcc7942_0931 Synpcc7942_2371	lpxA	(R)-3-hydroxymyristoyl-ACP + UDP-N-acetyl-D-glucosamine -> UDP-3-O-(3-hydroxymyristoyl)-N-acetylglucosamine + an [acyl-carrier protein]
3.2.1.24	Synpcc7942_1703	ams1	[2Man-(1->6)-(1->3)- Man-(1->4)- GlcNAc] + H2O <-> [Man-(1->3)- Man-(1->4)- GlcNAc] + D-mannose
2.4.1.14	Synpcc7942_0808	sps	beta-D-fructose-6-phosphate + UDP-D-glucose -> sucrose-6-phosphate + UDP
3.2.1.26	Synpcc7942_0397	lim17	sucrose-6-phosphate + H2O <-> beta-D-fructose + alpha-D-glucose-6-phosphate
2.4.1.25	Synpcc7942_1019	malQ	maltotriose + maltose -> maltotetraose + beta-D-glucose
_2.4.1.1	Synpcc7942_0244	glgP	a glycogen_n1 + phosphate O4P -> a glycogen_n + alpha-D-glucose 1-phosphate
2.7.7.27	Synpcc7942_0603	glgC	alpha-D-glucose 1-phosphate + ATP -> ADP-D-glucose + diphosphate
_a-glucansyf	Synpcc7942_2518	glgA	2 ADP-D-glucose -> a 1,4-alpha-D-glucan_n
_2.4.1.21a	Synpcc7942_2518	glgA	ADP-D-glucose + a 1,4-alpha-D-glucan_n -> ADP + a 1,4-alpha-D-glucan_n1
_glycsyf	Synpcc7942_2518	glgA	2 ADP-D-glucose + a 1,4-alpha-D-glucan_n1 -> a glycogen_n
_2.4.1.21b	Synpcc7942_2518	glgA	ADP-D-glucose + a glycogen_n -> ADP + a glycogen_n1
_2.4.1.18	Synpcc7942_1085	glgB	a glycogen_n1 + a 1,4-alpha-D-glucan_n <-> a glycogen_n + a 1,4-alpha-D-glucan_n1
5.4.2.2	Synpcc7942_0156		alpha-D-glucose 1-phosphate <-> alpha-D-glucose-6-phosphate
4.2.1.45	Synpcc7942_0061	rfbG	CDP-D-glucose -> H2O + CDP-4-dehydro-6-deoxy-D-glucose
2.4.1.12	Synpcc7942_0466 Synpcc7942_1398 Synpcc7942_2151	bcsA	1,4-beta-D-glucan_n + UDP-D-glucose <-> 1,4-beta-D-glucan_n1 + UDP
_3.2.1.21a	Synpcc7942_0354	bgl	cellobiose <-> 2 beta-D-glucose
_3.2.1.21b	Synpcc7942_0354	bgl	1,4-beta-D-glucan_n <-> beta-D-glucose
2.2.1.7	Synpcc7942_0430	dxs	pyruvate + D-glyceraldehyde-3-phosphate -> 1-deoxy-D-xylulose 5-phosphate + CO2
1.1.1.267	Synpcc7942_1513	dxr	2-C-methyl-D-erythritol-4-phosphate + NADP+ <-> 1-deoxy-D-xylulose 5-phosphate + NADPH + H+
2.7.7.60	Synpcc7942_0681	ispD	2-C-methyl-D-erythritol-4-phosphate + CTP -> 4-(cytidine 5'-diphospho)-2-C-methyl-D-erythritol + diphosphate
2.7.1.148	Synpcc7942_0310	ispE	4-(cytidine 5'-diphospho)-2-C-methyl-D-erythritol + ATP -> 2-phospho-4-(cytidine 5'-diphospho)-2-C-methyl-D-erythritol + ADP
4.6.1.12	Synpcc7942_1170	ispF	2-phospho-4-(cytidine 5'-diphospho)-2-C-methyl-D-erythritol -> 2-C-methyl-D-erythritol-2,4-cyclodiphosphate + CMP
1.17.7.1	Synpcc7942_0713	ispG	1-hydroxy-2-methyl-2-(E)-butenyl 4-diphosphate + H2O + thioredoxin disulfide <-> 2-C-methyl-D-erythritol-2,4-cyclodiphosphate + thioredoxin
1.17.1.2a	Synpcc7942_0073	ispH	1-hydroxy-2-methyl-2-(E)-butenyl 4-diphosphate + NADPH + H+ -> isopentenyl diphosphate + NADP+ + H2O
1.17.1.2b	Synpcc7942_0073	ispH	isopentenyl diphosphate + NADP+ + H2O -> (E)-4-hydroxy-3-methylbut 2-en-1-yl diphosphate + NADPH + H+
5.3.3.2	Synpcc7942_1933	fni	isopentenyl diphosphate -> dimethylallyl diphosphate
2.5.1.29a	Synpcc7942_0776	crtE	isopentenyl diphosphate + (E,E)-farnesyl diphosphate -> all-trans-geranyl-geranyl diphosphate + diphosphate
2.5.1.1	Synpcc7942_0776	crtE	dimethylallyl diphosphate + isopentenyl diphosphate -> geranyl diphosphate + diphosphate
2.5.1.84	Synpcc7942_2362	Sds	geranyl diphosphate + 7 isopentenyl diphosphate <-> all-trans-nonaprenyl diphosphate + 7 diphosphate
2.5.1.85	Synpcc7942_2362	Sds	geranylgeranyl diphosphate + 5 isopentenyl diphosphate -> all-trans-nonaprenyl diphosphate + 5 diphosphate
1.3.1.83	Synpcc7942_0385	chlP	all-trans-geranyl-geranyl diphosphate + 3 H+ + 3 NADPH + H+ -> phytyl diphosphate + 3 NADP+
_2.3.1.181a	Synpcc7942_2353	lipB	octanoyl-[acyl-carrier protein] + a protein -> a protein-N-6-octanoyl-lysine + an [acyl-carrier protein]
_2.8.1.8a	Synpcc7942_0542 Synpcc7942_1507	lipA	a protein-N-6-octanoyl-lysine + 2 SO + 2 S-adenosyl-L-methionine -> a protein-N-6-lipoyl-lysine + 2 L-methionine + 2 5'-deoxyadenosine
_2.8.1.8b	Synpcc7942_0542 Synpcc7942_1507	lipA	octanoyl-[acyl-carrier protein] + 2 SO + 2 S-adenosyl-L-methionine -> lipoyl-[acyl carrier protein] + 2 L-methionine + 2 5'-deoxyadenosine
_2.3.1.181b	Synpcc7942_2353	lipB	lipoyl-[acyl carrier protein] + a protein -> a protein-N-6-lipoyl-lysine + an [acyl-carrier protein]
_2.7.7.63a	Synpcc7942_1411		ATP + lipoate -> diphosphate + lipoyl-AMP
_2.7.7.63b	Synpcc7942_1411		lipoyl-AMP + a protein -> a protein-N-6-lipoyl-lysine + AMP
_2.5.1.32	Synpcc7942_1984	pys	2 all-trans-geranyl-geranyl diphosphate -> phytoene + diphosphate
_1.3.5.5a	Synpcc7942_1983	pds	phytoene + thioredoxin disulfide <-> phytofluene + thioredoxin
_1.3.5.5b	Synpcc7942_1983	pds	phytofluene + thioredoxin disulfide <-> zeta-carotene + thioredoxin
1.3.5.6a	Synpcc7942_1512	zds	zeta-carotene + O2 + thioredoxin -> neurosporene + 2 H2O + thioredoxin disulfide
1.3.5.6b	Synpcc7942_1512	zds	O2 + thioredoxin + neurosporene -> 2 H2O + thioredoxin disulfide + trans-lycopene
CrtLb-a	Synpcc7942_2062	lcy	neurosporene -> beta-zeacarotene
CrtLb-b	Synpcc7942_2062	lcy	beta-zeacarotene -> 7,8-dihydro-beta-carotene
CrtLb-c	Synpcc7942_2062	lcy	trans-lycopene -> gamma-carotene
CruA	Synpcc7942_0652		trans-lycopene -> gamma-carotene
CrtLb-d	Synpcc7942_2062	lcy	gamma-carotene -> beta-carotene
_CrtRa	Synpcc7942_2439	crtR	beta-carotene + NADH + H+ + O2 -> beta-cryptoxanthin + NAD+ + H2O
_CrtRb	Synpcc7942_2439	crtR	beta-cryptoxanthin + NADH + H+ + O2 -> zeaxanthin + NAD+ + H2O
_CrtRc	Synpcc7942_2439	crtR	echinenone + NADH + H+ + O2 -> 3-hydroxyechinenone + NAD+ + H2O
_CrtRd	Synpcc7942_2439	crtR	3-hydroxyechinenone + NADH + H+ + O2 -> adonixanthin + NAD+ + H2O
_CrtRe	Synpcc7942_2439	crtR	canthaxanthin + NADH + H+ + O2 -> phoenicoxanthin + NAD+ + H2O
_CrtRf	Synpcc7942_2439	crtR	phoenicoxanthin + NADH + H+ + O2 -> astaxanthin + NAD+ + H2O
_CrtRg	Synpcc7942_2439	crtR	(2'S)-deoxymyxol 2'-(2,4-di-O-methyl-alpha-L-fucoside) <-> (3R,2'S)-myxol 2'-(2,4-di-O-methyl-alpha-L-fucoside)
5.2.1.13	Synpcc7942_1246		7,9,7',9'-tetracis-lycopene -> trans-lycopene
5.1.3.2a	Synpcc7942_0320	galE	UDP-D-glucose <-> UDP-D-galactose
3.13.1.1	Synpcc7942_0578	sqdB	UDP-D-glucose + sulfite O3s -> UDP-6-sulfoquinovose + H2O
1.1.1.22	Synpcc7942_0973	ugd	UDP-D-glucose + H2O + 2 NAD+ -> UDP-D-glucuronate + 2 NADH + 2 H+
2.7.7.24	Synpcc7942_2101	rfbA	alpha-D-glucose 1-phosphate + dTTP -> dTDP-D-glucose + diphosphate
5.1.3.2b	Synpcc7942_0320	galE	dTDP-D-glucose <-> dTDP-D-galactose
2.7.7.33	Synpcc7942_0062	rfbF	alpha-D-glucose 1-phosphate + CTP -> CDP-D-glucose + diphosphate
4.2.1.46	Synpcc7942_1149 Synpcc7942_2100	rfbB	dTDP-D-glucose -> H2O +dTDP-4-dehydro-6-deoxy-D-glucose
5.1.3.13a	Synpcc7942_0058 Synpcc7942_2098	rfbC	dTDP-4-dehydro-6-deoxy-D-glucose -> dTDP-4-dehydro-6-deoxy-L-mannose
5.1.3.13b	Synpcc7942_0058 Synpcc7942_2098	rfbC	dTDP-4-dehydro-6-deoxy-D-glucose + GTP -> GDP-4-dehydro-6-deoxy-L-mannose + dTDP + phosphate O4P
1.1.1.133a	Synpcc7942_2099	rfbD	NADP+ + dTDP-alpha-L-rhamnose <-> NADPH + H+ + dTDP-4-dehydro-6-deoxy-L-mannose
1.1.1.133b	Synpcc7942_2099	rfbD	NADP+ + GDP-6-deoxy-L-mannose <-> NADPH + H+ + GDP-4-dehydro-6-deoxy-L-mannose
5.4.99.9	Synpcc7942_0946	aoxA	UDP-D-galactose <-> UDP-alpha-D-galacto-1,4-furanose
6.2.1.1b	Synpcc7942_1352	acsA	propionyladenylate + CoA <-> AMP + propanoyl-CoA
2.7.2.1b	Synpcc7942_2079	ackA	ATP + propanoate <-> ADP + propanoyl phosphate
6.2.1.1c	Synpcc7942_1352	acsA	ATP + propanoate <-> diphosphate + propionyladenylate
_1.2.1.3e	Synpcc7942_0489	aldA	2-propyn-1-al + NAD+ + H2O -> NADH + H+ + propynoate
4.2.1.99	Synpcc7942_0903	acnB	(2S,3R)-3-hydroxybutane-1,2,3-tricarboxylate <-> (Z)-but-2-ene-1,2,3-tricarboxylate + H2O
PYRIMSYF1-RXN	Synpcc7942_1096	thiC	5-aminoimidazole ribonucleotide <-> hydroxymethylpyrimidine
2.7.4.7	Synpcc7942_2379	thiD	hydroxymethylpyrimidine phosphate + ATP <-> 4-amino-5-hydroxymethyl-2-methylpyrimidine-pyrophosphate + ADP
1.4.3.19	Synpcc7942_2406	thiO	glycine <-> iminoglycine
ThiG	Synpcc7942_0576		iminoglycine + L-tyrosine + [ThiS]-COSS-[ThiF] -> 4-methyl-5-(beta-hydroxyethyl)thiazole phosphate
2.5.1.3	Synpcc7942_1057	thiE	4-methyl-5-(beta-hydroxyethyl)thiazole phosphate + 4-amino-5-hydroxymethyl-2-methylpyrimidine-pyrophosphate -> thiamine-phosphate + diphosphate
2.7.4.16	Synpcc7942_2567	thiL	thiamine-phosphate + ATP -> thiamine diphosphate + ADP
3.5.99.2	Synpcc7942_1094		thiamine + H2O <-> hydroxymethylpyrimidine + 5-(2-Hydroxyethyl)-4-methylthiazole + H+
2.3.1.47	Synpcc7942_0027	bioF	pimeloyl-CoA + L-alanine -> CO2 + coenzyme A + 7-keto-8-aminopelargonate
2.6.1.62	Synpcc7942_0031	bioA	S-adenosyl-L-methionine + 7-keto-8-aminopelargonate <-> S-adenosyl-4-methylthio-2-oxobutanoate + 7,8-diaminopelargonate
6.3.3.3	Synpcc7942_0030	bioD	CO2 + 7,8-diaminopelargonate + ATP -> dethiobiotin + phosphate O4P + ADP
2.8.1.6	Synpcc7942_0419	bioB	dethiobiotin + 2 S-adenosyl-L-methionine + hydrogen sulfide -> biotin + 2 5'-deoxyadenosine + 2 L-methionine
6.3.4.15	Synpcc7942_0345 Synpcc7942_2564	accB	BCCP + biotin + ATP -> diphosphate + AMP + biotin-BCCP (monomer)
RXN-7101	Synpcc7942_2564	accB	2 biotin-BCCP (monomer) <-> a biotin-BCCP (dimer)
_3.4.1.-	Synpcc7942_1226 Synpcc7942_2564	accB	N6-D-biotinyl-L-lysine + BCCP <-> biotin-BCCP (monomer)
_3.5.2.6	Synpcc7942_1603	ampC	H2O + penicillin -> penicilloic acid
_2.5.1.31a	Synpcc7942_0264	uppS	(E,E)-farnesyl diphosphate + isopentenyl diphosphate <-> all-trans-geranyl-geranyl diphosphate + diphosphate
_2.5.1.31b	Synpcc7942_0264	uppS	all-trans-geranyl-geranyl diphosphate + 7 isopentenyl diphosphate <-> di-trans,poly-cis-Undecaprenyl diphosphate + 7 diphosphate
2.5.1.10	Synpcc7942_0776	crtE	geranyl diphosphate + isopentenyl diphosphate -> diphosphate + (E,E)-farnesyl diphosphate
2.6.99.2	Synpcc7942_1194	pdxJ	1-deoxy-D-xylulose 5-phosphate + 1-amino-propan-2-one-3-phosphate -> pyridoxine-5'-phosphate + phosphate O4P + 2 H2O
_1.1.1.262	Synpcc7942_0804	pdxA	O-phospho-4-hydroxy-L-threonine + NAD+ -> NADH + H+ + (2S)-2-amino-3-oxo-4-phosphonooxybutanoate
4.2.3.1b	Synpcc7942_2612 Synpcc7942_1782	thrC	O-phospho-4-hydroxy-L-threonine + H2O -> phosphate O4P + 4-hydroxy-L threonine
1.1.1.94	Synpcc7942_2522	gpsA	sn-glycerol 3-phosphate + NADP+ -> dihydroxy-acetone phosphate + NADPH + H+
_2.3.1.15	Synpcc7942_1454 Synpcc7942_2057	plsX	sn-glycerol 3-phosphate + acyl-CoA -> 1-acyl-sn-glycerol 3-phosphate + coenzyme A
2.3.1.51	Synpcc7942_1457	plsC	a fatty acyl CoA + a 2-lysophosphatidate -> an L-phosphatidate + coenzyme A
2.7.7.41	Synpcc7942_0394	cdsA	CTP + an L-phosphatidate -> a CDP-diacylglycerol + diphosphate
2.7.1.107	Synpcc7942_0401	gka	ATP + a 1,2-diacylglycerol -> an L-phosphatidate + ADP
2.7.8.5	Synpcc7942_1825	pgs	a CDP-diacylglycerol + sn-glycerol 3-phosphate -> an L-1-phosphatidylglycerol-phosphate + CMP
3.1.3.25	Synpcc7942_2582 Synpcc7942_1763	impA	D-myo-inositol (3)-monophosphate + H2O -> myo-inositol + phosphate O4P
3.1.4.-	Synpcc7942_0976		1-(1-Alkenyl)-sn-glycero-3-phosphoethanolamine + H2O <-> 1-(1-Alkenyl)-sn-glycerol + ethanolamine phosphate
1.1.1.31	Synpcc7942_1857	mmsB	(S)-3-hydroxyisobutyrate + NAD+ <-> (S)-methylmalonate semialdehyde + NADH + H+
5.3.1.13	Synpcc7942_2291		D-arabinose-5-phosphate <-> D-ribulose-5-phosphate
2.5.1.55	Synpcc7942_2289	kdsA	3-Deoxy-D-manno-octulosonate-8-phosphate + phosphate O4P -> phosphoenolpyruvate + D-arabinose-5-phosphate + H2O
3.1.3.45	Synpcc7942_2288		3-Deoxy-D-manno-octulosonate-8-phosphate + H2O -> 3-Deoxy-D-manno-octulosonate + phosphate O4P
2.7.7.38	Synpcc7942_2290	kdsB	CTP + 3-Deoxy-D-manno-octulosonate -> diphosphate + CMP-3-deoxy-D-manno-octulosonate
3.5.1.108	Synpcc7942_0929	lpxC	UDP-3-O-(3-hydroxytetradecanoyl)-N-acetylglucosamine + H2O -> UDP-3-O-(3-hydroxytetradecanoyl)-D-glucosamine + acetate
2.4.1.182	Synpcc7942_0932 Synpcc7942_1378	lpxB	UDP-2,3-bis(3-hydroxytetradecanoyl)glucosamine + 2,3-bis(3-hydroxytetradecanoyl)-beta-D-glucosaminyl 1-phosphate -> UDP + 2,3-bis(3-hydroxytetradecanoyl)-D-glucosaminyl-(1-6)-beta-D-2,3- bis(3-hydroxytetradecanoyl)-beta-D-glucosaminyl 1-phosphate
2.7.1.170	Synpcc7942_1093		ATP + 1,6-anhydro-N-acetyl-beta-muramate + H2O <-> ADP + N-acetyl-beta-muramate 6-phosphate
1.1.1.6	Synpcc7942_1653 Synpcc7942_2285	gldA	glycerol + NAD+ <-> dihydroxy-acetone phosphate + NADH + H+
4.1.99.5	Synpcc7942_1593		octadecanal + O2 + 2 NADPH <-> heptadecane + formate + H2O + 2 NADP+ + 2 H+
2.8.1.1	Synpcc7942_1689 Synpcc7942_2427	rhdA	thiosulfate + cyanide <-> sulfite O3s + thiocyanate
3.8.1.5	Synpcc7942_0901		1,2-dichloroethane + H2O <-> 2-chloroethanol + HCL
4.1.99.12	Synpcc7942_1432	ribA	D-ribulose-5-phosphate -> L-3,4-dihydroxybutan-2-one-4-phosphate + formate
3.4.13.22	Synpcc7942_0432	ddpX	D-alanyl-D-alanine + H2O <-> 2 D-alanine
1.14.99.41	Synpcc7942_0196		all-trans-8'-apo-beta-carotenal + O2 <-> all-trans-retinal + (2E,4E,6E)-2,6-dimethylocta-2,4,6-trienedial
1.12.98.1	Synpcc7942_1359		coenzyme-F420 + H2 <-> reduced coenzyme-F420
3.1.1.45	Synpcc7942_0089 Synpcc7942_0969	clcD	cis-4-carboxymethylenebut-2-en-4-olide + H2O -> 2-maleylacetate
2.5.1.77	Synpcc7942_0686 Synpcc7942_0892		3-(4-hydroxyphenyl)-pyruvate + 5-amino-6-ribitylamino-2,4(1H,3H)-pyrimidinedione + 2 S-adenosyl-L-methionine + H2O -> 7,8-didemethyl-8-hydroxy-5-deazariboflavin + 2 L-methionine + 2 5'-deoxyadenosine + oxalate + ammonia H3N
1.7.1.13	Synpcc7942_1844		7-aminomethyl-7-deazaguanine + 2 NADP+ <-> 7-cyano-7-deazaguanine + 2 NADPH + 2 H+
2.10.1.1	Synpcc7942_1286	moeA	adenylated molybdopterin + molybdate <-> molybdenum cofactor + AMP + H2O
_1.16.1.1	Synpcc7942_1118	merA	Hg + NADP+ <-> Hg2+ + NADPH + H+
3.5.4.-	Synpcc7942_1856		cyromazine + H2O -> N-cyclopropylammeline + ammonia H3N
2.3.1.28	Synpcc7942_0704	act	acetyl-CoA + chloramphenicol <-> coenzyme A + chloramphenicol-3-acetate
4.2.1.35	Synpcc7942_1898 Synpcc7942_2548	leuD	(R)-2-methylmalate -> 2-methylmaleate + H2O
3.1.3.71	Synpcc7942_2589	comB	(2R)-O-phospho-3-sulfolactate + H2O -> (2R)-3-sulfolactate + phosphate O4P
2.1.1.104	Synpcc7942_2505	camT	S-adenosyl-L-methionine + caffeoyl-CoA -> S-adenosyl-L-homocysteine + feruloyl-CoA
4.2.1.1b	Synpcc7942_1388 Synpcc7942_1447 Synpcc7942_B2619	ecaA; icfA	CO2 + H2O <-> HCO3- + H+
_3.1.3.16	Synpcc7942_1130 Synpcc7942_1515 Synpcc7942_1931		a phosphoprotein + H2O <-> a protein + phosphate O4P
_2.7.11.1	Synpcc7942_1294 Synpcc7942_1111 Synpcc7942_0600 Synpcc7942_1121	phoU; pknD	ATP + a protein -> ADP + a phosphoprotein
Biomass equation
Alabm : L-alanine -> Ala
Aspbm : L-aspartate -> Asp
Argbm : L-arginine -> Arg
Asnbm : L-asparagine -> Asn
Lysbm : L-lysine -> Lys
Thrbm : L-threonine -> Thr
Serbm : L-serine -> Ser
Cysbm : L-cysteine -> Cys
Glybm : glycine -> Gly
Glubm : L-glutamate -> Glu
Glnbm : L-glutamine -> Gln
Probm : L-proline -> Pro
Trpbm : L-tryptophan -> Trp
Phebm : L-phenylalanine -> Phe
Tyrbm : L-tyrosine -> Tyr
Hisbm : L-histidine -> His
Valbm : L-valine -> Val
Ilebm : L-isoleucine -> Ile
Leubm : L-leucine -> Leu
Metbm : L-methionine -> Met
dATP : dATP -> dATPbm
dGTP : dGTP -> dGTPbm
dTTP : dTTP -> dTTPbm
dUTP : dUTP -> dUTPbm
dCTP : dCTP -> dCTPbm
AMP : AMP -> AMPbm
UMP : UMP -> UMPbm
CMP : CMP -> CMPbm
GMP : GMP -> GMPbm
8C-lipidbm : octanoic acid -> 8C-lipidbm
10C-lipidbm : decanoic acid -> 10C-lipidbm
12C-lipidbm : dodecanoic acid -> 12C-lipidbm
14C-lipidbm : tetradecanoic acid -> 14C-lipidbm
16C-lipidbm : hexadecanoic acid -> 16C-lipidbm
18C-lipidbm : octadecanoic acid -> 18C-lipidbm
(9Z)16C-lipidbm : (9Z)-hexadecanoic acid -> (9Z)16C-lipidbm
(9Z)18C-lipidbm : (9Z)-octadecanoic acid -> (9Z)18C-lipidbm
PhCybibm : (3Z)-phycocyanobilin -> PhCybibm
Chlabm : chlorophyll a -> Chlabm
Carotenebm : trans-lycopene -> Lycopbm
Glycbm : a glycogen_n1 -> Glycbm
Zeaxbm : zeaxanthin -> Zeaxbm
Beta-carotenebm : beta-carotene -> Betacarotenebm
_a protein : 897 Ala + 526 Arg + 518 Asp + 374 Asn + 102 Cys + 576 Gln + 614 Glu + 702 Gly + 197 His + 628 Ile + 128 Leu + 417 Lys + 194 Met + 406 Phe + 512 Pro + 548 Ser + 580 Thr + 149 Trp + 294 Tyr + 638 Val -> a protein
Biomass : 0.000459 a protein + 0.028 14C-lipidbm + 0.0042 16C-lipidbm + 0.00448 18C-lipidbm + 0.0066 (9Z)16C-lipidbm + 0.00625 (9Z)18C-lipidbm + 0.53439 Glycbm + 0.00079 Zeaxbm + 0.000875 Betacarotenebm + 0.00820225 Lycopbm + 0.0057 Chlabm + 0.0285 PhCybibm + 0.0201156 dATPbm + 0.0201156 dTTPbm + 0.02538445 dGTPbm + 0.02538445 dCTPbm + 0.140389293 AMPbm + 0.140389293 UMPbm + 0.123745851 GMPbm + 0…
Transport reactions (active and passive-mediated transports)
Reaction name	ORF ID	Gene name	Reaction description
transport TRANS-RXN59G-639 (general L-amino acid transport system)	Synpcc7942_0246 Synpcc7942_0247 Synpcc7942_0248 Synpcc7942_0249	; bgtB	L-glutamate_extrac + H+_extrac -> L-glutamate + H+
transport TRANS-RXN59G-245 (general L-amino acid transport system)	Synpcc7942_0249 Synpcc7942_0246 Synpcc7942_0247 Synpcc7942_0248	bgtA	L-glutamine_extrac + H+_extrac -> L-glutamine + H+
CO2in	Synpcc7942_0284 Synpcc7942_0285 Synpcc7942_1421 Synpcc7942_1422 Synpcc7942_1423 Synpcc7942_1425	ccmK; ccmL; ccmM; ccmO	CO2_extrac <-> CO2
_H2CO3transport	Synpcc7942_1488 Synpcc7942_1489 Synpcc7942_1490 Synpcc7942_1491	cmpA	H2CO3_extrac <-> H2CO3
Phosphate TRANS-RXN59G-90	Synpcc7942_2444 Synpcc7942_2445 Synpcc7942_2443 Synpcc7942_2442		phosphate O4P_extrac + H+_extrac -> phosphate O4P + H+
_3.6.3.27	Synpcc7942_1450 Synpcc7942_2441	pstB	ATP + H2O + phosphate O4P_extrac -> ADP + 2 phosphate O4P
H2O (experimentally proven)			H2O_extrac <-> H2O
sulfate TRANS-RXN59G-407	Synpcc7942_1681 Synpcc7942_1686 Synpcc7942_1722 Synpcc7942_1682 Synpcc7942_1687 Synpcc7942_1685 Synpcc7942_1688	cysT	sulfate O4S_extrac <-> sulfate O4s
nitrate TRANS-RXN59G-237	Synpcc7942_1239 Synpcc7942_2107 Synpcc7942_1238 Synpcc7942_2106 Synpcc7942_1237 Synpcc7942_2105 Synpcc7942_1236		nitrate NO3_extrac + ATP + H2O -> nitrate NO3 + ADP + phosphate O4P
ammonia H3N TRANS-RXN59G-178	Synpcc7942_0442 Synpcc7942_2279	amt1	NH4+_extrac + H+_extrac <-> NH4+ + H+
iron TRANS-RXN59G-711	Synpcc7942_2175 Synpcc7942_1407 Synpcc7942_1409	idiA; futB	Fe2+_extrac -> Fe2+
magnesium TRANS-RXN59G-340	Synpcc7942_1082	pacL	Mg2+_extrac + ATP + H2O -> Mg2+ + ADP + phosphate O4P
magnesium TRANS-RXN59G-53	Synpcc7942_1269 Synpcc7942_1135 Synpcc7942_1371	mgtE; CorA; chaC	Mg2+_extrac <-> Mg2+
cobalt TRANS-RXN59G-71	Synpcc7942_2341 Synpcc7942_1371	mut3B; CorA	Co2+_extrac + ATP + H2O -> Co2+ + ADP + phosphate O4P
potassium 3.6.3.12	Synpcc7942_1668 Synpcc7942_1669 Synpcc7942_1671 Synpcc7942_1729	kdpA; kdpB; kdpC; kdpD	K+_extrac + ATP + H2O -> K+ + ADP + phosphate O4P
potassium TRANS-RXN59G-35	Synpcc7942_1660 Synpcc7942_0303 Synpcc7942_0683		K+_extrac -> K+
chloride TRANS-RXN59G-171	Synpcc7942_1588 Synpcc7942_1257		chloride_extrac -> chloride
chloride_ATPase	Synpcc7942_1259		chloride_extrac + ATP + H2O -> chloride + ADP + phosphate O4P
sodium_symporter	Synpcc7942_1755	putP	Na+_extrac -> Na+
sodium_antiporter	Synpcc7942_2394 Synpcc7942_0546 Synpcc7942_0307 Synpcc7942_2186 Synpcc7942_2359 Synpcc7942_0811 Synpcc7942_1264 Synpcc7942_1468	nha; nhaS4; nhaS5	Na+_extrac + H+ -> Na+ + H+_extrac
calcium TRANS-RXN59G-708	Synpcc7942_0023	cax	Ca2+_extrac + H+ -> Ca2+ + H+_extrac
molybdate_transport	Synpcc7942_1531 Synpcc7942_1532	modA; modB	molybdate_extrac -> molybdate
_3.6.3.4	Synpcc7942_1570 Synpcc7942_1569		ATP + H2O + Cu2+ -> ADP + phosphate O4P + Cu2+_extrac
_3.6.3.30	Synpcc7942_1406		ATP + H2O + Fe3+_extrac -> ADP + phosphate O4P + Fe3+
_3.6.3.25	Synpcc7942_1680	cysA	ATP + H2O + sulfate O4S_extrac -> ADP + phosphate O4P + sulfate O4s
Reaction with no cognate gene
Passive transport (simple diffusion)
Reaction name	Reaction description
_COtransp	CO_extrac <-> CO
PROTONS	H+_extrac <-> H+
_H2O2transp	H2O2_extrac <-> H2O2
_O2in	O2_extrac -> O2
_O2out	O2 -> O2_extrac
_an [acyl-carrier protein]	an [acyl-carrier protein]_extrac <-> an [acyl-carrier protein]
_lightII	photonII_extrac -> photonII
_lightI	photonI_extrac -> photonI
_H2	H2 -> H2_extrac
_RNAout	RNAn1 -> RNAn1_out
_DNAout	DNAn1 -> DNAn1_out
_glycout	a glycogen_n1 -> a glycogen_n1_out
_glycolaldehyde	glycolaldehyde -> glycolaldehyde_extrac
_eth	ethanol -> ethanol_extrac
sulfide TRANSP	hydrogen sulfide_extrac -> hydrogen sulfide
sulfite TRANSP	sulfite O3s_extrac -> sulfite O3s
Spontaneous reactions
Reaction name	Reaction description
SPONTPRO-RXN	L-glutamate gamma-semialdehyde <-> H2O + pyrroline 5-carboxylate
CYSPON-RXN	3-sulfinyl-pyruvate + H2O -> sulfite O3s + pyruvate
RXN-7800	2-isopropyl-3-oxosuccinate <-> 2-ketoisocaproate + CO2
RXN-8447	(2S)-2-amino-3-oxo-4-phosphonooxybutanoate + H+ <-> 1-amino-propan-2-one-3-phosphate + CO2
_H2CO3desprot	H2CO3 <-> HCO3- + H+
_spont1	L-1 pyrroline-3-hydroxy-5-carboxylate <-> L-4-hydroxy-glutamate semialdehyde
_uroporphyrinogen-I_spont	hydroxymethylbilane -> uroporphyrinogen-I + H2O
_uroporphyrin-I_spont	uroporphyrinogen-I -> uroporphyrin-I + 6 H+
_coproporphyrin-I_spont	coproporphyrinogen I -> coproporphyrin I + 6 H+
_uroporphyrin-III_spont	uroporphyrinogen-III -> uroporphyrin-III + 6 H+
_lumazine-spont	6,7-dimethyl-8-(1-D-ribityl)lumazine + UQ -> 7-Hydroxy-6-methyl-8-ribityl lumazine + UQH2
_benzimidazole-spont	2 riboflavin + 2 CO2 -> 4 dimethylbenzimidazole + 3 O2
_VitE-spont	beta-tocopherol -> alpha-tocopherol
Unassigned reaction
Reaction name	Reaction description
_Uqsyf (according to KEGG)	ubiquinone-8 -> UQ
Zn-Bacterio-chlorophyll-a (according to KEGG)	Mg-protoporphyrin monomethyl ester + Zn2+ -> Zn-Bacterio-chlorophyll a + Mg2+
_BacPheo (according to KEGG)	phytyl diphosphate + chlorophyllide a <-> bacterio-pheophytins + Mg2+ + diphosphate
_dChla (according to KEGG)	divinyl protochlorophyllide a -> divinylchlorophyll a
_Chla (according to KEGG)	divinylchlorophyll a -> chlorophyll a
_Chlb (according to KEGG)	bacterio-chlorophyllide a + H2O -> bacterio-chlorophyllide b + 4 H+
_Pheo (according to KEGG)	chlorophyll a + 2 H+ -> pheophytins + Mg2+
_gCar (according to KEGG)	gamma-carotene <-> (2'S)-deoxymyxol 2'-(2,4-di-O-methyl-alpha-L-fucoside)
_VitB6 (according to KEGG)	4-hydroxy-L threonine -> pyridoxine
NADHmain	NADH -> NAD+ + H+
NADPHmain	NADPH -> NADP+ + H+
Reactions were not annotated in the genome
Reaction name	Reaction description
·4.1.3.1	D-isocitrate -> glyoxylate + succinate
·2.3.3.9	acetyl-CoA + H2O + glyoxylate <-> malate + coenzyme A
·3.5.3.12	agmatine + H2O -> N-carbamoyl putrescine + ammonia H3N
·4.3.1.19a	L-threonine -> 2-oxobutanoate + ammonia H3N
·_4.3.1.19b	L-serine <-> pyruvate + ammonia H3N
·5.1.1.9	D-glutamine <-> L-glutamine
·tRNA 6.1.1.18	tRNAgln + L-glutamine + ATP <-> L-glutaminyl-tRNAgln + diphosphate + AMP
·1.3.1.12	prephenate + NAD+ <-> 4-hydroxyphenylpyruvate + CO2 + NADH + H+
·3.1.3.15	L-histidinol-phosphate + H2O <-> histidinol + phosphate O4P
·6.3.4.3	tetrahydrofolate + formate + ATP <-> ADP + phosphate O4P + 10-formyl-tetrahydrofolate
·4.1.3.38	4-amino-4-deoxychorismate <-> p-aminobenzoate + pyruvate
·1.5.1.3	NADP+ + tetrahydrofolate <-> NADPH + H+ + 7,8-dihydrofolate
·1.5.1.20a	5-methyl-THF + NADP+ <-> 5,10-methylene-THF + NADPH + H+
·1.5.1.20b	5-methyl-THF + NAD+ <-> 5,10-methylene-THF + NADH + H+
·4.1.3.40	chorismate <-> 4-hydroxybenzoate + pyruvate
·octaprenylsyn	all-trans-geranyl-geranyl diphosphate -> all-trans-octaprenyl diphosphate
·OCTAPRENYLPHENOL-HYDROX-RXN	2 2-octaprenylphenol + O2 <-> 2 2-octaprenyl-6-hydroxyphenol
·2.1.1.64b	S-adenosyl-L-methionine + 2-octaprenyl-6-hydroxyphenol <-> S-adenosyl-L-homocysteine + 2-octaprenyl-6-methoxyphenol
·2.1.1.64a	S-adenosyl-L-methionine + 2-octaprenyl-3-methyl-5-hydroxy-6-methoxy-1,4-benzoquinone <-> S-adenosyl-L-homocysteine + ubiquinone-8
·1.13.11.8	sulfite O3s -> S0 + O2 + H2O
·3.1.2.14a	octanoyl-[acyl-carrier protein] C8H15OSR + H2O -> octanoic acid + an [acyl-carrier protein]
·3.1.2.14b	decanoyl-[acyl-carrier protein] C10H19OSR + H2O -> decanoic acid + an [acyl-carrier protein]
·3.1.2.14c	dodecanoyl-[acyl-carrier protein] C12H23OSR + H2O -> dodecanoic acid + an [acyl-carrier protein]
·3.1.2.14d	tetradecanoyl-[acyl-carrier protein] C14H27OSR + H2O -> tetradecanoic acid + an [acyl-carrier protein]
·3.1.2.14e	hexadecanoyl-[acyl-carrier protein] C16H31OSR + H2O -> hexadecanoic acid + an [acyl-carrier protein]
·3.1.2.14f	(9Z)-hexadecanoyl-[acyl-carrier protein] C16H31OSR + H2O -> (9Z)-hexadecanoic acid + an [acyl-carrier protein]
·3.1.2.14g	octadecanoyl-[acyl-carrier protein] C18H35OSR + H2O -> octadecanoic acid + an [acyl-carrier protein]
·3.1.2.14h	(9Z)-octadecanoyl-[acyl-carrier protein] C18H33OSR + H2O -> (9Z)-octadecanoic acid + an [acyl-carrier protein]
·1.3.3.4	protoporphyrinogen-IX + O2 -> protoporphyrin IX + 3 H2O
·1.3.1.75a	divinylchlorophyllide a + NADPH + H+ <-> chlorophyllide a + NADP+
·1.3.1.75b	divinyl protochlorophyllide a + NADPH + H+ <-> monovinyl protochlorophyllide a + NADP+
·4.99.1.3	precorrin-2 + Co2+ <-> cobalt-precorrin-2 + 2 H+
·RXN-8766	cobalt-precorrin-6B + S-adenosyl-L-methionine -> cobalt-precorrin-7 + S-adenosyl-L-homocysteine
·RXN-8767	cobalt-precorrin-7 + S-adenosyl-L-methionine -> cobalt-precorrin-8x + S-adenosyl-L-homocysteine + CO2
·2.1.1.152	precorrin-5 + S-adenosyl-L-methionine + H2O <-> precorrin-6A + S-adenosyl-L-homocysteine + acetate
·1.16.8.1	2 cob(II)yrinate a,c-diamide + FMN -> 2 cob(I)yrinate a,c-diamide + FMNH2
·RXN-8626	L-threonine + ATP <-> L-threonine O-3-phosphate + ADP
·4.1.1.81	L-threonine O-3-phosphate -> (R)-1-amino-2-propanol O-2-phosphate + CO2
·2.4.2.21	nicotinate nucleotide + dimethylbenzimidazole <-> nicotinate + alpha-ribazole-5'-P
·3.1.3.73	H2O + alpha-ribazole-5'-P <-> alpha-ribazole + phosphate O4P
·2.4.2.1	nicotinate + ribose-1-phosphate <-> nicotinate D-ribonucleoside + phosphate O4P
·2.7.1.1	nicotinate D-ribonucleoside + ATP -> nicotinate nucleotide + ADP
·_Thiored	thioredoxin disulfide + 2 Fd* + 2 H+ <-> 2 Fd + thioredoxin
·4.2.3.3	dihydroxy-acetone phosphate -> methylglyoxal + phosphate O4P
·6.3.2.2	ATP + L-glutamate + L-cysteine -> ADP + diphosphate + L-gamma-glutamylcysteine
·2.3.2.4a	(5-L-glutamyl)-L-alanine -> L-alanine + 5-oxoproline
·2.3.2.4b	(5-L-glutamyl)-L-aspartate -> L-aspartate + 5-oxoproline
·2.3.2.4c	(5-L-glutamyl)-L-arginine -> L-arginine + 5-oxoproline
·2.3.2.4d	(5-L-glutamyl)-L-asparagine -> L-asparagine + 5-oxoproline
·2.3.2.4e	(5-L-glutamyl)-L-lysine -> L-lysine + 5-oxoproline
·2.3.2.4f	(5-L-glutamyl)-L-threonine -> L-threonine + 5-oxoproline
·2.3.2.4g	(5-L-glutamyl)-L-serine -> L-serine + 5-oxoproline
·2.3.2.4h	(5-L-glutamyl)-L-cysteine -> L-cysteine + 5-oxoproline
·2.3.2.4i	(5-L-glutamyl)-L-glutamate -> L-glutamate + 5-oxoproline
·2.3.2.4j	(5-L-glutamyl)-L-glutamine -> L-glutamine + 5-oxoproline
·2.3.2.4k	(5-L-glutamyl)-L-proline -> L-proline + 5-oxoproline
·2.3.2.4l	(5-L-glutamyl)-L-tryptophan -> L-tryptophan + 5-oxoproline
·2.3.2.4m	(5-L-glutamyl)-L-phenylalanine -> L-phenylalanine + 5-oxoproline
·2.3.2.4n	(5-L-glutamyl)-L-tyrosine -> L-tyrosine + 5-oxoproline
·2.3.2.4o	(5-L-glutamyl)-L-histidine -> L-histidine + 5-oxoproline
·2.3.2.4p	(5-L-glutamyl)-L-valine -> L-valine + 5-oxoproline
·2.3.2.4q	(5-L-glutamyl)-L-isoleucine -> L-isoleucine + 5-oxoproline
·2.3.2.4r	(5-L-glutamyl)-L-leucine -> L-leucine + 5-oxoproline
·2.3.2.4s	(5-L-glutamyl)-L-methionine -> L-methionine + 5-oxoproline
·2.3.2.4t	(5-L-glutamyl)-L-glicine -> L-glicine + 5-oxoproline
·2.3.2.10a	undecaprenyl-diphospho-N-acetylmuramoyl-(N-acetylglucosamine)-L-alanyl-D-glutaminyl-meso-2,6-diaminopimeloyl-D-alanyl-D-alanine + glycyl-tRNAgly <-> undecaprenyl-diphospho-N-acetylmuramoyl-(N-acetylglucosamine)-L-alanyl-D-glutaminyl-meso-2,6-diaminopimeloyl-(glycyl)5-D-alanyl-D-alanine + tRNAgly
·2.3.2.10b	undecaprenyl-diphospho-N-acetylmuramoyl-(N-acetylglucosamine)-L-alanyl-D-isoglutaminyl-L-lysyl-D-alanyl-D-alanine + glycyl-tRNAgly <-> undecaprenyl-diphospho-N-acetylmuramoyl-(N-acetylglucosamine)-L-alanyl-D isoglutaminyl-L-lysyl-(glycyl)5-D-alanyl-D-alanine + tRNAgly
·2.3.2.10c	undecaprenyl-diphospho-N-acetylmuramoyl-(N-acetylglucosamine)-L-alanyl-D-glutaminyl-L-lysyl-D-alanyl-D-alanine + glycyl-tRNAgly <-> undecaprenyl-diphospho-N-acetylmuramoyl-(N-acetylglucosamine)-L-alanyl-D-glutaminyl-L-lysyl-(glycyl)5-D-alanyl-D-alanine + tRNAgly
·transp_lipoate	lipoate_extrac -> lipoate
·CrtOa	beta-carotene -> echinenone
·CrtOb	echinenone -> canthaxanthin
·2.7.7.9	UTP + alpha-D-glucose 1-phosphate -> diphosphate + UDP-D-glucose
·2.7.1.49	ATP + hydroxymethylpyrimidine <-> ADP + hydroxymethylpyrimidine phosphate
·2.7.1.89	thiamine + ATP <-> thiamine-phosphate + ADP
·_a protein disulfide R1Protein2R2R3S2	a protein + 2 hydrogen sulfide <-> a protein disulfide
·_a protein dithiol H2R1Protein2R2R3S2	a protein dithiol + NAD+ <-> a protein disulfide + NADH + H+
External metabolites
photonII_extrac
photonI_extrac
O2_extrac
H2O2_extrac
H2CO3_extrac
glycolaldehyde_extrac
an [acyl-carrier protein]_extrac
Fe2+_extrac
Mg2+_extrac
Co2+_extrac
CO_extrac
Cu2+_extrac
Fe3+_extrac
tRNAala
tRNAasp
tRNAarg
tRNAasn
tRNAlys
tRNAthr
tRNAser
tRNAcys
tRNAgly
tRNAGlu
tRNApro
tRNAtrp
tRNAphe
tRNAtyr
tRNAhis
tRNAval
tRNAile
tRNAleu
tRNAmet
RNAn1_out
DNAn1_out
a glycogen_n1_out
lipoate_extrac
L-glutamate_extrac
L-glutamine_extrac
nitrate NO3_extrac
sulfate O4S_extrac
NH4+_extrac
phosphate O4P_extrac
CO2_extrac
H2O_extrac
H+_extrac
K+_extrac
chloride_extrac
Na+_extrac
Ca2+_extrac
molybdate_extrac
H2_extrac
ethanol_extrac
hydrogen sulfide_extrac
sulfite O3s_extrac
