# Supplementary material for: Generation and Evaluation of a Genome-Scale Metabolic Network Model of Synechococcus elongatus PCC7942
Source: Metabolites. 2014 Aug 20;4(3):680–98. doi: 10.3390/metabo4030680 (PMC4192687; doi:10.3390/metabo4030680)
Supplement: Supplementary File 1 [file metabolites-04-00680-s001.zip › metabolites-04-00680-supplementary/Supplementary File S4.txt]

<?xml version="1.0" encoding="utf-8"?>
<sbml level="2" version="1" xmlns="http://www.sbml.org/sbml/level2" xmlns:html="http://www.w3.org/1999/xhtml" xmlns:sbml="http://www.sbml.org/sbml/level2">
<model id="iSyf715_txt" name="iSyf715.txt">
<listOfCompartments>
    <compartment id="Extra_cellular"/>
    <compartment id="Cytosol" outside="Extra_cellular"/>
</listOfCompartments>
<listOfSpecies>
    <species boundaryCondition="false" compartment="Cytosol" id="beta_D_glucose" name="beta-D-glucose"/>
    <species boundaryCondition="false" compartment="Cytosol" id="ATP" name="ATP"/>
    <species boundaryCondition="false" compartment="Cytosol" id="beta_D_glucose_6_phosphate" name="beta-D-glucose-6-phosphate"/>
    <species boundaryCondition="false" compartment="Cytosol" id="ADP" name="ADP"/>
    <species boundaryCondition="false" compartment="Cytosol" id="alpha_D_glucose" name="alpha-D-glucose"/>
    <species boundaryCondition="false" compartment="Cytosol" id="alpha_D_glucose_6_phosphate" name="alpha-D-glucose-6-phosphate"/>
    <species boundaryCondition="false" compartment="Cytosol" id="beta_D_fructose_6_phosphate" name="beta-D-fructose-6-phosphate"/>
    <species boundaryCondition="false" compartment="Cytosol" id="beta_D_fructose_1_6_bisphosphate" name="beta-D-fructose-1,6-bisphosphate"/>
    <species boundaryCondition="false" compartment="Cytosol" id="H2O" name="H2O"/>
    <species boundaryCondition="false" compartment="Cytosol" id="phosphateO4P" name="phosphateO4P"/>
    <species boundaryCondition="false" compartment="Cytosol" id="dihydroxy_acetonephosphate" name="dihydroxy-acetonephosphate"/>
    <species boundaryCondition="false" compartment="Cytosol" id="D_glyceraldehyde_3_phosphate" name="D-glyceraldehyde-3-phosphate"/>
    <species boundaryCondition="false" compartment="Cytosol" id="NAD_plus" name="NAD+"/>
    <species boundaryCondition="false" compartment="Cytosol" id="NADH" name="NADH"/>
    <species boundaryCondition="false" compartment="Cytosol" id="H_plus" name="H+"/>
    <species boundaryCondition="false" compartment="Cytosol" id="_1_3_diphosphateglycerate" name="1,3-diphosphateglycerate"/>
    <species boundaryCondition="false" compartment="Cytosol" id="NADP_plus" name="NADP+"/>
    <species boundaryCondition="false" compartment="Cytosol" id="NADPH" name="NADPH"/>
    <species boundaryCondition="false" compartment="Cytosol" id="_3_phosphoglycerate" name="3-phosphoglycerate"/>
    <species boundaryCondition="false" compartment="Cytosol" id="_2_phosphoglycerate" name="2-phosphoglycerate"/>
    <species boundaryCondition="false" compartment="Cytosol" id="phosphoenolpyruvate" name="phosphoenolpyruvate"/>
    <species boundaryCondition="false" compartment="Cytosol" id="pyruvate" name="pyruvate"/>
    <species boundaryCondition="false" compartment="Cytosol" id="AMP" name="AMP"/>
    <species boundaryCondition="false" compartment="Cytosol" id="oxaloacetate" name="oxaloacetate"/>
    <species boundaryCondition="false" compartment="Cytosol" id="acetyl_CoA" name="acetyl-CoA"/>
    <species boundaryCondition="false" compartment="Cytosol" id="citrate" name="citrate"/>
    <species boundaryCondition="false" compartment="Cytosol" id="coenzymeA" name="coenzymeA"/>
    <species boundaryCondition="false" compartment="Cytosol" id="cis_aconitate" name="cis-aconitate"/>
    <species boundaryCondition="false" compartment="Cytosol" id="D_isocitrate" name="D-isocitrate"/>
    <species boundaryCondition="false" compartment="Cytosol" id="oxalosuccinate" name="oxalosuccinate"/>
    <species boundaryCondition="false" compartment="Cytosol" id="_2_ketoglutarate" name="2-ketoglutarate"/>
    <species boundaryCondition="false" compartment="Cytosol" id="CO2" name="CO2"/>
    <species boundaryCondition="false" compartment="Cytosol" id="succinate" name="succinate"/>
    <species boundaryCondition="false" compartment="Cytosol" id="UQ" name="UQ"/>
    <species boundaryCondition="false" compartment="Cytosol" id="fumarate" name="fumarate"/>
    <species boundaryCondition="false" compartment="Cytosol" id="UQH2" name="UQH2"/>
    <species boundaryCondition="false" compartment="Cytosol" id="malate" name="malate"/>
    <species boundaryCondition="false" compartment="Cytosol" id="glyoxylate" name="glyoxylate"/>
    <species boundaryCondition="false" compartment="Cytosol" id="D_ribulose_1_5_bisphosphate" name="D-ribulose-1,5-bisphosphate"/>
    <species boundaryCondition="false" compartment="Cytosol" id="O2" name="O2"/>
    <species boundaryCondition="false" compartment="Cytosol" id="_2_phosphoglycolate" name="2-phosphoglycolate"/>
    <species boundaryCondition="false" compartment="Cytosol" id="glycolate" name="glycolate"/>
    <species boundaryCondition="false" compartment="Cytosol" id="H2O2" name="H2O2"/>
    <species boundaryCondition="false" compartment="Cytosol" id="oxalate" name="oxalate"/>
    <species boundaryCondition="false" compartment="Cytosol" id="formate" name="formate"/>
    <species boundaryCondition="false" compartment="Cytosol" id="D_glucono_delta_lactone_6_phosphate" name="D-glucono-delta-lactone-6-phosphate"/>
    <species boundaryCondition="false" compartment="Cytosol" id="_6_phospho_D_gluconate" name="6-phospho-D-gluconate"/>
    <species boundaryCondition="false" compartment="Cytosol" id="D_ribulose_5_phosphate" name="D-ribulose-5-phosphate"/>
    <species boundaryCondition="false" compartment="Cytosol" id="D_xylulose_5_phosphate" name="D-xylulose-5-phosphate"/>
    <species boundaryCondition="false" compartment="Cytosol" id="D_ribose_5_phosphate" name="D-ribose-5-phosphate"/>
    <species boundaryCondition="false" compartment="Cytosol" id="alfa_D_glucose_6_phosphate" name="alfa-D-glucose-6-phosphate"/>
    <species boundaryCondition="false" compartment="Cytosol" id="D_sedoheptulose_7_phosphate" name="D-sedoheptulose-7-phosphate"/>
    <species boundaryCondition="false" compartment="Cytosol" id="D_erythrose_4_phosphate" name="D-erythrose-4-phosphate"/>
    <species boundaryCondition="false" compartment="Cytosol" id="_2_keto_3_deoxy_6_phospho_gluconate" name="2-keto-3-deoxy-6-phospho-gluconate"/>
    <species boundaryCondition="false" compartment="Cytosol" id="deoxyribose_5_phosphate" name="deoxyribose-5-phosphate"/>
    <species boundaryCondition="false" compartment="Cytosol" id="acetaldehyde" name="acetaldehyde"/>
    <species boundaryCondition="false" compartment="Cytosol" id="D_glucono_1_5_lactone" name="D-glucono-1,5-lactone"/>
    <species boundaryCondition="false" compartment="Cytosol" id="D_sedoheptulose_1_7_bisphosphate" name="D-sedoheptulose-1,7-bisphosphate"/>
    <species boundaryCondition="false" compartment="Cytosol" id="acetylphosphate" name="acetylphosphate"/>
    <species boundaryCondition="false" compartment="Cytosol" id="D_erythrose4_phosphate" name="D-erythrose4-phosphate"/>
    <species boundaryCondition="false" compartment="Cytosol" id="L_alanine" name="L-alanine"/>
    <species boundaryCondition="false" compartment="Cytosol" id="D_alanine" name="D-alanine"/>
    <species boundaryCondition="false" compartment="Cytosol" id="ammoniaH3N" name="ammoniaH3N"/>
    <species boundaryCondition="true" compartment="Extra_cellular" id="tRNAala" name="tRNAala"/>
    <species boundaryCondition="false" compartment="Cytosol" id="L_alanyl_tRNAala" name="L-alanyl-tRNAala"/>
    <species boundaryCondition="false" compartment="Cytosol" id="diphosphate" name="diphosphate"/>
    <species boundaryCondition="false" compartment="Cytosol" id="glycine" name="glycine"/>
    <species boundaryCondition="false" compartment="Cytosol" id="L_aspartate" name="L-aspartate"/>
    <species boundaryCondition="false" compartment="Cytosol" id="L_glutamate" name="L-glutamate"/>
    <species boundaryCondition="false" compartment="Cytosol" id="adenylo_succinate" name="adenylo-succinate"/>
    <species boundaryCondition="false" compartment="Cytosol" id="inosine_5__phosphate" name="inosine-5'-phosphate"/>
    <species boundaryCondition="false" compartment="Cytosol" id="GTP" name="GTP"/>
    <species boundaryCondition="false" compartment="Cytosol" id="GDP" name="GDP"/>
    <species boundaryCondition="false" compartment="Cytosol" id="L_ornithine" name="L-ornithine"/>
    <species boundaryCondition="false" compartment="Cytosol" id="carbamoyl_phosphate" name="carbamoyl-phosphate"/>
    <species boundaryCondition="false" compartment="Cytosol" id="citrulline" name="citrulline"/>
    <species boundaryCondition="false" compartment="Cytosol" id="L_arginino_succinate" name="L-arginino-succinate"/>
    <species boundaryCondition="false" compartment="Cytosol" id="L_arginine" name="L-arginine"/>
    <species boundaryCondition="false" compartment="Cytosol" id="L_asparagine" name="L-asparagine"/>
    <species boundaryCondition="false" compartment="Cytosol" id="L_aspartyl_4_phosphate" name="L-aspartyl-4-phosphate"/>
    <species boundaryCondition="false" compartment="Cytosol" id="L_aspartate_semialdehyde" name="L-aspartate-semialdehyde"/>
    <species boundaryCondition="false" compartment="Cytosol" id="L_homoserine" name="L-homoserine"/>
    <species boundaryCondition="false" compartment="Cytosol" id="O_phospho_L_homoserine" name="O-phospho-L-homoserine"/>
    <species boundaryCondition="false" compartment="Cytosol" id="L_threonine" name="L-threonine"/>
    <species boundaryCondition="false" compartment="Cytosol" id="L_2_3_dihydrodipicolinate" name="L-2,3-dihydrodipicolinate"/>
    <species boundaryCondition="false" compartment="Cytosol" id="tetrahydrodipicolinate" name="tetrahydrodipicolinate"/>
    <species boundaryCondition="false" compartment="Cytosol" id="L_L_diaminopimelate" name="L,L-diaminopimelate"/>
    <species boundaryCondition="false" compartment="Cytosol" id="meso_diaminopimelate" name="meso-diaminopimelate"/>
    <species boundaryCondition="false" compartment="Cytosol" id="L_lysine" name="L-lysine"/>
    <species boundaryCondition="true" compartment="Extra_cellular" id="tRNAasp" name="tRNAasp"/>
    <species boundaryCondition="false" compartment="Cytosol" id="L_aspartyl_tRNAasp" name="L-aspartyl-tRNAasp"/>
    <species boundaryCondition="true" compartment="Extra_cellular" id="tRNAarg" name="tRNAarg"/>
    <species boundaryCondition="false" compartment="Cytosol" id="L_arginyl_tRNAarg" name="L-arginyl-tRNAarg"/>
    <species boundaryCondition="false" compartment="Cytosol" id="agmatine" name="agmatine"/>
    <species boundaryCondition="false" compartment="Cytosol" id="N_carbamoylputrescine" name="N-carbamoylputrescine"/>
    <species boundaryCondition="false" compartment="Cytosol" id="putrescine" name="putrescine"/>
    <species boundaryCondition="true" compartment="Extra_cellular" id="tRNAasn" name="tRNAasn"/>
    <species boundaryCondition="false" compartment="Cytosol" id="L_asparaginyl_tRNAasn" name="L-asparaginyl-tRNAasn"/>
    <species boundaryCondition="false" compartment="Cytosol" id="L_glutamine" name="L-glutamine"/>
    <species boundaryCondition="false" compartment="Cytosol" id="L_aspartyl_tRNAAsn" name="L-aspartyl-tRNAAsn"/>
    <species boundaryCondition="false" compartment="Cytosol" id="L_asparaginyl_tRNAAsn" name="L-asparaginyl-tRNAAsn"/>
    <species boundaryCondition="true" compartment="Extra_cellular" id="tRNAlys" name="tRNAlys"/>
    <species boundaryCondition="false" compartment="Cytosol" id="L_lysyl_tRNAlys" name="L-lysyl-tRNAlys"/>
    <species boundaryCondition="false" compartment="Cytosol" id="cadaverine" name="cadaverine"/>
    <species boundaryCondition="false" compartment="Cytosol" id="_2_amino_3_oxobutanoate" name="2-amino-3-oxobutanoate"/>
    <species boundaryCondition="false" compartment="Cytosol" id="aminoacetone" name="aminoacetone"/>
    <species boundaryCondition="false" compartment="Cytosol" id="_2_oxobutanoate" name="2-oxobutanoate"/>
    <species boundaryCondition="true" compartment="Extra_cellular" id="tRNAthr" name="tRNAthr"/>
    <species boundaryCondition="false" compartment="Cytosol" id="L_threonyl_tRNAthr" name="L-threonyl-tRNAthr"/>
    <species boundaryCondition="false" compartment="Cytosol" id="glicerate" name="glicerate"/>
    <species boundaryCondition="false" compartment="Cytosol" id="_3_phospho_hydroxypyruvate" name="3-phospho-hydroxypyruvate"/>
    <species boundaryCondition="false" compartment="Cytosol" id="L_serine" name="L-serine"/>
    <species boundaryCondition="false" compartment="Cytosol" id="O_acetyl_L_serine" name="O-acetyl-L-serine"/>
    <species boundaryCondition="false" compartment="Cytosol" id="hydrogensulfide" name="hydrogensulfide"/>
    <species boundaryCondition="false" compartment="Cytosol" id="L_cysteine" name="L-cysteine"/>
    <species boundaryCondition="false" compartment="Cytosol" id="acetate" name="acetate"/>
    <species boundaryCondition="false" compartment="Cytosol" id="thiosulfate" name="thiosulfate"/>
    <species boundaryCondition="false" compartment="Cytosol" id="thioredoxin" name="thioredoxin"/>
    <species boundaryCondition="false" compartment="Cytosol" id="sulfiteO3s" name="sulfiteO3s"/>
    <species boundaryCondition="false" compartment="Cytosol" id="thioredoxindisulfide" name="thioredoxindisulfide"/>
    <species boundaryCondition="false" compartment="Cytosol" id="tetrahydrofolate" name="tetrahydrofolate"/>
    <species boundaryCondition="false" compartment="Cytosol" id="_5_10_methylene_THF" name="5,10-methylene-THF"/>
    <species boundaryCondition="false" compartment="Cytosol" id="hydroxypyruvate" name="hydroxypyruvate"/>
    <species boundaryCondition="true" compartment="Extra_cellular" id="tRNAser" name="tRNAser"/>
    <species boundaryCondition="false" compartment="Cytosol" id="L_seryl_tRNAser" name="L-seryl-tRNAser"/>
    <species boundaryCondition="false" compartment="Cytosol" id="_3_sulfinyl_pyruvate" name="3-sulfinyl-pyruvate"/>
    <species boundaryCondition="false" compartment="Cytosol" id="mercaptopyruvate" name="mercaptopyruvate"/>
    <species boundaryCondition="true" compartment="Extra_cellular" id="tRNAcys" name="tRNAcys"/>
    <species boundaryCondition="false" compartment="Cytosol" id="L_cysteinyl_tRNAcys" name="L-cysteinyl-tRNAcys"/>
    <species boundaryCondition="true" compartment="Extra_cellular" id="tRNAgly" name="tRNAgly"/>
    <species boundaryCondition="false" compartment="Cytosol" id="glycyl_tRNAgly" name="glycyl-tRNAgly"/>
    <species boundaryCondition="false" compartment="Cytosol" id="L_cysteine_glycine" name="L-cysteine-glycine"/>
    <species boundaryCondition="true" compartment="Extra_cellular" id="L_glutamate_extrac" name="L-glutamate_extrac"/>
    <species boundaryCondition="true" compartment="Extra_cellular" id="H_plus_extrac" name="H+_extrac"/>
    <species boundaryCondition="false" compartment="Cytosol" id="L_glutamate_5_phosphate" name="L-glutamate-5-phosphate"/>
    <species boundaryCondition="false" compartment="Cytosol" id="L_glutamategamma_semialdehyde" name="L-glutamategamma-semialdehyde"/>
    <species boundaryCondition="false" compartment="Cytosol" id="pyrroline5_carboxylate" name="pyrroline5-carboxylate"/>
    <species boundaryCondition="false" compartment="Cytosol" id="L_proline" name="L-proline"/>
    <species boundaryCondition="false" compartment="Cytosol" id="D_glutamate" name="D-glutamate"/>
    <species boundaryCondition="false" compartment="Cytosol" id="Fd" name="Fd"/>
    <species boundaryCondition="false" compartment="Cytosol" id="Fd_" name="Fd*"/>
    <species boundaryCondition="false" compartment="Cytosol" id="D_glutamine" name="D-glutamine"/>
    <species boundaryCondition="false" compartment="Cytosol" id="chorismate" name="chorismate"/>
    <species boundaryCondition="false" compartment="Cytosol" id="anthranilate" name="anthranilate"/>
    <species boundaryCondition="false" compartment="Cytosol" id="N__5__phosphoribosyl__anthranilate" name="N-(5'-phosphoribosyl)-anthranilate"/>
    <species boundaryCondition="false" compartment="Cytosol" id="_5_phosphoribosyl1_pyrophosphate" name="5-phosphoribosyl1-pyrophosphate"/>
    <species boundaryCondition="false" compartment="Cytosol" id="_1__o_carboxyphenylamino__1__deoxyribulose_5__phosphate" name="1-(o-carboxyphenylamino)-1'-deoxyribulose-5'-phosphate"/>
    <species boundaryCondition="false" compartment="Cytosol" id="indole_3_glycerol_phosphate" name="indole-3-glycerol-phosphate"/>
    <species boundaryCondition="false" compartment="Cytosol" id="L_tryptophan" name="L-tryptophan"/>
    <species boundaryCondition="false" compartment="Cytosol" id="indole" name="indole"/>
    <species boundaryCondition="false" compartment="Cytosol" id="_3_sulfinoalanine" name="3-sulfinoalanine"/>
    <species boundaryCondition="true" compartment="Extra_cellular" id="tRNAGlu" name="tRNAGlu"/>
    <species boundaryCondition="false" compartment="Cytosol" id="L_glutamyl_tRNAGlu" name="L-glutamyl-tRNAGlu"/>
    <species boundaryCondition="true" compartment="Extra_cellular" id="L_glutamine_extrac" name="L-glutamine_extrac"/>
    <species boundaryCondition="false" compartment="Cytosol" id="L_glutaminyl_tRNAGln" name="L-glutaminyl-tRNAGln"/>
    <species boundaryCondition="false" compartment="Cytosol" id="tRNAgln" name="tRNAgln"/>
    <species boundaryCondition="false" compartment="Cytosol" id="L_glutaminyl_tRNAgln" name="L-glutaminyl-tRNAgln"/>
    <species boundaryCondition="false" compartment="Cytosol" id="L_1pyrroline_3_hydroxy_5_carboxylate" name="L-1pyrroline-3-hydroxy-5-carboxylate"/>
    <species boundaryCondition="false" compartment="Cytosol" id="trans_4_Hydroxy_L_proline" name="trans-4-Hydroxy-L-proline"/>
    <species boundaryCondition="false" compartment="Cytosol" id="L_erythro_4_hydroxy_glutamate" name="L-erythro-4-hydroxy-glutamate"/>
    <species boundaryCondition="false" compartment="Cytosol" id="D_4_hydroxy_2_keto_glutarate" name="D-4-hydroxy-2-keto-glutarate"/>
    <species boundaryCondition="false" compartment="Cytosol" id="L_4_hydroxy_glutamatesemialdehyde" name="L-4-hydroxy-glutamatesemialdehyde"/>
    <species boundaryCondition="true" compartment="Extra_cellular" id="tRNApro" name="tRNApro"/>
    <species boundaryCondition="false" compartment="Cytosol" id="L_prolyl_tRNApro" name="L-prolyl-tRNApro"/>
    <species boundaryCondition="false" compartment="Cytosol" id="peptidylproline_omega_180_" name="peptidylproline(omega=180)"/>
    <species boundaryCondition="false" compartment="Cytosol" id="peptidylproline_omega_0_" name="peptidylproline(omega=0)"/>
    <species boundaryCondition="true" compartment="Extra_cellular" id="tRNAtrp" name="tRNAtrp"/>
    <species boundaryCondition="false" compartment="Cytosol" id="L_tryptophanyl_tRNAtrp" name="L-tryptophanyl-tRNAtrp"/>
    <species boundaryCondition="false" compartment="Cytosol" id="_3_deoxy_D_arabino_heptulosonate_7_phosphate" name="3-deoxy-D-arabino-heptulosonate-7-phosphate"/>
    <species boundaryCondition="false" compartment="Cytosol" id="_3_dehydroquinate" name="3-dehydroquinate"/>
    <species boundaryCondition="false" compartment="Cytosol" id="_3_dehydro_shikimate" name="3-dehydro-shikimate"/>
    <species boundaryCondition="false" compartment="Cytosol" id="shikimate" name="shikimate"/>
    <species boundaryCondition="false" compartment="Cytosol" id="shikimate_3_phosphate" name="shikimate-3-phosphate"/>
    <species boundaryCondition="false" compartment="Cytosol" id="_5_enolpyruvyl_shikimate_3_phosphate" name="5-enolpyruvyl-shikimate-3-phosphate"/>
    <species boundaryCondition="false" compartment="Cytosol" id="prephenate" name="prephenate"/>
    <species boundaryCondition="false" compartment="Cytosol" id="phenylpyruvate" name="phenylpyruvate"/>
    <species boundaryCondition="false" compartment="Cytosol" id="L_phenylalanine" name="L-phenylalanine"/>
    <species boundaryCondition="false" compartment="Cytosol" id="_4alpha_hydroxy_tetrahydrobiopterin" name="4alpha-hydroxy-tetrahydrobiopterin"/>
    <species boundaryCondition="false" compartment="Cytosol" id="dihydrobiopterin" name="dihydrobiopterin"/>
    <species boundaryCondition="true" compartment="Extra_cellular" id="tRNAphe" name="tRNAphe"/>
    <species boundaryCondition="false" compartment="Cytosol" id="L_phenylalanyl_tRNAphe" name="L-phenylalanyl-tRNAphe"/>
    <species boundaryCondition="false" compartment="Cytosol" id="_4_hydroxyphenylpyruvate" name="4-hydroxyphenylpyruvate"/>
    <species boundaryCondition="false" compartment="Cytosol" id="L_tyrosine" name="L-tyrosine"/>
    <species boundaryCondition="false" compartment="Cytosol" id="L_arogenate" name="L-arogenate"/>
    <species boundaryCondition="true" compartment="Extra_cellular" id="tRNAtyr" name="tRNAtyr"/>
    <species boundaryCondition="false" compartment="Cytosol" id="L_tyrosyl_tRNAtyr" name="L-tyrosyl-tRNAtyr"/>
    <species boundaryCondition="false" compartment="Cytosol" id="phosphoribosyl_ATP" name="phosphoribosyl-ATP"/>
    <species boundaryCondition="false" compartment="Cytosol" id="phosphoribosyl_AMP" name="phosphoribosyl-AMP"/>
    <species boundaryCondition="false" compartment="Cytosol" id="phosphoribosylformiminoAICAR_phosphate" name="phosphoribosylformiminoAICAR-phosphate"/>
    <species boundaryCondition="false" compartment="Cytosol" id="phosphoribulosylformimino_AICAR_P" name="phosphoribulosylformimino-AICAR-P"/>
    <species boundaryCondition="false" compartment="Cytosol" id="D_erythro_imidazole_glycerol_phosphate" name="D-erythro-imidazole-glycerol-phosphate"/>
    <species boundaryCondition="false" compartment="Cytosol" id="aminoimidazolecarboxamideribonucleotide" name="aminoimidazolecarboxamideribonucleotide"/>
    <species boundaryCondition="false" compartment="Cytosol" id="imidazoleacetol_phosphate" name="imidazoleacetol-phosphate"/>
    <species boundaryCondition="false" compartment="Cytosol" id="L_histidinol_phosphate" name="L-histidinol-phosphate"/>
    <species boundaryCondition="false" compartment="Cytosol" id="histidinol" name="histidinol"/>
    <species boundaryCondition="false" compartment="Cytosol" id="histidinal" name="histidinal"/>
    <species boundaryCondition="false" compartment="Cytosol" id="L_histidine" name="L-histidine"/>
    <species boundaryCondition="true" compartment="Extra_cellular" id="tRNAhis" name="tRNAhis"/>
    <species boundaryCondition="false" compartment="Cytosol" id="L_histidyl_tRNAhis" name="L-histidyl-tRNAhis"/>
    <species boundaryCondition="false" compartment="Cytosol" id="_2_acetolactate" name="2-acetolactate"/>
    <species boundaryCondition="false" compartment="Cytosol" id="_2_3_dihydroxy_isovalerate" name="2,3-dihydroxy-isovalerate"/>
    <species boundaryCondition="false" compartment="Cytosol" id="_2_keto_isovalerate" name="2-keto-isovalerate"/>
    <species boundaryCondition="false" compartment="Cytosol" id="L_valine" name="L-valine"/>
    <species boundaryCondition="false" compartment="Cytosol" id="_3_methyl_2_oxobutanoicacid" name="3-methyl-2-oxobutanoicacid"/>
    <species boundaryCondition="true" compartment="Extra_cellular" id="tRNAval" name="tRNAval"/>
    <species boundaryCondition="false" compartment="Cytosol" id="L_valyl_tRNAval_plusdiphosphate" name="L-valyl-tRNAval+diphosphate"/>
    <species boundaryCondition="false" compartment="Cytosol" id="_2_aceto_2_hydroxy_butyrate" name="2-aceto-2-hydroxy-butyrate"/>
    <species boundaryCondition="false" compartment="Cytosol" id="D_erythro_3_methylmalate" name="D-erythro-3-methylmalate"/>
    <species boundaryCondition="false" compartment="Cytosol" id="_2_3_dihydroxy_3_methylvalerate" name="2,3-dihydroxy-3-methylvalerate"/>
    <species boundaryCondition="false" compartment="Cytosol" id="_2_keto_3_methyl_valerate" name="2-keto-3-methyl-valerate"/>
    <species boundaryCondition="false" compartment="Cytosol" id="L_isoleucine" name="L-isoleucine"/>
    <species boundaryCondition="true" compartment="Extra_cellular" id="tRNAile" name="tRNAile"/>
    <species boundaryCondition="false" compartment="Cytosol" id="L_isoleucyl_tRNAile" name="L-isoleucyl-tRNAile"/>
    <species boundaryCondition="false" compartment="Cytosol" id="_2_isopropylmalate" name="2-isopropylmalate"/>
    <species boundaryCondition="false" compartment="Cytosol" id="isopropylmaleate" name="isopropylmaleate"/>
    <species boundaryCondition="false" compartment="Cytosol" id="_3_isopropylmalate" name="3-isopropylmalate"/>
    <species boundaryCondition="false" compartment="Cytosol" id="_2_isopropyl_3_oxosuccinate" name="2-isopropyl-3-oxosuccinate"/>
    <species boundaryCondition="false" compartment="Cytosol" id="_2_ketoisocaproate" name="2-ketoisocaproate"/>
    <species boundaryCondition="false" compartment="Cytosol" id="L_leucine" name="L-leucine"/>
    <species boundaryCondition="true" compartment="Extra_cellular" id="tRNAleu" name="tRNAleu"/>
    <species boundaryCondition="false" compartment="Cytosol" id="L_leucyl_tRNAleu" name="L-leucyl-tRNAleu"/>
    <species boundaryCondition="false" compartment="Cytosol" id="O_acetyl_L_homoserine" name="O-acetyl-L-homoserine"/>
    <species boundaryCondition="false" compartment="Cytosol" id="succinyl_CoA" name="succinyl-CoA"/>
    <species boundaryCondition="false" compartment="Cytosol" id="O_succinyl_L_homoserine" name="O-succinyl-L-homoserine"/>
    <species boundaryCondition="false" compartment="Cytosol" id="L_homocysteine" name="L-homocysteine"/>
    <species boundaryCondition="false" compartment="Cytosol" id="S_adenosyl_L_homocysteine" name="S-adenosyl-L-homocysteine"/>
    <species boundaryCondition="false" compartment="Cytosol" id="adenosine" name="adenosine"/>
    <species boundaryCondition="false" compartment="Cytosol" id="_5_methyl_THF" name="5-methyl-THF"/>
    <species boundaryCondition="false" compartment="Cytosol" id="L_methionine" name="L-methionine"/>
    <species boundaryCondition="false" compartment="Cytosol" id="S_adenosyl_L_methionine" name="S-adenosyl-L-methionine"/>
    <species boundaryCondition="false" compartment="Cytosol" id="DNA" name="DNA"/>
    <species boundaryCondition="false" compartment="Cytosol" id="DNA5_methylcytosine" name="DNA5-methylcytosine"/>
    <species boundaryCondition="false" compartment="Cytosol" id="S_adenosyl_metioninamine" name="S-adenosyl-metioninamine"/>
    <species boundaryCondition="false" compartment="Cytosol" id="spermidine" name="spermidine"/>
    <species boundaryCondition="false" compartment="Cytosol" id="S_methyl_5__thioadenosine" name="S-methyl-5'-thioadenosine"/>
    <species boundaryCondition="false" compartment="Cytosol" id="adenine" name="adenine"/>
    <species boundaryCondition="false" compartment="Cytosol" id="_5_methylthioribose_1_phosphate" name="5-methylthioribose-1-phosphate"/>
    <species boundaryCondition="false" compartment="Cytosol" id="_5_methylthioribulose_1_phosphate" name="5-methylthioribulose-1-phosphate"/>
    <species boundaryCondition="false" compartment="Cytosol" id="_2_3_diketo_5_methylthiopentyl_1_phosphate" name="2,3-diketo-5-methylthiopentyl-1-phosphate"/>
    <species boundaryCondition="false" compartment="Cytosol" id="_1_2_dihydroxy_3_keto_5_methylthiopentene" name="1,2-dihydroxy-3-keto-5-methylthiopentene"/>
    <species boundaryCondition="false" compartment="Cytosol" id="_4_methylthio_2_oxobutanoicacid" name="4-methylthio-2-oxobutanoicacid"/>
    <species boundaryCondition="false" compartment="Cytosol" id="_3_methylthio_propionato" name="3-methylthio-propionato"/>
    <species boundaryCondition="false" compartment="Cytosol" id="CO" name="CO"/>
    <species boundaryCondition="false" compartment="Cytosol" id="_10_formyl_tetrahydrofolate" name="10-formyl-tetrahydrofolate"/>
    <species boundaryCondition="false" compartment="Cytosol" id="L_methionyl_tRNAmet" name="L-methionyl-tRNAmet"/>
    <species boundaryCondition="false" compartment="Cytosol" id="N_formyl_L_methionyl_tRNAfmet" name="N-formyl-L-methionyl-tRNAfmet"/>
    <species boundaryCondition="true" compartment="Extra_cellular" id="tRNAmet" name="tRNAmet"/>
    <species boundaryCondition="false" compartment="Cytosol" id="creatinine" name="creatinine"/>
    <species boundaryCondition="false" compartment="Cytosol" id="creatine" name="creatine"/>
    <species boundaryCondition="false" compartment="Cytosol" id="selenocysteine" name="selenocysteine"/>
    <species boundaryCondition="false" compartment="Cytosol" id="selenide" name="selenide"/>
    <species boundaryCondition="false" compartment="Cytosol" id="HCO3_" name="HCO3-"/>
    <species boundaryCondition="false" compartment="Cytosol" id="N_carbamoyl_L_aspartate" name="N-carbamoyl-L-aspartate"/>
    <species boundaryCondition="false" compartment="Cytosol" id="dihydroorotate" name="dihydroorotate"/>
    <species boundaryCondition="false" compartment="Cytosol" id="orotate" name="orotate"/>
    <species boundaryCondition="false" compartment="Cytosol" id="orotidine_5__phosphate" name="orotidine-5'-phosphate"/>
    <species boundaryCondition="false" compartment="Cytosol" id="UMP" name="UMP"/>
    <species boundaryCondition="false" compartment="Cytosol" id="uridine" name="uridine"/>
    <species boundaryCondition="false" compartment="Cytosol" id="UDP" name="UDP"/>
    <species boundaryCondition="false" compartment="Cytosol" id="uracil" name="uracil"/>
    <species boundaryCondition="false" compartment="Cytosol" id="UTP" name="UTP"/>
    <species boundaryCondition="false" compartment="Cytosol" id="CTP" name="CTP"/>
    <species boundaryCondition="false" compartment="Cytosol" id="dUDP" name="dUDP"/>
    <species boundaryCondition="false" compartment="Cytosol" id="dUTP" name="dUTP"/>
    <species boundaryCondition="false" compartment="Cytosol" id="dUMP" name="dUMP"/>
    <species boundaryCondition="false" compartment="Cytosol" id="FADH2" name="FADH2"/>
    <species boundaryCondition="false" compartment="Cytosol" id="dTMP" name="dTMP"/>
    <species boundaryCondition="false" compartment="Cytosol" id="FAD" name="FAD"/>
    <species boundaryCondition="false" compartment="Cytosol" id="RNAn1" name="RNAn1"/>
    <species boundaryCondition="false" compartment="Cytosol" id="RNAn" name="RNAn"/>
    <species boundaryCondition="false" compartment="Cytosol" id="cytidine" name="cytidine"/>
    <species boundaryCondition="false" compartment="Cytosol" id="cytosine" name="cytosine"/>
    <species boundaryCondition="false" compartment="Cytosol" id="CDP" name="CDP"/>
    <species boundaryCondition="false" compartment="Cytosol" id="CMP" name="CMP"/>
    <species boundaryCondition="false" compartment="Cytosol" id="dCDP" name="dCDP"/>
    <species boundaryCondition="false" compartment="Cytosol" id="dCTP" name="dCTP"/>
    <species boundaryCondition="false" compartment="Cytosol" id="dCMP" name="dCMP"/>
    <species boundaryCondition="false" compartment="Cytosol" id="deoxycytidine" name="deoxycytidine"/>
    <species boundaryCondition="false" compartment="Cytosol" id="deoxyuridine" name="deoxyuridine"/>
    <species boundaryCondition="false" compartment="Cytosol" id="DNAn" name="DNAn"/>
    <species boundaryCondition="false" compartment="Cytosol" id="DNAn1" name="DNAn1"/>
    <species boundaryCondition="false" compartment="Cytosol" id="thymidine" name="thymidine"/>
    <species boundaryCondition="false" compartment="Cytosol" id="dTDP" name="dTDP"/>
    <species boundaryCondition="false" compartment="Cytosol" id="dTTP" name="dTTP"/>
    <species boundaryCondition="false" compartment="Cytosol" id="thymine" name="thymine"/>
    <species boundaryCondition="false" compartment="Cytosol" id="_5_methylcytosine" name="5-methylcytosine"/>
    <species boundaryCondition="false" compartment="Cytosol" id="ADP_ribose" name="ADP-ribose"/>
    <species boundaryCondition="false" compartment="Cytosol" id="_5_phospho_beta_D_ribosyl_amine" name="5-phospho-beta-D-ribosyl-amine"/>
    <species boundaryCondition="false" compartment="Cytosol" id="_5_phospho_ribosyl_glycineamide" name="5-phospho-ribosyl-glycineamide"/>
    <species boundaryCondition="false" compartment="Cytosol" id="_5__phosphoribosyl_N_formylglycineamide" name="5'-phosphoribosyl-N-formylglycineamide"/>
    <species boundaryCondition="false" compartment="Cytosol" id="_5_phosphoribosyl_N_formylglycineamidine" name="5-phosphoribosyl-N-formylglycineamidine"/>
    <species boundaryCondition="false" compartment="Cytosol" id="_5_aminoimidazoleribonucleotide" name="5-aminoimidazoleribonucleotide"/>
    <species boundaryCondition="false" compartment="Cytosol" id="_5_carboxyamino_1__5_phospho_D_ribosyl_imidazole" name="5-carboxyamino-1-(5-phospho-D-ribosyl)imidazole"/>
    <species boundaryCondition="false" compartment="Cytosol" id="_4_carboxyaminoimidazoleribonucleotide" name="4-carboxyaminoimidazoleribonucleotide"/>
    <species boundaryCondition="false" compartment="Cytosol" id="_5__phosphoribosyl_4__N_succinocarboxamide__5_aminoimidazole" name="5'-phosphoribosyl-4-(N-succinocarboxamide)-5-aminoimidazole"/>
    <species boundaryCondition="false" compartment="Cytosol" id="phosphoribosyl_formamido_carboxamide" name="phosphoribosyl-formamido-carboxamide"/>
    <species boundaryCondition="false" compartment="Cytosol" id="_5_amino_4_imidazolecarboxyamide" name="5-amino-4-imidazolecarboxyamide"/>
    <species boundaryCondition="false" compartment="Cytosol" id="inosine" name="inosine"/>
    <species boundaryCondition="false" compartment="Cytosol" id="ITP" name="ITP"/>
    <species boundaryCondition="false" compartment="Cytosol" id="IDP" name="IDP"/>
    <species boundaryCondition="false" compartment="Cytosol" id="dITP" name="dITP"/>
    <species boundaryCondition="false" compartment="Cytosol" id="dIMP" name="dIMP"/>
    <species boundaryCondition="false" compartment="Cytosol" id="dIDP" name="dIDP"/>
    <species boundaryCondition="false" compartment="Cytosol" id="xanthosine_5_phosphate" name="xanthosine-5-phosphate"/>
    <species boundaryCondition="false" compartment="Cytosol" id="xanthosine" name="xanthosine"/>
    <species boundaryCondition="false" compartment="Cytosol" id="XTP" name="XTP"/>
    <species boundaryCondition="false" compartment="Cytosol" id="GMP" name="GMP"/>
    <species boundaryCondition="false" compartment="Cytosol" id="dADP" name="dADP"/>
    <species boundaryCondition="false" compartment="Cytosol" id="dATP" name="dATP"/>
    <species boundaryCondition="false" compartment="Cytosol" id="dAMP" name="dAMP"/>
    <species boundaryCondition="false" compartment="Cytosol" id="_5__deoxyadenosine" name="5'-deoxyadenosine"/>
    <species boundaryCondition="false" compartment="Cytosol" id="deoxyinosine" name="deoxyinosine"/>
    <species boundaryCondition="false" compartment="Cytosol" id="guanosine" name="guanosine"/>
    <species boundaryCondition="false" compartment="Cytosol" id="guanine" name="guanine"/>
    <species boundaryCondition="false" compartment="Cytosol" id="dGDP" name="dGDP"/>
    <species boundaryCondition="false" compartment="Cytosol" id="dGMP" name="dGMP"/>
    <species boundaryCondition="false" compartment="Cytosol" id="dGTP" name="dGTP"/>
    <species boundaryCondition="false" compartment="Cytosol" id="deoxyguanosine" name="deoxyguanosine"/>
    <species boundaryCondition="false" compartment="Cytosol" id="guanosine5__diphosphate_3__diphosphate" name="guanosine5'-diphosphate,3'-diphosphate"/>
    <species boundaryCondition="false" compartment="Cytosol" id="guanosine3__diphosphate5__triphosphate" name="guanosine3'-diphosphate5'-triphosphate"/>
    <species boundaryCondition="false" compartment="Cytosol" id="sulfateO4s" name="sulfateO4s"/>
    <species boundaryCondition="false" compartment="Cytosol" id="adenosine5__phosphosulfate" name="adenosine5'-phosphosulfate"/>
    <species boundaryCondition="false" compartment="Cytosol" id="phosphoadenosine_5__phosphosulfate" name="phosphoadenosine-5'-phosphosulfate"/>
    <species boundaryCondition="false" compartment="Cytosol" id="_5__5____diadenosinetetraphosphate" name="5',5'''-diadenosinetetraphosphate"/>
    <species boundaryCondition="false" compartment="Cytosol" id="cyclic_AMP" name="cyclic-AMP"/>
    <species boundaryCondition="false" compartment="Cytosol" id="cyclic_GMP" name="cyclic-GMP"/>
    <species boundaryCondition="false" compartment="Cytosol" id="_7_8_dihydroneopterintriphosphate" name="7,8-dihydroneopterintriphosphate"/>
    <species boundaryCondition="false" compartment="Cytosol" id="_7_8_dihydro_D_neopterin" name="7,8-dihydro-D-neopterin"/>
    <species boundaryCondition="false" compartment="Cytosol" id="glycolaldehyde" name="glycolaldehyde"/>
    <species boundaryCondition="false" compartment="Cytosol" id="_6_hydroxymethyl_7_8_dihydropterin" name="6-hydroxymethyl-7,8-dihydropterin"/>
    <species boundaryCondition="false" compartment="Cytosol" id="_2_amino_4_hydroxy_7_8_dihydropteridin_6_yl_methyldiphosphate" name="(2-amino-4-hydroxy-7,8-dihydropteridin-6-yl)methyldiphosphate"/>
    <species boundaryCondition="false" compartment="Cytosol" id="p_aminobenzoate" name="p-aminobenzoate"/>
    <species boundaryCondition="false" compartment="Cytosol" id="_7_8_dihydropteroate" name="7,8-dihydropteroate"/>
    <species boundaryCondition="false" compartment="Cytosol" id="_4_amino_4_deoxychorismate" name="4-amino-4-deoxychorismate"/>
    <species boundaryCondition="false" compartment="Cytosol" id="_7_8_dihydrofolate" name="7,8-dihydrofolate"/>
    <species boundaryCondition="false" compartment="Cytosol" id="tetrahydrofolate_L_glutamate" name="tetrahydrofolate-L-glutamate"/>
    <species boundaryCondition="false" compartment="Cytosol" id="atetrahydrofolatepolyglutamate" name="atetrahydrofolatepolyglutamate"/>
    <species boundaryCondition="false" compartment="Cytosol" id="_6_pyruvoyl_5_6_7_8_tetrahydropterin" name="6-pyruvoyl-5,6,7,8-tetrahydropterin"/>
    <species boundaryCondition="false" compartment="Cytosol" id="_5_10_methenyltetrahydrofolate" name="5,10-methenyltetrahydrofolate"/>
    <species boundaryCondition="false" compartment="Cytosol" id="H_protein_lipoyllysine" name="H-protein-lipoyllysine"/>
    <species boundaryCondition="false" compartment="Cytosol" id="H_Protein_S_aminomethyldihydrolipoyllysine" name="H-Protein-S-aminomethyldihydrolipoyllysine"/>
    <species boundaryCondition="false" compartment="Cytosol" id="_Hprotein__dihydrolipoyllysine" name="[Hprotein]-dihydrolipoyllysine"/>
    <species boundaryCondition="false" compartment="Cytosol" id="_5_formyl_tetrahydrofolate" name="5-formyl-tetrahydrofolate"/>
    <species boundaryCondition="false" compartment="Cytosol" id="L_methionyl_tRNAfmet" name="L-methionyl-tRNAfmet"/>
    <species boundaryCondition="false" compartment="Cytosol" id="photonII" name="photonII"/>
    <species boundaryCondition="false" compartment="Cytosol" id="PSII" name="PSII"/>
    <species boundaryCondition="false" compartment="Cytosol" id="H_plus_thylac" name="H+_thylac"/>
    <species boundaryCondition="false" compartment="Cytosol" id="PSII_" name="PSII*"/>
    <species boundaryCondition="false" compartment="Cytosol" id="citb6f" name="citb6f"/>
    <species boundaryCondition="false" compartment="Cytosol" id="citb6f_" name="citb6f*"/>
    <species boundaryCondition="false" compartment="Cytosol" id="PC" name="PC"/>
    <species boundaryCondition="false" compartment="Cytosol" id="PC_" name="PC*"/>
    <species boundaryCondition="false" compartment="Cytosol" id="photonI" name="photonI"/>
    <species boundaryCondition="false" compartment="Cytosol" id="PSI" name="PSI"/>
    <species boundaryCondition="false" compartment="Cytosol" id="PSI_" name="PSI*"/>
    <species boundaryCondition="false" compartment="Cytosol" id="FNR" name="FNR"/>
    <species boundaryCondition="false" compartment="Cytosol" id="FNR_" name="FNR*"/>
    <species boundaryCondition="false" compartment="Cytosol" id="PPPi" name="PPPi"/>
    <species boundaryCondition="false" compartment="Cytosol" id="NADH2" name="NADH2"/>
    <species boundaryCondition="false" compartment="Cytosol" id="H2" name="H2"/>
    <species boundaryCondition="false" compartment="Cytosol" id="citc" name="citc"/>
    <species boundaryCondition="false" compartment="Cytosol" id="citc_" name="citc*"/>
    <species boundaryCondition="false" compartment="Cytosol" id="N_acetyl_L_ornithine" name="N-acetyl-L-ornithine"/>
    <species boundaryCondition="false" compartment="Cytosol" id="N_acetyl_L_glutamate" name="N-acetyl-L-glutamate"/>
    <species boundaryCondition="false" compartment="Cytosol" id="N_acetyl_L_glutamate5_semialdehyde" name="N-acetyl-L-glutamate5-semialdehyde"/>
    <species boundaryCondition="false" compartment="Cytosol" id="N_acetylglutamyl_phosphate" name="N-acetylglutamyl-phosphate"/>
    <species boundaryCondition="false" compartment="Cytosol" id="H2CO3" name="H2CO3"/>
    <species boundaryCondition="false" compartment="Cytosol" id="N_acetylputrescine" name="N-acetylputrescine"/>
    <species boundaryCondition="false" compartment="Cytosol" id="N4_acetylaminobutanal" name="N4-acetylaminobutanal"/>
    <species boundaryCondition="false" compartment="Cytosol" id="N4_acetylaminobutanoate" name="N4-acetylaminobutanoate"/>
    <species boundaryCondition="false" compartment="Cytosol" id="_4_aminobutanal" name="4-aminobutanal"/>
    <species boundaryCondition="false" compartment="Cytosol" id="_4_aminobutanoate" name="4-aminobutanoate"/>
    <species boundaryCondition="false" compartment="Cytosol" id="nitrite" name="nitrite"/>
    <species boundaryCondition="false" compartment="Cytosol" id="nitrateNO3" name="nitrateNO3"/>
    <species boundaryCondition="false" compartment="Cytosol" id="cyanate" name="cyanate"/>
    <species boundaryCondition="false" compartment="Cytosol" id="carbamate" name="carbamate"/>
    <species boundaryCondition="false" compartment="Cytosol" id="nitrile" name="nitrile"/>
    <species boundaryCondition="false" compartment="Cytosol" id="carboxylate" name="carboxylate"/>
    <species boundaryCondition="false" compartment="Cytosol" id="iminoaspartate" name="iminoaspartate"/>
    <species boundaryCondition="false" compartment="Cytosol" id="quinolinate" name="quinolinate"/>
    <species boundaryCondition="false" compartment="Cytosol" id="nicotinatenucleotide" name="nicotinatenucleotide"/>
    <species boundaryCondition="false" compartment="Cytosol" id="nicotinateD_ribonucleoside" name="nicotinateD-ribonucleoside"/>
    <species boundaryCondition="false" compartment="Cytosol" id="deamido_NAD" name="deamido-NAD"/>
    <species boundaryCondition="false" compartment="Cytosol" id="nicotinamidemononucleotide" name="nicotinamidemononucleotide"/>
    <species boundaryCondition="false" compartment="Cytosol" id="N_ribosylnicotinamide" name="N-ribosylnicotinamide"/>
    <species boundaryCondition="false" compartment="Cytosol" id="_4_hydroxybenzoate" name="4-hydroxybenzoate"/>
    <species boundaryCondition="false" compartment="Cytosol" id="all_trans_geranyl_geranyldiphosphate" name="all-trans-geranyl-geranyldiphosphate"/>
    <species boundaryCondition="false" compartment="Cytosol" id="all_trans_octaprenyldiphosphate" name="all-trans-octaprenyldiphosphate"/>
    <species boundaryCondition="false" compartment="Cytosol" id="_3_octaprenyl_4_hydroxybenzoate" name="3-octaprenyl-4-hydroxybenzoate"/>
    <species boundaryCondition="false" compartment="Cytosol" id="_2_octaprenylphenol" name="2-octaprenylphenol"/>
    <species boundaryCondition="false" compartment="Cytosol" id="_2_octaprenyl_6_hydroxyphenol" name="2-octaprenyl-6-hydroxyphenol"/>
    <species boundaryCondition="false" compartment="Cytosol" id="_2_octaprenyl_6_methoxyphenol" name="2-octaprenyl-6-methoxyphenol"/>
    <species boundaryCondition="false" compartment="Cytosol" id="_2_octaprenyl_6_methoxy_1_4_benzoquinone" name="2-octaprenyl-6-methoxy-1,4-benzoquinone"/>
    <species boundaryCondition="false" compartment="Cytosol" id="_2_octaprenyl_3_methyl_6_methoxy_1_4_benzoquinone" name="2-octaprenyl-3-methyl-6-methoxy-1,4-benzoquinone"/>
    <species boundaryCondition="false" compartment="Cytosol" id="_3_demethylubiquinone_8" name="3-demethylubiquinone-8"/>
    <species boundaryCondition="false" compartment="Cytosol" id="_2_octaprenyl_3_methyl_5_hydroxy_6_methoxy_1_4_benzoquinone" name="2-octaprenyl-3-methyl-5-hydroxy-6-methoxy-1,4-benzoquinone"/>
    <species boundaryCondition="false" compartment="Cytosol" id="ubiquinone_8" name="ubiquinone-8"/>
    <species boundaryCondition="false" compartment="Cytosol" id="isochorismate" name="isochorismate"/>
    <species boundaryCondition="false" compartment="Cytosol" id="_5_enolpyruvoyl_6_hydroxy_2_succinyl_cyclohex_3_ene_1_carboxylate" name="5-enolpyruvoyl-6-hydroxy-2-succinyl-cyclohex-3-ene-1-carboxylate"/>
    <species boundaryCondition="false" compartment="Cytosol" id="_2_succinyl_6_hydroxy_2_4_cyclohexadiene_1_carboxylate" name="2-succinyl-6-hydroxy-2,4-cyclohexadiene-1-carboxylate"/>
    <species boundaryCondition="false" compartment="Cytosol" id="o_succinylbenzoate" name="o-succinylbenzoate"/>
    <species boundaryCondition="false" compartment="Cytosol" id="O_succinylbenzoyl_CoA" name="O-succinylbenzoyl-CoA"/>
    <species boundaryCondition="false" compartment="Cytosol" id="_1_4_dihydroxy_2_naphthoate" name="1,4-dihydroxy-2-naphthoate"/>
    <species boundaryCondition="false" compartment="Cytosol" id="demethylmenaquinone_8" name="demethylmenaquinone-8"/>
    <species boundaryCondition="false" compartment="Cytosol" id="phytyldiphosphate" name="phytyldiphosphate"/>
    <species boundaryCondition="false" compartment="Cytosol" id="demethylphylloquinone" name="demethylphylloquinone"/>
    <species boundaryCondition="false" compartment="Cytosol" id="menaquinone_8" name="menaquinone-8"/>
    <species boundaryCondition="false" compartment="Cytosol" id="phylloquinone" name="phylloquinone"/>
    <species boundaryCondition="false" compartment="Cytosol" id="_1_4_dihydroxy_2_naphthoyl_CoA" name="1,4-dihydroxy-2-naphthoyl-CoA"/>
    <species boundaryCondition="false" compartment="Cytosol" id="CoA" name="CoA"/>
    <species boundaryCondition="false" compartment="Cytosol" id="adenosine_3__5__bisphosphate" name="adenosine-3',5'-bisphosphate"/>
    <species boundaryCondition="false" compartment="Cytosol" id="SO" name="SO"/>
    <species boundaryCondition="false" compartment="Cytosol" id="ethanol" name="ethanol"/>
    <species boundaryCondition="false" compartment="Cytosol" id="_2_3_dihydroxy_3_methylbutanoate" name="2,3-dihydroxy-3-methylbutanoate"/>
    <species boundaryCondition="false" compartment="Cytosol" id="_2_dehydropantoate" name="2-dehydropantoate"/>
    <species boundaryCondition="false" compartment="Cytosol" id="beta_alanine" name="beta-alanine"/>
    <species boundaryCondition="false" compartment="Cytosol" id="R_pantoate" name="R-pantoate"/>
    <species boundaryCondition="false" compartment="Cytosol" id="pantothenate" name="pantothenate"/>
    <species boundaryCondition="false" compartment="Cytosol" id="beta_aminopropionaldehyde" name="beta-aminopropionaldehyde"/>
    <species boundaryCondition="false" compartment="Cytosol" id="D_4__phosphopantothenate" name="D-4'-phosphopantothenate"/>
    <species boundaryCondition="false" compartment="Cytosol" id="R_4__phosphopantothenoyl_L_cysteine" name="R-4'-phosphopantothenoyl-L-cysteine"/>
    <species boundaryCondition="false" compartment="Cytosol" id="pantetheine4__phosphate" name="pantetheine4'-phosphate"/>
    <species boundaryCondition="false" compartment="Cytosol" id="_3__dephospho_CoA" name="3'-dephospho-CoA"/>
    <species boundaryCondition="false" compartment="Cytosol" id="malonyl_CoA" name="malonyl-CoA"/>
    <species boundaryCondition="false" compartment="Cytosol" id="carboxybiotin_carboxyl_carrierprotein" name="carboxybiotin-carboxyl-carrierprotein"/>
    <species boundaryCondition="false" compartment="Cytosol" id="biotin_BCCP_monomer_" name="biotin-BCCP(monomer)"/>
    <species boundaryCondition="false" compartment="Cytosol" id="an_acyl_carrierprotein_" name="an[acyl-carrierprotein]"/>
    <species boundaryCondition="false" compartment="Cytosol" id="amalonyl_ACP" name="amalonyl-ACP"/>
    <species boundaryCondition="false" compartment="Cytosol" id="anacetyl_ACP" name="anacetyl-ACP"/>
    <species boundaryCondition="false" compartment="Cytosol" id="acetoacetyl__acp_C4H5O2SR" name="acetoacetyl-[acp]C4H5O2SR"/>
    <species boundaryCondition="false" compartment="Cytosol" id="_3R__3_Hydroxybutanoyl__acyl_carrierprotein_C4H7O2SR" name="(3R)-3-Hydroxybutanoyl-[acyl-carrierprotein]C4H7O2SR"/>
    <species boundaryCondition="false" compartment="Cytosol" id="but_2_enoyl__acyl_carrierprotein_C4H5OSR" name="but-2-enoyl-[acyl-carrierprotein]C4H5OSR"/>
    <species boundaryCondition="false" compartment="Cytosol" id="butyryl__acyl_carrierprotein_C4H7OSR" name="butyryl-[acyl-carrierprotein]C4H7OSR"/>
    <species boundaryCondition="false" compartment="Cytosol" id="_3_oxohexanoyl__acyl_carrierprotein_C6H9O2SR" name="3-oxohexanoyl-[acyl-carrierprotein]C6H9O2SR"/>
    <species boundaryCondition="false" compartment="Cytosol" id="_R__3_Hydroxyhexanoyl__acyl_carrierprotein_C6H11O2SR" name="(R)-3-Hydroxyhexanoyl-[acyl-carrierprotein]C6H11O2SR"/>
    <species boundaryCondition="false" compartment="Cytosol" id="trans_hex_2_enoyl__acyl_carrierprotein_C6H9OSR" name="trans-hex-2-enoyl-[acyl-carrierprotein]C6H9OSR"/>
    <species boundaryCondition="false" compartment="Cytosol" id="hexanoyl__acyl_carrierprotein_C6H11OSR" name="hexanoyl-[acyl-carrierprotein]C6H11OSR"/>
    <species boundaryCondition="false" compartment="Cytosol" id="_3_oxooctanoyl__acyl_carrierprotein_C8H13O2SR" name="3-oxooctanoyl-[acyl-carrierprotein]C8H13O2SR"/>
    <species boundaryCondition="false" compartment="Cytosol" id="_R__3_Hydroxyoctanoyl__acyl_carrierprotein_C8H15O2SR" name="(R)-3-Hydroxyoctanoyl-[acyl-carrierprotein]C8H15O2SR"/>
    <species boundaryCondition="false" compartment="Cytosol" id="trans_oct_2_enoyl__acyl_carrierprotein_C8H13OSR" name="trans-oct-2-enoyl-[acyl-carrierprotein]C8H13OSR"/>
    <species boundaryCondition="false" compartment="Cytosol" id="octanoyl__acyl_carrierprotein_C8H15OSR" name="octanoyl-[acyl-carrierprotein]C8H15OSR"/>
    <species boundaryCondition="false" compartment="Cytosol" id="_3_oxodecanoyl__acyl_carrierprotein_C10H17O2SR" name="3-oxodecanoyl-[acyl-carrierprotein]C10H17O2SR"/>
    <species boundaryCondition="false" compartment="Cytosol" id="_R__3_Hydroxydecanoyl__acyl_carrierprotein_C10H19O2SR" name="(R)-3-Hydroxydecanoyl-[acyl-carrierprotein]C10H19O2SR"/>
    <species boundaryCondition="false" compartment="Cytosol" id="trans_dec_2_enoyl__acyl_carrierprotein_C10H17OSR" name="trans-dec-2-enoyl-[acyl-carrierprotein]C10H17OSR"/>
    <species boundaryCondition="false" compartment="Cytosol" id="decanoyl__acyl_carrierprotein_C10H19OSR" name="decanoyl-[acyl-carrierprotein]C10H19OSR"/>
    <species boundaryCondition="false" compartment="Cytosol" id="_3_oxododecanoyl__acyl_carrierprotein_C12H21O2SR" name="3-oxododecanoyl-[acyl-carrierprotein]C12H21O2SR"/>
    <species boundaryCondition="false" compartment="Cytosol" id="_R__3_Hydroxydodecanoyl__acyl_carrierprotein_C12H23O2SR" name="(R)-3-Hydroxydodecanoyl-[acyl-carrierprotein]C12H23O2SR"/>
    <species boundaryCondition="false" compartment="Cytosol" id="trans_dodec_2_enoyl__acyl_carrierprotein_C12H21OSR" name="trans-dodec-2-enoyl-[acyl-carrierprotein]C12H21OSR"/>
    <species boundaryCondition="false" compartment="Cytosol" id="dodecanoyl__acyl_carrierprotein_C12H23OSR" name="dodecanoyl-[acyl-carrierprotein]C12H23OSR"/>
    <species boundaryCondition="false" compartment="Cytosol" id="_3_oxotetradecanoyl__acyl_carrierprotein_C14H25O2SR" name="3-oxotetradecanoyl-[acyl-carrierprotein]C14H25O2SR"/>
    <species boundaryCondition="false" compartment="Cytosol" id="_R__3_Hydroxytetradecanoyl__acyl_carrierprotein_C14H27O2SR" name="(R)-3-Hydroxytetradecanoyl-[acyl-carrierprotein]C14H27O2SR"/>
    <species boundaryCondition="false" compartment="Cytosol" id="trans_tetradec_2_enoyl__acyl_carrierprotein_C14H25OSR" name="trans-tetradec-2-enoyl-[acyl-carrierprotein]C14H25OSR"/>
    <species boundaryCondition="false" compartment="Cytosol" id="tetradecanoyl__acyl_carrierprotein_C14H27OSR" name="tetradecanoyl-[acyl-carrierprotein]C14H27OSR"/>
    <species boundaryCondition="false" compartment="Cytosol" id="_3_oxohexadecanoyl__acyl_carrierprotein_C16H29O2SR" name="3-oxohexadecanoyl-[acyl-carrierprotein]C16H29O2SR"/>
    <species boundaryCondition="false" compartment="Cytosol" id="_R__3_Hydroxypalmitoyl__acyl_carrierprotein_C16H31O2SR" name="(R)-3-Hydroxypalmitoyl-[acyl-carrierprotein]C16H31O2SR"/>
    <species boundaryCondition="false" compartment="Cytosol" id="trans_hexadec_2_enoyl__acyl_carrierprotein_C16H29OSR" name="trans-hexadec-2-enoyl-[acyl-carrierprotein]C16H29OSR"/>
    <species boundaryCondition="false" compartment="Cytosol" id="hexadecanoyl__acyl_carrierprotein_C16H31OSR" name="hexadecanoyl-[acyl-carrierprotein]C16H31OSR"/>
    <species boundaryCondition="false" compartment="Cytosol" id="_3_oxooctadecanoyl__acp_C18H33O2SR" name="3-oxooctadecanoyl-[acp]C18H33O2SR"/>
    <species boundaryCondition="false" compartment="Cytosol" id="_3_Hydroxyoctadecanoyl__acp_C18H35O2SR" name="3-Hydroxyoctadecanoyl-[acp]C18H35O2SR"/>
    <species boundaryCondition="false" compartment="Cytosol" id="trans_octadec_2_enoyl__acp_C18H33OSR" name="trans-octadec-2-enoyl-[acp]C18H33OSR"/>
    <species boundaryCondition="false" compartment="Cytosol" id="octadecanoyl__acyl_carrierprotein_C18H35OSR" name="octadecanoyl-[acyl-carrierprotein]C18H35OSR"/>
    <species boundaryCondition="false" compartment="Cytosol" id="_9Z__hexadecanoyl__acyl_carrierprotein_C16H31OSR" name="(9Z)-hexadecanoyl-[acyl-carrierprotein]C16H31OSR"/>
    <species boundaryCondition="false" compartment="Cytosol" id="_9Z__octadecanoyl__acyl_carrierprotein_C18H33OSR" name="(9Z)-octadecanoyl-[acyl-carrierprotein]C18H33OSR"/>
    <species boundaryCondition="false" compartment="Cytosol" id="octanoicacid" name="octanoicacid"/>
    <species boundaryCondition="false" compartment="Cytosol" id="decanoicacid" name="decanoicacid"/>
    <species boundaryCondition="false" compartment="Cytosol" id="dodecanoicacid" name="dodecanoicacid"/>
    <species boundaryCondition="false" compartment="Cytosol" id="tetradecanoicacid" name="tetradecanoicacid"/>
    <species boundaryCondition="false" compartment="Cytosol" id="hexadecanoicacid" name="hexadecanoicacid"/>
    <species boundaryCondition="false" compartment="Cytosol" id="_9Z__hexadecanoicacid" name="(9Z)-hexadecanoicacid"/>
    <species boundaryCondition="false" compartment="Cytosol" id="octadecanoicacid" name="octadecanoicacid"/>
    <species boundaryCondition="false" compartment="Cytosol" id="_9Z__octadecanoicacid" name="(9Z)-octadecanoicacid"/>
    <species boundaryCondition="false" compartment="Cytosol" id="acyl_carrierproteinHSR" name="acyl-carrierproteinHSR"/>
    <species boundaryCondition="false" compartment="Cytosol" id="afattyacid" name="afattyacid"/>
    <species boundaryCondition="false" compartment="Cytosol" id="acyl_CoA" name="acyl-CoA"/>
    <species boundaryCondition="false" compartment="Cytosol" id="glutamate_1_semialdehyde" name="glutamate-1-semialdehyde"/>
    <species boundaryCondition="false" compartment="Cytosol" id="_5_amino_levulinate" name="5-amino-levulinate"/>
    <species boundaryCondition="false" compartment="Cytosol" id="porphobilinogen" name="porphobilinogen"/>
    <species boundaryCondition="false" compartment="Cytosol" id="hydroxymethylbilane" name="hydroxymethylbilane"/>
    <species boundaryCondition="false" compartment="Cytosol" id="uroporphyrinogen_III" name="uroporphyrinogen-III"/>
    <species boundaryCondition="false" compartment="Cytosol" id="uroporphyrinogen_I" name="uroporphyrinogen-I"/>
    <species boundaryCondition="false" compartment="Cytosol" id="uroporphyrin_I" name="uroporphyrin-I"/>
    <species boundaryCondition="false" compartment="Cytosol" id="coproporphyrinogenI" name="coproporphyrinogenI"/>
    <species boundaryCondition="false" compartment="Cytosol" id="coproporphyrinI" name="coproporphyrinI"/>
    <species boundaryCondition="false" compartment="Cytosol" id="uroporphyrin_III" name="uroporphyrin-III"/>
    <species boundaryCondition="false" compartment="Cytosol" id="coproporphyrinogenIII" name="coproporphyrinogenIII"/>
    <species boundaryCondition="false" compartment="Cytosol" id="protoporphyrinogen_IX" name="protoporphyrinogen-IX"/>
    <species boundaryCondition="false" compartment="Cytosol" id="protoporphyrinIX" name="protoporphyrinIX"/>
    <species boundaryCondition="false" compartment="Cytosol" id="Fe2_plus" name="Fe2+"/>
    <species boundaryCondition="false" compartment="Cytosol" id="protohemeIX" name="protohemeIX"/>
    <species boundaryCondition="false" compartment="Cytosol" id="_E_E__farnesyldiphosphate" name="(E,E)-farnesyldiphosphate"/>
    <species boundaryCondition="false" compartment="Cytosol" id="hemeo" name="hemeo"/>
    <species boundaryCondition="false" compartment="Cytosol" id="hemea" name="hemea"/>
    <species boundaryCondition="false" compartment="Cytosol" id="biliverdin" name="biliverdin"/>
    <species boundaryCondition="false" compartment="Cytosol" id="_3Z__phycocyanobilin" name="(3Z)-phycocyanobilin"/>
    <species boundaryCondition="false" compartment="Cytosol" id="Mg2_plus" name="Mg2+"/>
    <species boundaryCondition="false" compartment="Cytosol" id="Mg_protoporphyrin" name="Mg-protoporphyrin"/>
    <species boundaryCondition="false" compartment="Cytosol" id="Mg_protoporphyrinmonomethylester" name="Mg-protoporphyrinmonomethylester"/>
    <species boundaryCondition="false" compartment="Cytosol" id="Zn2_plus" name="Zn2+"/>
    <species boundaryCondition="false" compartment="Cytosol" id="Zn_Bacterio_chlorophylla" name="Zn-Bacterio-chlorophylla"/>
    <species boundaryCondition="false" compartment="Cytosol" id="_131_hydroxy_magnesium_protoporphyrinIX13_monomethylester" name="131-hydroxy-magnesium-protoporphyrinIX13-monomethylester"/>
    <species boundaryCondition="false" compartment="Cytosol" id="_131_oxo_magnesium_protoporphyrinIX13_monomethylester" name="131-oxo-magnesium-protoporphyrinIX13-monomethylester"/>
    <species boundaryCondition="false" compartment="Cytosol" id="divinylprotochlorophyllidea" name="divinylprotochlorophyllidea"/>
    <species boundaryCondition="false" compartment="Cytosol" id="divinylchlorophyllidea" name="divinylchlorophyllidea"/>
    <species boundaryCondition="false" compartment="Cytosol" id="chlorophyllidea" name="chlorophyllidea"/>
    <species boundaryCondition="false" compartment="Cytosol" id="monovinylprotochlorophyllidea" name="monovinylprotochlorophyllidea"/>
    <species boundaryCondition="false" compartment="Cytosol" id="bacterio_chlorophylls" name="bacterio-chlorophylls"/>
    <species boundaryCondition="false" compartment="Cytosol" id="bacterio_pheophytins" name="bacterio-pheophytins"/>
    <species boundaryCondition="false" compartment="Cytosol" id="divinylchlorophylla" name="divinylchlorophylla"/>
    <species boundaryCondition="false" compartment="Cytosol" id="chlorophylla" name="chlorophylla"/>
    <species boundaryCondition="false" compartment="Cytosol" id="bacterio_chlorophyllidea" name="bacterio-chlorophyllidea"/>
    <species boundaryCondition="false" compartment="Cytosol" id="bacterio_chlorophyllideb" name="bacterio-chlorophyllideb"/>
    <species boundaryCondition="false" compartment="Cytosol" id="pheophytins" name="pheophytins"/>
    <species boundaryCondition="false" compartment="Cytosol" id="precorrin_1" name="precorrin-1"/>
    <species boundaryCondition="false" compartment="Cytosol" id="precorrin_2" name="precorrin-2"/>
    <species boundaryCondition="false" compartment="Cytosol" id="precorrin_3A" name="precorrin-3A"/>
    <species boundaryCondition="false" compartment="Cytosol" id="Co2_plus" name="Co2+"/>
    <species boundaryCondition="false" compartment="Cytosol" id="cobalt_precorrin_2" name="cobalt-precorrin-2"/>
    <species boundaryCondition="false" compartment="Cytosol" id="cobalt_precorrin_3" name="cobalt-precorrin-3"/>
    <species boundaryCondition="false" compartment="Cytosol" id="cobalt_precorrin_4" name="cobalt-precorrin-4"/>
    <species boundaryCondition="false" compartment="Cytosol" id="cobalt_precorrin_5A" name="cobalt-precorrin-5A"/>
    <species boundaryCondition="false" compartment="Cytosol" id="cobalt_precorrin_5B" name="cobalt-precorrin-5B"/>
    <species boundaryCondition="false" compartment="Cytosol" id="cobalt_precorrin_6A" name="cobalt-precorrin-6A"/>
    <species boundaryCondition="false" compartment="Cytosol" id="cobalt_precorrin_6B" name="cobalt-precorrin-6B"/>
    <species boundaryCondition="false" compartment="Cytosol" id="cobalt_precorrin_7" name="cobalt-precorrin-7"/>
    <species boundaryCondition="false" compartment="Cytosol" id="cobalt_precorrin_8x" name="cobalt-precorrin-8x"/>
    <species boundaryCondition="false" compartment="Cytosol" id="cobyrinate" name="cobyrinate"/>
    <species boundaryCondition="false" compartment="Cytosol" id="cob_II_yrinatea_c_diamide" name="cob(II)yrinatea,c-diamide"/>
    <species boundaryCondition="false" compartment="Cytosol" id="precorrin_3B" name="precorrin-3B"/>
    <species boundaryCondition="false" compartment="Cytosol" id="precorrin_4" name="precorrin-4"/>
    <species boundaryCondition="false" compartment="Cytosol" id="precorrin_5" name="precorrin-5"/>
    <species boundaryCondition="false" compartment="Cytosol" id="precorrin_6A" name="precorrin-6A"/>
    <species boundaryCondition="false" compartment="Cytosol" id="precorrin_6B" name="precorrin-6B"/>
    <species boundaryCondition="false" compartment="Cytosol" id="precorrin_8x" name="precorrin-8x"/>
    <species boundaryCondition="false" compartment="Cytosol" id="hydrogenobyrinate" name="hydrogenobyrinate"/>
    <species boundaryCondition="false" compartment="Cytosol" id="hydrogenobyrinatea_c_diamide" name="hydrogenobyrinatea,c-diamide"/>
    <species boundaryCondition="false" compartment="Cytosol" id="FMN" name="FMN"/>
    <species boundaryCondition="false" compartment="Cytosol" id="cob_I_yrinatea_c_diamide" name="cob(I)yrinatea,c-diamide"/>
    <species boundaryCondition="false" compartment="Cytosol" id="FMNH2" name="FMNH2"/>
    <species boundaryCondition="false" compartment="Cytosol" id="adenosyl_cobyrinatea_c_diamide" name="adenosyl-cobyrinatea,c-diamide"/>
    <species boundaryCondition="false" compartment="Cytosol" id="adenosyl_cobyrate" name="adenosyl-cobyrate"/>
    <species boundaryCondition="false" compartment="Cytosol" id="_R__1_amino_2_propanolO_2_phosphate" name="(R)-1-amino-2-propanolO-2-phosphate"/>
    <species boundaryCondition="false" compartment="Cytosol" id="adenosylcobinamide" name="adenosylcobinamide"/>
    <species boundaryCondition="false" compartment="Cytosol" id="L_threonineO_3_phosphate" name="L-threonineO-3-phosphate"/>
    <species boundaryCondition="false" compartment="Cytosol" id="_R__1_Aminopropan_2_ol" name="(R)-1-Aminopropan-2-ol"/>
    <species boundaryCondition="false" compartment="Cytosol" id="cobinamide" name="cobinamide"/>
    <species boundaryCondition="false" compartment="Cytosol" id="adenosyl_cobinamidephosphate" name="adenosyl-cobinamidephosphate"/>
    <species boundaryCondition="false" compartment="Cytosol" id="adenosylcobinamide_GDP" name="adenosylcobinamide-GDP"/>
    <species boundaryCondition="false" compartment="Cytosol" id="alpha_ribazole" name="alpha-ribazole"/>
    <species boundaryCondition="false" compartment="Cytosol" id="coenzymeB12" name="coenzymeB12"/>
    <species boundaryCondition="false" compartment="Cytosol" id="_2_5_diamino_6__ribosylamino__4__3H__pyrimidinone5__phosphate" name="2,5-diamino-6-(ribosylamino)-4-(3H)-pyrimidinone5'-phosphate"/>
    <species boundaryCondition="false" compartment="Cytosol" id="_5_amino_6__5__phosphoribosylamino_uracil" name="5-amino-6-(5'-phosphoribosylamino)uracil"/>
    <species boundaryCondition="false" compartment="Cytosol" id="_5_amino_6__5__phosphoribitylamino_uracil" name="5-amino-6-(5'-phosphoribitylamino)uracil"/>
    <species boundaryCondition="false" compartment="Cytosol" id="_5_amino_6_ribitylamino_2_4_1H_3H__pyrimidinedione" name="5-amino-6-ribitylamino-2,4(1H,3H)-pyrimidinedione"/>
    <species boundaryCondition="false" compartment="Cytosol" id="_3_4_dihydroxy_2_butanone_4_P" name="3,4-dihydroxy-2-butanone-4-P"/>
    <species boundaryCondition="false" compartment="Cytosol" id="_6_7_dimethyl_8__1_D_ribityl_lumazine" name="6,7-dimethyl-8-(1-D-ribityl)lumazine"/>
    <species boundaryCondition="false" compartment="Cytosol" id="riboflavin" name="riboflavin"/>
    <species boundaryCondition="false" compartment="Cytosol" id="_7_Hydroxy_6_methyl_8_ribityllumazine" name="7-Hydroxy-6-methyl-8-ribityllumazine"/>
    <species boundaryCondition="false" compartment="Cytosol" id="dimethylbenzimidazole" name="dimethylbenzimidazole"/>
    <species boundaryCondition="false" compartment="Cytosol" id="nicotinate" name="nicotinate"/>
    <species boundaryCondition="false" compartment="Cytosol" id="alpha_ribazole_5__P" name="alpha-ribazole-5'-P"/>
    <species boundaryCondition="false" compartment="Cytosol" id="ribose_1_phosphate" name="ribose-1-phosphate"/>
    <species boundaryCondition="false" compartment="Cytosol" id="O2__" name="O2.-"/>
    <species boundaryCondition="false" compartment="Cytosol" id="lipoateacetyltransferaseN6__lipoyl_lysine" name="lipoateacetyltransferaseN6-(lipoyl)lysine"/>
    <species boundaryCondition="false" compartment="Cytosol" id="lipoateacetyltransferaseN6__S_acetyldihydrolipoyl_lysine" name="lipoateacetyltransferaseN6-(S-acetyldihydrolipoyl)lysine"/>
    <species boundaryCondition="false" compartment="Cytosol" id="lipoateacetyltransferaseN6__dihydrolipoyl_lysine" name="lipoateacetyltransferaseN6-(dihydrolipoyl)lysine"/>
    <species boundaryCondition="false" compartment="Cytosol" id="methylglyoxal" name="methylglyoxal"/>
    <species boundaryCondition="false" compartment="Cytosol" id="S_lactoyl_glutathione" name="S-lactoyl-glutathione"/>
    <species boundaryCondition="false" compartment="Cytosol" id="glutathione" name="glutathione"/>
    <species boundaryCondition="false" compartment="Cytosol" id="D_lactate" name="D-lactate"/>
    <species boundaryCondition="false" compartment="Cytosol" id="cysteinylglycine" name="cysteinylglycine"/>
    <species boundaryCondition="false" compartment="Cytosol" id="R_S_cysteinylglycine" name="R-S-cysteinylglycine"/>
    <species boundaryCondition="false" compartment="Cytosol" id="R_S_cysteine" name="R-S-cysteine"/>
    <species boundaryCondition="false" compartment="Cytosol" id="L_gamma_glutamylcysteine" name="L-gamma-glutamylcysteine"/>
    <species boundaryCondition="false" compartment="Cytosol" id="_5_L_glutamyl__L_alanine" name="(5-L-glutamyl)-L-alanine"/>
    <species boundaryCondition="false" compartment="Cytosol" id="_5_L_glutamyl__L_aspartate" name="(5-L-glutamyl)-L-aspartate"/>
    <species boundaryCondition="false" compartment="Cytosol" id="_5_L_glutamyl__L_arginine" name="(5-L-glutamyl)-L-arginine"/>
    <species boundaryCondition="false" compartment="Cytosol" id="_5_L_glutamyl__L_asparagine" name="(5-L-glutamyl)-L-asparagine"/>
    <species boundaryCondition="false" compartment="Cytosol" id="_5_L_glutamyl__L_lysine" name="(5-L-glutamyl)-L-lysine"/>
    <species boundaryCondition="false" compartment="Cytosol" id="_5_L_glutamyl__L_threonine" name="(5-L-glutamyl)-L-threonine"/>
    <species boundaryCondition="false" compartment="Cytosol" id="_5_L_glutamyl__L_serine" name="(5-L-glutamyl)-L-serine"/>
    <species boundaryCondition="false" compartment="Cytosol" id="_5_L_glutamyl__L_cysteine" name="(5-L-glutamyl)-L-cysteine"/>
    <species boundaryCondition="false" compartment="Cytosol" id="_5_L_glutamyl__L_glutamate" name="(5-L-glutamyl)-L-glutamate"/>
    <species boundaryCondition="false" compartment="Cytosol" id="_5_L_glutamyl__L_glutamine" name="(5-L-glutamyl)-L-glutamine"/>
    <species boundaryCondition="false" compartment="Cytosol" id="_5_L_glutamyl__L_proline" name="(5-L-glutamyl)-L-proline"/>
    <species boundaryCondition="false" compartment="Cytosol" id="_5_L_glutamyl__L_tryptophancysteinylglycine" name="(5-L-glutamyl)-L-tryptophancysteinylglycine"/>
    <species boundaryCondition="false" compartment="Cytosol" id="_5_L_glutamyl__L_phenylalanine" name="(5-L-glutamyl)-L-phenylalanine"/>
    <species boundaryCondition="false" compartment="Cytosol" id="_5_L_glutamyl__L_tyrosine" name="(5-L-glutamyl)-L-tyrosine"/>
    <species boundaryCondition="false" compartment="Cytosol" id="_5_L_glutamyl__L_histidine" name="(5-L-glutamyl)-L-histidine"/>
    <species boundaryCondition="false" compartment="Cytosol" id="_5_L_glutamyl__L_valine" name="(5-L-glutamyl)-L-valine"/>
    <species boundaryCondition="false" compartment="Cytosol" id="_5_L_glutamyl__L_isoleucine" name="(5-L-glutamyl)-L-isoleucine"/>
    <species boundaryCondition="false" compartment="Cytosol" id="_5_L_glutamyl__L_leucine" name="(5-L-glutamyl)-L-leucine"/>
    <species boundaryCondition="false" compartment="Cytosol" id="_5_L_glutamyl__L_methionine" name="(5-L-glutamyl)-L-methionine"/>
    <species boundaryCondition="false" compartment="Cytosol" id="_5_oxoproline" name="5-oxoproline"/>
    <species boundaryCondition="false" compartment="Cytosol" id="R_S_glutathione" name="R-S-glutathione"/>
    <species boundaryCondition="false" compartment="Cytosol" id="glutathionedisulfide" name="glutathionedisulfide"/>
    <species boundaryCondition="false" compartment="Cytosol" id="_5_L_glutamyl__L_tryptophan" name="(5-L-glutamyl)-L-tryptophan"/>
    <species boundaryCondition="false" compartment="Cytosol" id="_5_L_glutamyl__L_glicine" name="(5-L-glutamyl)-L-glicine"/>
    <species boundaryCondition="false" compartment="Cytosol" id="L_glicine" name="L-glicine"/>
    <species boundaryCondition="false" compartment="Cytosol" id="S__hydroxymethyl_glutathione" name="S-(hydroxymethyl)glutathione"/>
    <species boundaryCondition="false" compartment="Cytosol" id="S_formylglutathione" name="S-formylglutathione"/>
    <species boundaryCondition="false" compartment="Cytosol" id="fructose_1_phosphate" name="fructose-1-phosphate"/>
    <species boundaryCondition="false" compartment="Cytosol" id="glyceraldehyde" name="glyceraldehyde"/>
    <species boundaryCondition="false" compartment="Cytosol" id="beta_D_fructose" name="beta-D-fructose"/>
    <species boundaryCondition="false" compartment="Cytosol" id="D_mannose_6_phosphate" name="D-mannose-6-phosphate"/>
    <species boundaryCondition="false" compartment="Cytosol" id="alpha_D_mannose1_phosphate" name="alpha-D-mannose1-phosphate"/>
    <species boundaryCondition="false" compartment="Cytosol" id="GDP_D_mannose" name="GDP-D-mannose"/>
    <species boundaryCondition="false" compartment="Cytosol" id="GDP_4_dehydro_6_deoxy_D_mannose" name="GDP-4-dehydro-6-deoxy-D-mannose"/>
    <species boundaryCondition="false" compartment="Cytosol" id="GDP_L_fucose" name="GDP-L-fucose"/>
    <species boundaryCondition="false" compartment="Cytosol" id="dolichyl_phosphate" name="dolichyl-phosphate"/>
    <species boundaryCondition="false" compartment="Cytosol" id="dolichylbeta_D_mannosylphosphate" name="dolichylbeta-D-mannosylphosphate"/>
    <species boundaryCondition="false" compartment="Cytosol" id="D_glucosamine6_phosphate" name="D-glucosamine6-phosphate"/>
    <species boundaryCondition="false" compartment="Cytosol" id="N_acetyl_D_glucosamine_6_phosphate" name="N-acetyl-D-glucosamine-6-phosphate"/>
    <species boundaryCondition="false" compartment="Cytosol" id="N_acetylmuramicacid6_phosphate" name="N-acetylmuramicacid6-phosphate"/>
    <species boundaryCondition="false" compartment="Cytosol" id="_R__lactate" name="(R)-lactate"/>
    <species boundaryCondition="false" compartment="Cytosol" id="D_glucosamine1_phosphate" name="D-glucosamine1-phosphate"/>
    <species boundaryCondition="false" compartment="Cytosol" id="N_acetyl_glucosamine_1_phosphate" name="N-acetyl-glucosamine-1-phosphate"/>
    <species boundaryCondition="false" compartment="Cytosol" id="UDP_N_acetyl_D_glucosamine" name="UDP-N-acetyl-D-glucosamine"/>
    <species boundaryCondition="false" compartment="Cytosol" id="UDP_GlcNAc_enolpyruvate" name="UDP-GlcNAc-enolpyruvate"/>
    <species boundaryCondition="false" compartment="Cytosol" id="UDP_N_acetylmuramate" name="UDP-N-acetylmuramate"/>
    <species boundaryCondition="false" compartment="Cytosol" id="N_acetyl_D_mannosamine" name="N-acetyl-D-mannosamine"/>
    <species boundaryCondition="false" compartment="Cytosol" id="UDP_N_acetyl_D_mannosamine" name="UDP-N-acetyl-D-mannosamine"/>
    <species boundaryCondition="false" compartment="Cytosol" id="N_acetyl_D_mannosamine_6_phosphate" name="N-acetyl-D-mannosamine-6-phosphate"/>
    <species boundaryCondition="false" compartment="Cytosol" id="UDP_N_acetylmuramoyl_L_alanine" name="UDP-N-acetylmuramoyl-L-alanine"/>
    <species boundaryCondition="false" compartment="Cytosol" id="UDP_N_acetylmuramoyl_L_alanyl_D_glutamate" name="UDP-N-acetylmuramoyl-L-alanyl-D-glutamate"/>
    <species boundaryCondition="false" compartment="Cytosol" id="UDP_N_acetylmuramoyl_L_alanyl_D_glutamyl_meso_2_6_diaminoheptanedioate" name="UDP-N-acetylmuramoyl-L-alanyl-D-glutamyl-meso-2,6-diaminoheptanedioate"/>
    <species boundaryCondition="false" compartment="Cytosol" id="D_alanyl_D_alanine" name="D-alanyl-D-alanine"/>
    <species boundaryCondition="false" compartment="Cytosol" id="UDP_N_acetylmuramoyl_L_alanyl_D_glutamyl_meso_2_6_diaminoheptanedioate_D_alanyl_D_alanine" name="UDP-N-acetylmuramoyl-L-alanyl-D-glutamyl-meso-2,6-diaminoheptanedioate-D-alanyl-D-alanine"/>
    <species boundaryCondition="false" compartment="Cytosol" id="undecaprenylphosphate" name="undecaprenylphosphate"/>
    <species boundaryCondition="false" compartment="Cytosol" id="undecaprenyl_diphospho_N_cetylmuramoyl_L_alanyl_D_glutamyl_meso_2_6_diaminopimeloyl_D_alanyl_D_alanine" name="undecaprenyl-diphospho-N-cetylmuramoyl-L-alanyl-D-glutamyl-meso-2,6-diaminopimeloyl-D-alanyl-D-alanine"/>
    <species boundaryCondition="false" compartment="Cytosol" id="undecaprenyl_diphospho_N_acetylmuramoyl_L_alanyl_D_glutamyl_meso_2_6_diaminopimeloyl_D_alanyl_D_alanine" name="undecaprenyl-diphospho-N-acetylmuramoyl-L-alanyl-D-glutamyl-meso-2,6-diaminopimeloyl-D-alanyl-D-alanine"/>
    <species boundaryCondition="false" compartment="Cytosol" id="undecaprenyl_diphospho_N_acetylmuramoyl__N_acetylglucosamine__L_alanyl_D_glutamyl_meso_2_6_diaminopimeloyl_D_alanyl_D_alanine" name="undecaprenyl-diphospho-N-acetylmuramoyl-(N-acetylglucosamine)-L-alanyl-D-glutamyl-meso-2,6-diaminopimeloyl-D-alanyl-D-alanine"/>
    <species boundaryCondition="false" compartment="Cytosol" id="undecaprenyl_diphospho_N_acetylmuramoyl__Nacetylglucosamine__L_alanyl_D_glutaminyl_meso_2_6_diaminopimeloyl_D_alanyl_D_alanine" name="undecaprenyl-diphospho-N-acetylmuramoyl-(Nacetylglucosamine)-L-alanyl-D-glutaminyl-meso-2,6-diaminopimeloyl-D-alanyl-D-alanine"/>
    <species boundaryCondition="false" compartment="Cytosol" id="UDP_N_acetylmuramoyl_L_alanyl_gamma_D_glutamyl_L_lysine" name="UDP-N-acetylmuramoyl-L-alanyl-gamma-D-glutamyl-L-lysine"/>
    <species boundaryCondition="false" compartment="Cytosol" id="UDPMurAc_oyl_L_Ala_D_gamma_Glu_L_Lys_D_Ala_D_Ala_" name="UDPMurAc(oyl-L-Ala-D-gamma-Glu-L-Lys-D-Ala-D-Ala)"/>
    <species boundaryCondition="false" compartment="Cytosol" id="MurAc_oyl_L_Ala_D_gamma_Glu_L_Lys_D_Ala_D_Ala__diphospho_undecaprenol" name="MurAc(oyl-L-Ala-D-gamma-Glu-L-Lys-D-Ala-D-Ala)-diphospho-undecaprenol"/>
    <species boundaryCondition="false" compartment="Cytosol" id="undecaprenyl_diphospho_N_acetylmuramoyl__N_acetylglucosamine__L_alanyl_gamma_D_glutamyl_L_lysyl_D_alanyl_D_alanine" name="undecaprenyl-diphospho-N-acetylmuramoyl-(N-acetylglucosamine)-L-alanyl-gamma-D-glutamyl-L-lysyl-D-alanyl-D-alanine"/>
    <species boundaryCondition="false" compartment="Cytosol" id="undecaprenyl_diphospho_N_acetylmuramoyl__N_acetylglucosamine__L_alanyl_D_isoglutaminyl_L_lysyl_D_alanyl_D_alanine" name="undecaprenyl-diphospho-N-acetylmuramoyl-(N-acetylglucosamine)-L-alanyl-D-isoglutaminyl-L-lysyl-D-alanyl-D-alanine"/>
    <species boundaryCondition="false" compartment="Cytosol" id="UDP_N_acetylmuramoyl_L_alanyl_D_glutamyl_L_lysine" name="UDP-N-acetylmuramoyl-L-alanyl-D-glutamyl-L-lysine"/>
    <species boundaryCondition="false" compartment="Cytosol" id="UDP_N_acetylmuramoyl_L_alanyl_D_glutamyl_L_lysyl_D_alanyl_D_alanine" name="UDP-N-acetylmuramoyl-L-alanyl-D-glutamyl-L-lysyl-D-alanyl-D-alanine"/>
    <species boundaryCondition="false" compartment="Cytosol" id="undecaprenyl_diphospho_N_acetylmuramoyl_L_alanyl_D_glutamyl_L_lysyl_D_alanyl_D_alanine" name="undecaprenyl-diphospho-N-acetylmuramoyl-L-alanyl-D-glutamyl-L-lysyl-D-alanyl-D-alanine"/>
    <species boundaryCondition="false" compartment="Cytosol" id="undecaprenyl_diphospho_N_acetylmuramoyl__N_acetylglucosamine__L_alanyl_D_glutamyl_L_lysyl_D_alanyl_D_alanine" name="undecaprenyl-diphospho-N-acetylmuramoyl-(N-acetylglucosamine)-L-alanyl-D-glutamyl-L-lysyl-D-alanyl-D-alanine"/>
    <species boundaryCondition="false" compartment="Cytosol" id="undecaprenyl_diphospho_N_acetylmuramoyl__N_acetylglucosamine__L_alanyl_D_glutaminyl_L_lysyl_D_alanyl_D_alanine" name="undecaprenyl-diphospho-N-acetylmuramoyl-(N-acetylglucosamine)-L-alanyl-D-glutaminyl-L-lysyl-D-alanyl-D-alanine"/>
    <species boundaryCondition="false" compartment="Cytosol" id="undecaprenyl_diphospho_N_acetylmuramoyl__N_acetylglucosamine__L_alanyl_D_glutaminyl_meso_2_6_diaminopimeloyl_D_alanyl_D_alanine" name="undecaprenyl-diphospho-N-acetylmuramoyl-(N-acetylglucosamine)-L-alanyl-D-glutaminyl-meso-2,6-diaminopimeloyl-D-alanyl-D-alanine"/>
    <species boundaryCondition="false" compartment="Cytosol" id="undecaprenyl_diphospho_N_acetylmuramoyl__N_acetylglucosamine__L_alanyl_D_glutaminyl_meso_2_6_diaminopimeloyl__glycyl_5_D_alanyl_D_alanine" name="undecaprenyl-diphospho-N-acetylmuramoyl-(N-acetylglucosamine)-L-alanyl-D-glutaminyl-meso-2,6-diaminopimeloyl-(glycyl)5-D-alanyl-D-alanine"/>
    <species boundaryCondition="false" compartment="Cytosol" id="undecaprenyl_diphospho_N_acetylmuramoyl__N_acetylglucosamine__L_alanyl_Disoglutaminyl_L_lysyl__glycyl_5_D_alanyl_D_alanine" name="undecaprenyl-diphospho-N-acetylmuramoyl-(N-acetylglucosamine)-L-alanyl-Disoglutaminyl-L-lysyl-(glycyl)5-D-alanyl-D-alanine"/>
    <species boundaryCondition="false" compartment="Cytosol" id="undecaprenyl_diphospho_N_acetylmuramoyl__N_acetylglucosamine__L_alanyl_D_glutaminyl_L_lysyl__glycyl_5_D_alanyl_D_alanine" name="undecaprenyl-diphospho-N-acetylmuramoyl-(N-acetylglucosamine)-L-alanyl-D-glutaminyl-L-lysyl-(glycyl)5-D-alanyl-D-alanine"/>
    <species boundaryCondition="false" compartment="Cytosol" id="undecaprenyldiphosphate" name="undecaprenyldiphosphate"/>
    <species boundaryCondition="false" compartment="Cytosol" id="peptidoglycan" name="peptidoglycan"/>
    <species boundaryCondition="false" compartment="Cytosol" id="_GlcNAc__1_4__Mur2Ac_oyl_L_Ala_gamma_D_Glu_L_Lys_D_Ala_D_Ala__n_diphosphoundecaprenol" name="[GlcNAc-(1-4)-Mur2Ac(oyl-L-Ala-gamma-D-Glu-L-Lys-D-Ala-D-Ala)]n-diphosphoundecaprenol"/>
    <species boundaryCondition="false" compartment="Cytosol" id="GlcNAc__1_4__Mur2Ac_oyl_L_Ala_gamma_D_Glu_L_Lys_D_Ala_D_Ala__diphosphoundecaprenol" name="GlcNAc-(1-4)-Mur2Ac(oyl-L-Ala-gamma-D-Glu-L-Lys-D-Ala-D-Ala)-diphosphoundecaprenol"/>
    <species boundaryCondition="false" compartment="Cytosol" id="_GlcNAc__1_4__Mur2Ac_oyl_L_Ala_gamma_D_Glu_L_Lys_D_Ala_D_Ala__n_plus1_diphosphoundecaprenol" name="[GlcNAc-(1-4)-Mur2Ac(oyl-L-Ala-gamma-D-Glu-L-Lys-D-Ala-D-Ala)]n+1-diphosphoundecaprenol"/>
    <species boundaryCondition="false" compartment="Cytosol" id="_Ac_2_L_lys_D_alanyl_D_alanine" name="(Ac)2-L-lys-D-alanyl-D-alanine"/>
    <species boundaryCondition="false" compartment="Cytosol" id="_Ac_2_L_lys_D_alanine" name="(Ac)2-L-lys-D-alanine"/>
    <species boundaryCondition="false" compartment="Cytosol" id="N_acetylmuramoyl_Ala" name="N-acetylmuramoyl-Ala"/>
    <species boundaryCondition="false" compartment="Cytosol" id="N_acetylmuramate" name="N-acetylmuramate"/>
    <species boundaryCondition="false" compartment="Cytosol" id="_R__3_hydroxymyristoyl_ACP" name="(R)-3-hydroxymyristoyl-ACP"/>
    <species boundaryCondition="false" compartment="Cytosol" id="UDP_3_O__3_hydroxymyristoyl__N_acetylglucosamine" name="UDP-3-O-(3-hydroxymyristoyl)-N-acetylglucosamine"/>
    <species boundaryCondition="false" compartment="Cytosol" id="_2Man__1_6___1_3__Man__1_4__GlcNAc_" name="[2Man-(1->6)-(1->3)-Man-(1->4)-GlcNAc]"/>
    <species boundaryCondition="false" compartment="Cytosol" id="_Man__1_3__Man__1_4__GlcNAc_" name="[Man-(1->3)-Man-(1->4)-GlcNAc]"/>
    <species boundaryCondition="false" compartment="Cytosol" id="D_mannose" name="D-mannose"/>
    <species boundaryCondition="false" compartment="Cytosol" id="UDP_D_glucose" name="UDP-D-glucose"/>
    <species boundaryCondition="false" compartment="Cytosol" id="sucrose_6_phosphate" name="sucrose-6-phosphate"/>
    <species boundaryCondition="false" compartment="Cytosol" id="maltotriose" name="maltotriose"/>
    <species boundaryCondition="false" compartment="Cytosol" id="maltose" name="maltose"/>
    <species boundaryCondition="false" compartment="Cytosol" id="maltotetraose" name="maltotetraose"/>
    <species boundaryCondition="false" compartment="Cytosol" id="aglycogen_n1" name="aglycogen_n1"/>
    <species boundaryCondition="false" compartment="Cytosol" id="aglycogen_n" name="aglycogen_n"/>
    <species boundaryCondition="false" compartment="Cytosol" id="alpha_D_glucose1_phosphate" name="alpha-D-glucose1-phosphate"/>
    <species boundaryCondition="false" compartment="Cytosol" id="ADP_D_glucose" name="ADP-D-glucose"/>
    <species boundaryCondition="false" compartment="Cytosol" id="a1_4_alpha_D_glucan_n" name="a1,4-alpha-D-glucan_n"/>
    <species boundaryCondition="false" compartment="Cytosol" id="a1_4_alpha_D_glucan_n1" name="a1,4-alpha-D-glucan_n1"/>
    <species boundaryCondition="false" compartment="Cytosol" id="CDP_D_glucose" name="CDP-D-glucose"/>
    <species boundaryCondition="false" compartment="Cytosol" id="CDP_4_dehydro_6_deoxy_D_glucose" name="CDP-4-dehydro-6-deoxy-D-glucose"/>
    <species boundaryCondition="false" compartment="Cytosol" id="_1_4_beta_D_glucan_n" name="1,4-beta-D-glucan_n"/>
    <species boundaryCondition="false" compartment="Cytosol" id="_1_4_beta_D_glucan_n1" name="1,4-beta-D-glucan_n1"/>
    <species boundaryCondition="false" compartment="Cytosol" id="cellobiose" name="cellobiose"/>
    <species boundaryCondition="false" compartment="Cytosol" id="_1_deoxy_D_xylulose5_phosphate" name="1-deoxy-D-xylulose5-phosphate"/>
    <species boundaryCondition="false" compartment="Cytosol" id="_2_C_methyl_D_erythritol_4_phosphate" name="2-C-methyl-D-erythritol-4-phosphate"/>
    <species boundaryCondition="false" compartment="Cytosol" id="_4__cytidine5__diphospho__2_C_methyl_D_erythritol" name="4-(cytidine5'-diphospho)-2-C-methyl-D-erythritol"/>
    <species boundaryCondition="false" compartment="Cytosol" id="_2_phospho_4__cytidine5__diphospho__2_C_methyl_D_erythritol" name="2-phospho-4-(cytidine5'-diphospho)-2-C-methyl-D-erythritol"/>
    <species boundaryCondition="false" compartment="Cytosol" id="_2_C_methyl_D_erythritol_2_4_cyclodiphosphate" name="2-C-methyl-D-erythritol-2,4-cyclodiphosphate"/>
    <species boundaryCondition="false" compartment="Cytosol" id="_1_hydroxy_2_methyl_2__E__butenyl4_diphosphate" name="1-hydroxy-2-methyl-2-(E)-butenyl4-diphosphate"/>
    <species boundaryCondition="false" compartment="Cytosol" id="isopentenyldiphosphate" name="isopentenyldiphosphate"/>
    <species boundaryCondition="false" compartment="Cytosol" id="_E__4_hydroxy_3_methylbut2_en_1_yldiphosphate" name="(E)-4-hydroxy-3-methylbut2-en-1-yldiphosphate"/>
    <species boundaryCondition="false" compartment="Cytosol" id="dimethylallyldiphosphate" name="dimethylallyldiphosphate"/>
    <species boundaryCondition="false" compartment="Cytosol" id="geranyldiphosphate" name="geranyldiphosphate"/>
    <species boundaryCondition="false" compartment="Cytosol" id="all_trans_nonaprenyldiphosphate" name="all-trans-nonaprenyldiphosphate"/>
    <species boundaryCondition="false" compartment="Cytosol" id="geranylgeranyldiphosphate" name="geranylgeranyldiphosphate"/>
    <species boundaryCondition="false" compartment="Cytosol" id="beta_tocopherol" name="beta-tocopherol"/>
    <species boundaryCondition="false" compartment="Cytosol" id="alpha_tocopherol" name="alpha-tocopherol"/>
    <species boundaryCondition="false" compartment="Cytosol" id="octanoyl__acyl_carrierprotein_" name="octanoyl-[acyl-carrierprotein]"/>
    <species boundaryCondition="false" compartment="Cytosol" id="aprotein" name="aprotein"/>
    <species boundaryCondition="false" compartment="Cytosol" id="aprotein_N_6_octanoyl_lysine" name="aprotein-N-6-octanoyl-lysine"/>
    <species boundaryCondition="false" compartment="Cytosol" id="aprotein_N_6_lipoyl_lysine" name="aprotein-N-6-lipoyl-lysine"/>
    <species boundaryCondition="false" compartment="Cytosol" id="lipoyl__acylcarrierprotein_" name="lipoyl-[acylcarrierprotein]"/>
    <species boundaryCondition="false" compartment="Cytosol" id="lipoate" name="lipoate"/>
    <species boundaryCondition="false" compartment="Cytosol" id="lipoyl_AMP" name="lipoyl-AMP"/>
    <species boundaryCondition="true" compartment="Extra_cellular" id="lipoate_extrac" name="lipoate_extrac"/>
    <species boundaryCondition="false" compartment="Cytosol" id="phytoene" name="phytoene"/>
    <species boundaryCondition="false" compartment="Cytosol" id="phytofluene" name="phytofluene"/>
    <species boundaryCondition="false" compartment="Cytosol" id="zeta_carotene" name="zeta-carotene"/>
    <species boundaryCondition="false" compartment="Cytosol" id="neurosporene" name="neurosporene"/>
    <species boundaryCondition="false" compartment="Cytosol" id="trans_lycopene" name="trans-lycopene"/>
    <species boundaryCondition="false" compartment="Cytosol" id="beta_zeacarotene" name="beta-zeacarotene"/>
    <species boundaryCondition="false" compartment="Cytosol" id="_7_8_dihydro_beta_carotene" name="7,8-dihydro-beta-carotene"/>
    <species boundaryCondition="false" compartment="Cytosol" id="gamma_carotene" name="gamma-carotene"/>
    <species boundaryCondition="false" compartment="Cytosol" id="beta_carotene" name="beta-carotene"/>
    <species boundaryCondition="false" compartment="Cytosol" id="beta_cryptoxanthin" name="beta-cryptoxanthin"/>
    <species boundaryCondition="false" compartment="Cytosol" id="zeaxanthin" name="zeaxanthin"/>
    <species boundaryCondition="false" compartment="Cytosol" id="echinenone" name="echinenone"/>
    <species boundaryCondition="false" compartment="Cytosol" id="canthaxanthin" name="canthaxanthin"/>
    <species boundaryCondition="false" compartment="Cytosol" id="_3_hydroxyechinenone" name="3-hydroxyechinenone"/>
    <species boundaryCondition="false" compartment="Cytosol" id="adonixanthin" name="adonixanthin"/>
    <species boundaryCondition="false" compartment="Cytosol" id="phoenicoxanthin" name="phoenicoxanthin"/>
    <species boundaryCondition="false" compartment="Cytosol" id="astaxanthin" name="astaxanthin"/>
    <species boundaryCondition="false" compartment="Cytosol" id="_2_S__deoxymyxol2___2_4_di_O_methyl_alpha_L_fucoside_" name="(2'S)-deoxymyxol2'-(2,4-di-O-methyl-alpha-L-fucoside)"/>
    <species boundaryCondition="false" compartment="Cytosol" id="_3R_2_S__myxol2___2_4_di_O_methyl_alpha_L_fucoside_" name="(3R,2'S)-myxol2'-(2,4-di-O-methyl-alpha-L-fucoside)"/>
    <species boundaryCondition="false" compartment="Cytosol" id="_7_9_7__9__tetracis_lycopene" name="7,9,7',9'-tetracis-lycopene"/>
    <species boundaryCondition="false" compartment="Cytosol" id="UDP_D_galactose" name="UDP-D-galactose"/>
    <species boundaryCondition="false" compartment="Cytosol" id="UDP_6_sulfoquinovose" name="UDP-6-sulfoquinovose"/>
    <species boundaryCondition="false" compartment="Cytosol" id="UDP_D_glucuronate" name="UDP-D-glucuronate"/>
    <species boundaryCondition="false" compartment="Cytosol" id="dTDP_D_glucose" name="dTDP-D-glucose"/>
    <species boundaryCondition="false" compartment="Cytosol" id="dTDP_D_galactose" name="dTDP-D-galactose"/>
    <species boundaryCondition="false" compartment="Cytosol" id="H2O_plusdTDP_4_dehydro_6_deoxy_D_glucose" name="H2O+dTDP-4-dehydro-6-deoxy-D-glucose"/>
    <species boundaryCondition="false" compartment="Cytosol" id="dTDP_4_dehydro_6_deoxy_D_glucose" name="dTDP-4-dehydro-6-deoxy-D-glucose"/>
    <species boundaryCondition="false" compartment="Cytosol" id="dTDP_4_dehydro_6_deoxy_L_mannose" name="dTDP-4-dehydro-6-deoxy-L-mannose"/>
    <species boundaryCondition="false" compartment="Cytosol" id="GDP_4_dehydro_6_deoxy_L_mannose" name="GDP-4-dehydro-6-deoxy-L-mannose"/>
    <species boundaryCondition="false" compartment="Cytosol" id="dTDP_alpha_L_rhamnose" name="dTDP-alpha-L-rhamnose"/>
    <species boundaryCondition="false" compartment="Cytosol" id="GDP_6_deoxy_L_mannose" name="GDP-6-deoxy-L-mannose"/>
    <species boundaryCondition="false" compartment="Cytosol" id="UDP_alpha_D_galacto_1_4_furanose" name="UDP-alpha-D-galacto-1,4-furanose"/>
    <species boundaryCondition="false" compartment="Cytosol" id="propionyladenylate" name="propionyladenylate"/>
    <species boundaryCondition="false" compartment="Cytosol" id="propanoyl_CoA" name="propanoyl-CoA"/>
    <species boundaryCondition="false" compartment="Cytosol" id="propanoate" name="propanoate"/>
    <species boundaryCondition="false" compartment="Cytosol" id="propanoylphosphate" name="propanoylphosphate"/>
    <species boundaryCondition="false" compartment="Cytosol" id="_2_propyn_1_al" name="2-propyn-1-al"/>
    <species boundaryCondition="false" compartment="Cytosol" id="propynoate" name="propynoate"/>
    <species boundaryCondition="false" compartment="Cytosol" id="_2S_3R__3_hydroxybutane_1_2_3_tricarboxylate" name="(2S,3R)-3-hydroxybutane-1,2,3-tricarboxylate"/>
    <species boundaryCondition="false" compartment="Cytosol" id="_Z__but_2_ene_1_2_3_tricarboxylate" name="(Z)-but-2-ene-1,2,3-tricarboxylate"/>
    <species boundaryCondition="false" compartment="Cytosol" id="hydroxymethylpyrimidine" name="hydroxymethylpyrimidine"/>
    <species boundaryCondition="false" compartment="Cytosol" id="hydroxymethylpyrimidinephosphate" name="hydroxymethylpyrimidinephosphate"/>
    <species boundaryCondition="false" compartment="Cytosol" id="_4_amino_5_hydroxymethyl_2_methylpyrimidine_pyrophosphate" name="4-amino-5-hydroxymethyl-2-methylpyrimidine-pyrophosphate"/>
    <species boundaryCondition="false" compartment="Cytosol" id="iminoglycine" name="iminoglycine"/>
    <species boundaryCondition="false" compartment="Cytosol" id="_ThiS__COSS__ThiF_" name="[ThiS]-COSS-[ThiF]"/>
    <species boundaryCondition="false" compartment="Cytosol" id="_4_methyl_5__beta_hydroxyethyl_thiazolephosphate" name="4-methyl-5-(beta-hydroxyethyl)thiazolephosphate"/>
    <species boundaryCondition="false" compartment="Cytosol" id="thiamine_phosphate" name="thiamine-phosphate"/>
    <species boundaryCondition="false" compartment="Cytosol" id="thiaminediphosphate" name="thiaminediphosphate"/>
    <species boundaryCondition="false" compartment="Cytosol" id="thiamine" name="thiamine"/>
    <species boundaryCondition="false" compartment="Cytosol" id="_5__2_Hydroxyethyl__4_methylthiazole" name="5-(2-Hydroxyethyl)-4-methylthiazole"/>
    <species boundaryCondition="false" compartment="Cytosol" id="pimeloyl_CoA" name="pimeloyl-CoA"/>
    <species boundaryCondition="false" compartment="Cytosol" id="_7_keto_8_aminopelargonate" name="7-keto-8-aminopelargonate"/>
    <species boundaryCondition="false" compartment="Cytosol" id="S_adenosyl_4_methylthio_2_oxobutanoate" name="S-adenosyl-4-methylthio-2-oxobutanoate"/>
    <species boundaryCondition="false" compartment="Cytosol" id="_7_8_diaminopelargonate" name="7,8-diaminopelargonate"/>
    <species boundaryCondition="false" compartment="Cytosol" id="dethiobiotin" name="dethiobiotin"/>
    <species boundaryCondition="false" compartment="Cytosol" id="biotin" name="biotin"/>
    <species boundaryCondition="false" compartment="Cytosol" id="BCCP" name="BCCP"/>
    <species boundaryCondition="false" compartment="Cytosol" id="abiotin_BCCP_dimer_" name="abiotin-BCCP(dimer)"/>
    <species boundaryCondition="false" compartment="Cytosol" id="N6_D_biotinyl_L_lysine" name="N6-D-biotinyl-L-lysine"/>
    <species boundaryCondition="false" compartment="Cytosol" id="penicillin" name="penicillin"/>
    <species boundaryCondition="false" compartment="Cytosol" id="penicilloicacid" name="penicilloicacid"/>
    <species boundaryCondition="false" compartment="Cytosol" id="di_trans_poly_cis_Undecaprenyldiphosphate" name="di-trans,poly-cis-Undecaprenyldiphosphate"/>
    <species boundaryCondition="false" compartment="Cytosol" id="_1_amino_propan_2_one_3_phosphate" name="1-amino-propan-2-one-3-phosphate"/>
    <species boundaryCondition="false" compartment="Cytosol" id="pyridoxine_5__phosphate" name="pyridoxine-5'-phosphate"/>
    <species boundaryCondition="false" compartment="Cytosol" id="O_phospho_4_hydroxy_L_threonine" name="O-phospho-4-hydroxy-L-threonine"/>
    <species boundaryCondition="false" compartment="Cytosol" id="_2S__2_amino_3_oxo_4_phosphonooxybutanoate" name="(2S)-2-amino-3-oxo-4-phosphonooxybutanoate"/>
    <species boundaryCondition="false" compartment="Cytosol" id="_4_hydroxy_Lthreonine" name="4-hydroxy-Lthreonine"/>
    <species boundaryCondition="false" compartment="Cytosol" id="pyridoxine" name="pyridoxine"/>
    <species boundaryCondition="false" compartment="Cytosol" id="sn_glycerol3_phosphate" name="sn-glycerol3-phosphate"/>
    <species boundaryCondition="false" compartment="Cytosol" id="_1_acyl_sn_glycerol3_phosphate" name="1-acyl-sn-glycerol3-phosphate"/>
    <species boundaryCondition="false" compartment="Cytosol" id="afattyacylCoA" name="afattyacylCoA"/>
    <species boundaryCondition="false" compartment="Cytosol" id="a2_lysophosphatidate" name="a2-lysophosphatidate"/>
    <species boundaryCondition="false" compartment="Cytosol" id="anL_phosphatidate" name="anL-phosphatidate"/>
    <species boundaryCondition="false" compartment="Cytosol" id="aCDP_diacylglycerol" name="aCDP-diacylglycerol"/>
    <species boundaryCondition="false" compartment="Cytosol" id="a1_2_diacylglycerol" name="a1,2-diacylglycerol"/>
    <species boundaryCondition="false" compartment="Cytosol" id="anL_1_phosphatidylglycerol_phosphate" name="anL-1-phosphatidylglycerol-phosphate"/>
    <species boundaryCondition="false" compartment="Cytosol" id="D_myo_inositol_3__monophosphate" name="D-myo-inositol(3)-monophosphate"/>
    <species boundaryCondition="false" compartment="Cytosol" id="myo_inositol" name="myo-inositol"/>
    <species boundaryCondition="false" compartment="Cytosol" id="_1__1_Alkenyl__sn_glycero_3_phosphoethanolamine" name="1-(1-Alkenyl)-sn-glycero-3-phosphoethanolamine"/>
    <species boundaryCondition="false" compartment="Cytosol" id="_1__1_Alkenyl__sn_glycerol" name="1-(1-Alkenyl)-sn-glycerol"/>
    <species boundaryCondition="false" compartment="Cytosol" id="ethanolaminephosphate" name="ethanolaminephosphate"/>
    <species boundaryCondition="false" compartment="Cytosol" id="_S__3_hydroxyisobutyrate" name="(S)-3-hydroxyisobutyrate"/>
    <species boundaryCondition="false" compartment="Cytosol" id="_S__methylmalonatesemialdehyde" name="(S)-methylmalonatesemialdehyde"/>
    <species boundaryCondition="false" compartment="Cytosol" id="D_arabinose_5_phosphate" name="D-arabinose-5-phosphate"/>
    <species boundaryCondition="false" compartment="Cytosol" id="_3_Deoxy_D_manno_octulosonate_8_phosphate" name="3-Deoxy-D-manno-octulosonate-8-phosphate"/>
    <species boundaryCondition="false" compartment="Cytosol" id="_3_Deoxy_D_manno_octulosonate" name="3-Deoxy-D-manno-octulosonate"/>
    <species boundaryCondition="false" compartment="Cytosol" id="CMP_3_deoxy_D_manno_octulosonate" name="CMP-3-deoxy-D-manno-octulosonate"/>
    <species boundaryCondition="false" compartment="Cytosol" id="UDP_3_O__3_hydroxytetradecanoyl__N_acetylglucosamine" name="UDP-3-O-(3-hydroxytetradecanoyl)-N-acetylglucosamine"/>
    <species boundaryCondition="false" compartment="Cytosol" id="UDP_3_O__3_hydroxytetradecanoyl__D_glucosamine" name="UDP-3-O-(3-hydroxytetradecanoyl)-D-glucosamine"/>
    <species boundaryCondition="false" compartment="Cytosol" id="UDP_2_3_bis_3_hydroxytetradecanoyl_glucosamine" name="UDP-2,3-bis(3-hydroxytetradecanoyl)glucosamine"/>
    <species boundaryCondition="false" compartment="Cytosol" id="_2_3_bis_3_hydroxytetradecanoyl__beta_D_glucosaminyl1_phosphate" name="2,3-bis(3-hydroxytetradecanoyl)-beta-D-glucosaminyl1-phosphate"/>
    <species boundaryCondition="false" compartment="Cytosol" id="_2_3_bis_3_hydroxytetradecanoyl__D_glucosaminyl__1_6__beta_D_2_3_bis_3_hydroxytetradecanoyl__beta_D_glucosaminyl1_phosphate" name="2,3-bis(3-hydroxytetradecanoyl)-D-glucosaminyl-(1-6)-beta-D-2,3-bis(3-hydroxytetradecanoyl)-beta-D-glucosaminyl1-phosphate"/>
    <species boundaryCondition="false" compartment="Cytosol" id="_1_6_anhydro_N_acetyl_beta_muramate" name="1,6-anhydro-N-acetyl-beta-muramate"/>
    <species boundaryCondition="false" compartment="Cytosol" id="N_acetyl_beta_muramate6_phosphate" name="N-acetyl-beta-muramate6-phosphate"/>
    <species boundaryCondition="false" compartment="Cytosol" id="glycerol" name="glycerol"/>
    <species boundaryCondition="false" compartment="Cytosol" id="octadecanal" name="octadecanal"/>
    <species boundaryCondition="false" compartment="Cytosol" id="heptadecane" name="heptadecane"/>
    <species boundaryCondition="false" compartment="Cytosol" id="cyanide" name="cyanide"/>
    <species boundaryCondition="false" compartment="Cytosol" id="thiocyanate" name="thiocyanate"/>
    <species boundaryCondition="false" compartment="Cytosol" id="_1_2_dichloroethane" name="1,2-dichloroethane"/>
    <species boundaryCondition="false" compartment="Cytosol" id="_2_chloroethanol" name="2-chloroethanol"/>
    <species boundaryCondition="false" compartment="Cytosol" id="HCL" name="HCL"/>
    <species boundaryCondition="false" compartment="Cytosol" id="L_3_4_dihydroxybutan_2_one_4_phosphate" name="L-3,4-dihydroxybutan-2-one-4-phosphate"/>
    <species boundaryCondition="false" compartment="Cytosol" id="all_trans_8__apo_beta_carotenal" name="all-trans-8'-apo-beta-carotenal"/>
    <species boundaryCondition="false" compartment="Cytosol" id="all_trans_retinal" name="all-trans-retinal"/>
    <species boundaryCondition="false" compartment="Cytosol" id="_2E_4E_6E__2_6_dimethylocta_2_4_6_trienedial" name="(2E,4E,6E)-2,6-dimethylocta-2,4,6-trienedial"/>
    <species boundaryCondition="false" compartment="Cytosol" id="coenzyme_F420" name="coenzyme-F420"/>
    <species boundaryCondition="false" compartment="Cytosol" id="reducedcoenzyme_F420" name="reducedcoenzyme-F420"/>
    <species boundaryCondition="false" compartment="Cytosol" id="cis_4_carboxymethylenebut_2_en_4_olide" name="cis-4-carboxymethylenebut-2-en-4-olide"/>
    <species boundaryCondition="false" compartment="Cytosol" id="_2_maleylacetate" name="2-maleylacetate"/>
    <species boundaryCondition="false" compartment="Cytosol" id="_3__4_hydroxyphenyl__pyruvate" name="3-(4-hydroxyphenyl)-pyruvate"/>
    <species boundaryCondition="false" compartment="Cytosol" id="_7_8_didemethyl_8_hydroxy_5_deazariboflavin" name="7,8-didemethyl-8-hydroxy-5-deazariboflavin"/>
    <species boundaryCondition="false" compartment="Cytosol" id="_7_aminomethyl_7_deazaguanine" name="7-aminomethyl-7-deazaguanine"/>
    <species boundaryCondition="false" compartment="Cytosol" id="_7_cyano_7_deazaguanine" name="7-cyano-7-deazaguanine"/>
    <species boundaryCondition="false" compartment="Cytosol" id="adenylatedmolybdopterin" name="adenylatedmolybdopterin"/>
    <species boundaryCondition="false" compartment="Cytosol" id="molybdate" name="molybdate"/>
    <species boundaryCondition="false" compartment="Cytosol" id="molybdenumcofactor" name="molybdenumcofactor"/>
    <species boundaryCondition="false" compartment="Cytosol" id="Hg" name="Hg"/>
    <species boundaryCondition="false" compartment="Cytosol" id="Hg2_plus" name="Hg2+"/>
    <species boundaryCondition="false" compartment="Cytosol" id="cyromazine" name="cyromazine"/>
    <species boundaryCondition="false" compartment="Cytosol" id="N_cyclopropylammeline" name="N-cyclopropylammeline"/>
    <species boundaryCondition="false" compartment="Cytosol" id="chloramphenicol" name="chloramphenicol"/>
    <species boundaryCondition="false" compartment="Cytosol" id="chloramphenicol_3_acetate" name="chloramphenicol-3-acetate"/>
    <species boundaryCondition="false" compartment="Cytosol" id="_R__2_methylmalate" name="(R)-2-methylmalate"/>
    <species boundaryCondition="false" compartment="Cytosol" id="_2_methylmaleate" name="2-methylmaleate"/>
    <species boundaryCondition="false" compartment="Cytosol" id="_2R__O_phospho_3_sulfolactate" name="(2R)-O-phospho-3-sulfolactate"/>
    <species boundaryCondition="false" compartment="Cytosol" id="_2R__3_sulfolactate" name="(2R)-3-sulfolactate"/>
    <species boundaryCondition="false" compartment="Cytosol" id="caffeoyl_CoA" name="caffeoyl-CoA"/>
    <species boundaryCondition="false" compartment="Cytosol" id="feruloyl_CoA" name="feruloyl-CoA"/>
    <species boundaryCondition="false" compartment="Cytosol" id="Ala" name="Ala"/>
    <species boundaryCondition="false" compartment="Cytosol" id="Asp" name="Asp"/>
    <species boundaryCondition="false" compartment="Cytosol" id="Arg" name="Arg"/>
    <species boundaryCondition="false" compartment="Cytosol" id="Asn" name="Asn"/>
    <species boundaryCondition="false" compartment="Cytosol" id="Lys" name="Lys"/>
    <species boundaryCondition="false" compartment="Cytosol" id="Thr" name="Thr"/>
    <species boundaryCondition="false" compartment="Cytosol" id="Ser" name="Ser"/>
    <species boundaryCondition="false" compartment="Cytosol" id="Cys" name="Cys"/>
    <species boundaryCondition="false" compartment="Cytosol" id="Gly" name="Gly"/>
    <species boundaryCondition="false" compartment="Cytosol" id="Glu" name="Glu"/>
    <species boundaryCondition="false" compartment="Cytosol" id="Gln" name="Gln"/>
    <species boundaryCondition="false" compartment="Cytosol" id="Pro" name="Pro"/>
    <species boundaryCondition="false" compartment="Cytosol" id="Trp" name="Trp"/>
    <species boundaryCondition="false" compartment="Cytosol" id="Phe" name="Phe"/>
    <species boundaryCondition="false" compartment="Cytosol" id="Tyr" name="Tyr"/>
    <species boundaryCondition="false" compartment="Cytosol" id="His" name="His"/>
    <species boundaryCondition="false" compartment="Cytosol" id="Val" name="Val"/>
    <species boundaryCondition="false" compartment="Cytosol" id="Ile" name="Ile"/>
    <species boundaryCondition="false" compartment="Cytosol" id="Leu" name="Leu"/>
    <species boundaryCondition="false" compartment="Cytosol" id="Met" name="Met"/>
    <species boundaryCondition="false" compartment="Cytosol" id="dATPbm" name="dATPbm"/>
    <species boundaryCondition="false" compartment="Cytosol" id="dGTPbm" name="dGTPbm"/>
    <species boundaryCondition="false" compartment="Cytosol" id="dTTPbm" name="dTTPbm"/>
    <species boundaryCondition="false" compartment="Cytosol" id="dUTPbm" name="dUTPbm"/>
    <species boundaryCondition="false" compartment="Cytosol" id="dCTPbm" name="dCTPbm"/>
    <species boundaryCondition="false" compartment="Cytosol" id="AMPbm" name="AMPbm"/>
    <species boundaryCondition="false" compartment="Cytosol" id="UMPbm" name="UMPbm"/>
    <species boundaryCondition="false" compartment="Cytosol" id="CMPbm" name="CMPbm"/>
    <species boundaryCondition="false" compartment="Cytosol" id="GMPbm" name="GMPbm"/>
    <species boundaryCondition="false" compartment="Cytosol" id="_8C_lipidbm" name="8C-lipidbm"/>
    <species boundaryCondition="false" compartment="Cytosol" id="_10C_lipidbm" name="10C-lipidbm"/>
    <species boundaryCondition="false" compartment="Cytosol" id="_12C_lipidbm" name="12C-lipidbm"/>
    <species boundaryCondition="false" compartment="Cytosol" id="_14C_lipidbm" name="14C-lipidbm"/>
    <species boundaryCondition="false" compartment="Cytosol" id="_16C_lipidbm" name="16C-lipidbm"/>
    <species boundaryCondition="false" compartment="Cytosol" id="_18C_lipidbm" name="18C-lipidbm"/>
    <species boundaryCondition="false" compartment="Cytosol" id="_9Z_16C_lipidbm" name="(9Z)16C-lipidbm"/>
    <species boundaryCondition="false" compartment="Cytosol" id="_9Z_18C_lipidbm" name="(9Z)18C-lipidbm"/>
    <species boundaryCondition="false" compartment="Cytosol" id="PhCybibm" name="PhCybibm"/>
    <species boundaryCondition="false" compartment="Cytosol" id="Chlabm" name="Chlabm"/>
    <species boundaryCondition="false" compartment="Cytosol" id="Lycopbm" name="Lycopbm"/>
    <species boundaryCondition="false" compartment="Cytosol" id="Glycbm" name="Glycbm"/>
    <species boundaryCondition="false" compartment="Cytosol" id="Zeaxbm" name="Zeaxbm"/>
    <species boundaryCondition="false" compartment="Cytosol" id="Betacarotenebm" name="Betacarotenebm"/>
    <species boundaryCondition="false" compartment="Cytosol" id="ATPbm" name="ATPbm"/>
    <species boundaryCondition="false" compartment="Cytosol" id="ADPbm" name="ADPbm"/>
    <species boundaryCondition="false" compartment="Cytosol" id="BM" name="BM"/>
    <species boundaryCondition="true" compartment="Extra_cellular" id="BM_out" name="BM_out"/>
    <species boundaryCondition="true" compartment="Extra_cellular" id="photonII_extrac" name="photonII_extrac"/>
    <species boundaryCondition="true" compartment="Extra_cellular" id="photonI_extrac" name="photonI_extrac"/>
    <species boundaryCondition="true" compartment="Extra_cellular" id="CO2_extrac" name="CO2_extrac"/>
    <species boundaryCondition="true" compartment="Extra_cellular" id="H2CO3_extrac" name="H2CO3_extrac"/>
    <species boundaryCondition="true" compartment="Extra_cellular" id="phosphateO4P_extrac" name="phosphateO4P_extrac"/>
    <species boundaryCondition="true" compartment="Extra_cellular" id="H2O_extrac" name="H2O_extrac"/>
    <species boundaryCondition="true" compartment="Extra_cellular" id="sulfateO4S_extrac" name="sulfateO4S_extrac"/>
    <species boundaryCondition="true" compartment="Extra_cellular" id="nitrateNO3_extrac" name="nitrateNO3_extrac"/>
    <species boundaryCondition="true" compartment="Extra_cellular" id="NH4_plus_extrac" name="NH4+_extrac"/>
    <species boundaryCondition="false" compartment="Cytosol" id="NH4_plus" name="NH4+"/>
    <species boundaryCondition="true" compartment="Extra_cellular" id="Fe2_plus_extrac" name="Fe2+_extrac"/>
    <species boundaryCondition="true" compartment="Extra_cellular" id="Mg2_plus_extrac" name="Mg2+_extrac"/>
    <species boundaryCondition="true" compartment="Extra_cellular" id="Co2_plus_extrac" name="Co2+_extrac"/>
    <species boundaryCondition="true" compartment="Extra_cellular" id="CO_extrac" name="CO_extrac"/>
    <species boundaryCondition="true" compartment="Extra_cellular" id="H2O2_extrac" name="H2O2_extrac"/>
    <species boundaryCondition="true" compartment="Extra_cellular" id="O2_extrac" name="O2_extrac"/>
    <species boundaryCondition="true" compartment="Extra_cellular" id="K_plus_extrac" name="K+_extrac"/>
    <species boundaryCondition="false" compartment="Cytosol" id="K_plus" name="K+"/>
    <species boundaryCondition="true" compartment="Extra_cellular" id="chloride_extrac" name="chloride_extrac"/>
    <species boundaryCondition="false" compartment="Cytosol" id="chloride" name="chloride"/>
    <species boundaryCondition="true" compartment="Extra_cellular" id="Na_plus_extrac" name="Na+_extrac"/>
    <species boundaryCondition="false" compartment="Cytosol" id="Na_plus" name="Na+"/>
    <species boundaryCondition="true" compartment="Extra_cellular" id="Ca2_plus_extrac" name="Ca2+_extrac"/>
    <species boundaryCondition="false" compartment="Cytosol" id="Ca2_plus" name="Ca2+"/>
    <species boundaryCondition="true" compartment="Extra_cellular" id="molybdate_extrac" name="molybdate_extrac"/>
    <species boundaryCondition="false" compartment="Cytosol" id="Cu2_plus" name="Cu2+"/>
    <species boundaryCondition="true" compartment="Extra_cellular" id="Cu2_plus_extrac" name="Cu2+_extrac"/>
    <species boundaryCondition="true" compartment="Extra_cellular" id="Fe3_plus_extrac" name="Fe3+_extrac"/>
    <species boundaryCondition="false" compartment="Cytosol" id="Fe3_plus" name="Fe3+"/>
    <species boundaryCondition="true" compartment="Extra_cellular" id="H2_extrac" name="H2_extrac"/>
    <species boundaryCondition="true" compartment="Extra_cellular" id="hydrogensulfide_extrac" name="hydrogensulfide_extrac"/>
    <species boundaryCondition="true" compartment="Extra_cellular" id="sulfiteO3s_extrac" name="sulfiteO3s_extrac"/>
    <species boundaryCondition="true" compartment="Extra_cellular" id="an_acyl_carrierprotein__extrac" name="an[acyl-carrierprotein]_extrac"/>
    <species boundaryCondition="false" compartment="Cytosol" id="aproteindisulfide" name="aproteindisulfide"/>
    <species boundaryCondition="false" compartment="Cytosol" id="aproteindithiol" name="aproteindithiol"/>
    <species boundaryCondition="false" compartment="Cytosol" id="aphosphoprotein" name="aphosphoprotein"/>
    <species boundaryCondition="true" compartment="Extra_cellular" id="RNAn1_out" name="RNAn1_out"/>
    <species boundaryCondition="true" compartment="Extra_cellular" id="DNAn1_out" name="DNAn1_out"/>
    <species boundaryCondition="true" compartment="Extra_cellular" id="aglycogen_n1_out" name="aglycogen_n1_out"/>
    <species boundaryCondition="true" compartment="Extra_cellular" id="glycolaldehyde_extrac" name="glycolaldehyde_extrac"/>
    <species boundaryCondition="true" compartment="Extra_cellular" id="ethanol_extrac" name="ethanol_extrac"/>
</listOfSpecies>
<listOfReactions>
    <reaction id="_2_7_1_2a_r" name="2.7.1.2a" reversible="false">
        <listOfReactants>
            <speciesReference species="beta_D_glucose" stoichiometry="1.0"/>
            <speciesReference species="ATP" stoichiometry="1.0"/>
        </listOfReactants>
        <listOfProducts>
            <speciesReference species="beta_D_glucose_6_phosphate" stoichiometry="1.0"/>
            <speciesReference species="ADP" stoichiometry="1.0"/>
        </listOfProducts>
    </reaction>
    <reaction id="_2_7_1_2b_r" name="2.7.1.2b" reversible="false">
        <listOfReactants>
            <speciesReference species="alpha_D_glucose" stoichiometry="1.0"/>
            <speciesReference species="ATP" stoichiometry="1.0"/>
        </listOfReactants>
        <listOfProducts>
            <speciesReference species="alpha_D_glucose_6_phosphate" stoichiometry="1.0"/>
            <speciesReference species="ADP" stoichiometry="1.0"/>
        </listOfProducts>
    </reaction>
    <reaction id="_5_3_1_9a_r" name="5.3.1.9a" reversible="true">
        <listOfReactants>
            <speciesReference species="alpha_D_glucose_6_phosphate" stoichiometry="1.0"/>
        </listOfReactants>
        <listOfProducts>
            <speciesReference species="beta_D_glucose_6_phosphate" stoichiometry="1.0"/>
        </listOfProducts>
    </reaction>
    <reaction id="_5_3_1_9b_r" name="5.3.1.9b" reversible="true">
        <listOfReactants>
            <speciesReference species="beta_D_glucose_6_phosphate" stoichiometry="1.0"/>
        </listOfReactants>
        <listOfProducts>
            <speciesReference species="beta_D_fructose_6_phosphate" stoichiometry="1.0"/>
        </listOfProducts>
    </reaction>
    <reaction id="_2_7_1_11_r" name="2.7.1.11" reversible="false">
        <listOfReactants>
            <speciesReference species="ATP" stoichiometry="1.0"/>
            <speciesReference species="beta_D_fructose_6_phosphate" stoichiometry="1.0"/>
        </listOfReactants>
        <listOfProducts>
            <speciesReference species="ADP" stoichiometry="1.0"/>
            <speciesReference species="beta_D_fructose_1_6_bisphosphate" stoichiometry="1.0"/>
        </listOfProducts>
    </reaction>
    <reaction id="_3_1_3_11_r" name="3.1.3.11" reversible="false">
        <listOfReactants>
            <speciesReference species="beta_D_fructose_1_6_bisphosphate" stoichiometry="1.0"/>
            <speciesReference species="H2O" stoichiometry="1.0"/>
        </listOfReactants>
        <listOfProducts>
            <speciesReference species="beta_D_fructose_6_phosphate" stoichiometry="1.0"/>
            <speciesReference species="phosphateO4P" stoichiometry="1.0"/>
        </listOfProducts>
    </reaction>
    <reaction id="_4_1_2_13a_r" name="4.1.2.13a" reversible="true">
        <listOfReactants>
            <speciesReference species="beta_D_fructose_1_6_bisphosphate" stoichiometry="1.0"/>
        </listOfReactants>
        <listOfProducts>
            <speciesReference species="dihydroxy_acetonephosphate" stoichiometry="1.0"/>
            <speciesReference species="D_glyceraldehyde_3_phosphate" stoichiometry="1.0"/>
        </listOfProducts>
    </reaction>
    <reaction id="_5_3_1_1_r" name="5.3.1.1" reversible="true">
        <listOfReactants>
            <speciesReference species="D_glyceraldehyde_3_phosphate" stoichiometry="1.0"/>
        </listOfReactants>
        <listOfProducts>
            <speciesReference species="dihydroxy_acetonephosphate" stoichiometry="1.0"/>
        </listOfProducts>
    </reaction>
    <reaction id="o_1_2_1_59a_r" name="o_1.2.1.59a" reversible="false">
        <listOfReactants>
            <speciesReference species="NAD_plus" stoichiometry="1.0"/>
            <speciesReference species="D_glyceraldehyde_3_phosphate" stoichiometry="1.0"/>
            <speciesReference species="phosphateO4P" stoichiometry="1.0"/>
        </listOfReactants>
        <listOfProducts>
            <speciesReference species="NADH" stoichiometry="1.0"/>
            <speciesReference species="H_plus" stoichiometry="1.0"/>
            <speciesReference species="_1_3_diphosphateglycerate" stoichiometry="1.0"/>
        </listOfProducts>
    </reaction>
    <reaction id="o_1_2_1_59b_r" name="o_1.2.1.59b" reversible="false">
        <listOfReactants>
            <speciesReference species="NADP_plus" stoichiometry="1.0"/>
            <speciesReference species="D_glyceraldehyde_3_phosphate" stoichiometry="1.0"/>
            <speciesReference species="phosphateO4P" stoichiometry="1.0"/>
        </listOfReactants>
        <listOfProducts>
            <speciesReference species="NADPH" stoichiometry="1.0"/>
            <speciesReference species="H_plus" stoichiometry="1.0"/>
            <speciesReference species="_1_3_diphosphateglycerate" stoichiometry="1.0"/>
        </listOfProducts>
    </reaction>
    <reaction id="_1_2_1_12_r" name="1.2.1.12" reversible="true">
        <listOfReactants>
            <speciesReference species="NAD_plus" stoichiometry="1.0"/>
            <speciesReference species="D_glyceraldehyde_3_phosphate" stoichiometry="1.0"/>
            <speciesReference species="phosphateO4P" stoichiometry="1.0"/>
        </listOfReactants>
        <listOfProducts>
            <speciesReference species="NADH" stoichiometry="1.0"/>
            <speciesReference species="H_plus" stoichiometry="1.0"/>
            <speciesReference species="_1_3_diphosphateglycerate" stoichiometry="1.0"/>
        </listOfProducts>
    </reaction>
    <reaction id="_2_7_2_3_r" name="2.7.2.3" reversible="true">
        <listOfReactants>
            <speciesReference species="_1_3_diphosphateglycerate" stoichiometry="1.0"/>
            <speciesReference species="ADP" stoichiometry="1.0"/>
        </listOfReactants>
        <listOfProducts>
            <speciesReference species="_3_phosphoglycerate" stoichiometry="1.0"/>
            <speciesReference species="ATP" stoichiometry="1.0"/>
        </listOfProducts>
    </reaction>
    <reaction id="_5_4_2_1_r" name="5.4.2.1" reversible="true">
        <listOfReactants>
            <speciesReference species="_3_phosphoglycerate" stoichiometry="1.0"/>
        </listOfReactants>
        <listOfProducts>
            <speciesReference species="_2_phosphoglycerate" stoichiometry="1.0"/>
        </listOfProducts>
    </reaction>
    <reaction id="_4_2_1_11_r" name="4.2.1.11" reversible="true">
        <listOfReactants>
            <speciesReference species="_2_phosphoglycerate" stoichiometry="1.0"/>
        </listOfReactants>
        <listOfProducts>
            <speciesReference species="phosphoenolpyruvate" stoichiometry="1.0"/>
            <speciesReference species="H2O" stoichiometry="1.0"/>
        </listOfProducts>
    </reaction>
    <reaction id="_2_7_1_40a_r" name="2.7.1.40a" reversible="false">
        <listOfReactants>
            <speciesReference species="ADP" stoichiometry="1.0"/>
            <speciesReference species="phosphoenolpyruvate" stoichiometry="1.0"/>
        </listOfReactants>
        <listOfProducts>
            <speciesReference species="ATP" stoichiometry="1.0"/>
            <speciesReference species="pyruvate" stoichiometry="1.0"/>
        </listOfProducts>
    </reaction>
    <reaction id="_2_7_9_2_r" name="2.7.9.2" reversible="false">
        <listOfReactants>
            <speciesReference species="H2O" stoichiometry="1.0"/>
            <speciesReference species="pyruvate" stoichiometry="1.0"/>
            <speciesReference species="ATP" stoichiometry="1.0"/>
        </listOfReactants>
        <listOfProducts>
            <speciesReference species="phosphateO4P" stoichiometry="1.0"/>
            <speciesReference species="phosphoenolpyruvate" stoichiometry="1.0"/>
            <speciesReference species="AMP" stoichiometry="1.0"/>
        </listOfProducts>
    </reaction>
    <reaction id="_2_3_3_1_r" name="2.3.3.1" reversible="true">
        <listOfReactants>
            <speciesReference species="oxaloacetate" stoichiometry="1.0"/>
            <speciesReference species="acetyl_CoA" stoichiometry="1.0"/>
            <speciesReference species="H2O" stoichiometry="1.0"/>
        </listOfReactants>
        <listOfProducts>
            <speciesReference species="citrate" stoichiometry="1.0"/>
            <speciesReference species="coenzymeA" stoichiometry="1.0"/>
        </listOfProducts>
    </reaction>
    <reaction id="_4_2_1_3a_r" name="4.2.1.3a" reversible="true">
        <listOfReactants>
            <speciesReference species="citrate" stoichiometry="1.0"/>
        </listOfReactants>
        <listOfProducts>
            <speciesReference species="cis_aconitate" stoichiometry="1.0"/>
            <speciesReference species="H2O" stoichiometry="1.0"/>
        </listOfProducts>
    </reaction>
    <reaction id="_4_2_1_3b_r" name="4.2.1.3b" reversible="true">
        <listOfReactants>
            <speciesReference species="cis_aconitate" stoichiometry="1.0"/>
            <speciesReference species="H2O" stoichiometry="1.0"/>
        </listOfReactants>
        <listOfProducts>
            <speciesReference species="D_isocitrate" stoichiometry="1.0"/>
        </listOfProducts>
    </reaction>
    <reaction id="_1_1_1_42a_r" name="1.1.1.42a" reversible="true">
        <listOfReactants>
            <speciesReference species="D_isocitrate" stoichiometry="1.0"/>
            <speciesReference species="NADP_plus" stoichiometry="1.0"/>
        </listOfReactants>
        <listOfProducts>
            <speciesReference species="oxalosuccinate" stoichiometry="1.0"/>
            <speciesReference species="NADPH" stoichiometry="1.0"/>
            <speciesReference species="H_plus" stoichiometry="1.0"/>
        </listOfProducts>
    </reaction>
    <reaction id="_1_1_1_42b_r" name="1.1.1.42b" reversible="true">
        <listOfReactants>
            <speciesReference species="oxalosuccinate" stoichiometry="1.0"/>
        </listOfReactants>
        <listOfProducts>
            <speciesReference species="_2_ketoglutarate" stoichiometry="1.0"/>
            <speciesReference species="CO2" stoichiometry="1.0"/>
        </listOfProducts>
    </reaction>
    <reaction id="o_1_3_99_1_r" name="o_1.3.99.1" reversible="true">
        <listOfReactants>
            <speciesReference species="succinate" stoichiometry="1.0"/>
            <speciesReference species="UQ" stoichiometry="1.0"/>
        </listOfReactants>
        <listOfProducts>
            <speciesReference species="fumarate" stoichiometry="1.0"/>
            <speciesReference species="UQH2" stoichiometry="1.0"/>
        </listOfProducts>
    </reaction>
    <reaction id="_4_2_1_2_r" name="4.2.1.2" reversible="true">
        <listOfReactants>
            <speciesReference species="malate" stoichiometry="1.0"/>
        </listOfReactants>
        <listOfProducts>
            <speciesReference species="fumarate" stoichiometry="1.0"/>
            <speciesReference species="H2O" stoichiometry="1.0"/>
        </listOfProducts>
    </reaction>
    <reaction id="n_4_1_3_1_r" name="n_4.1.3.1" reversible="false">
        <listOfReactants>
            <speciesReference species="D_isocitrate" stoichiometry="1.0"/>
        </listOfReactants>
        <listOfProducts>
            <speciesReference species="glyoxylate" stoichiometry="1.0"/>
            <speciesReference species="succinate" stoichiometry="1.0"/>
        </listOfProducts>
    </reaction>
    <reaction id="n_2_3_3_9_r" name="n_2.3.3.9" reversible="true">
        <listOfReactants>
            <speciesReference species="acetyl_CoA" stoichiometry="1.0"/>
            <speciesReference species="H2O" stoichiometry="1.0"/>
            <speciesReference species="glyoxylate" stoichiometry="1.0"/>
        </listOfReactants>
        <listOfProducts>
            <speciesReference species="malate" stoichiometry="1.0"/>
            <speciesReference species="coenzymeA" stoichiometry="1.0"/>
        </listOfProducts>
    </reaction>
    <reaction id="_4_1_1_39a_r" name="4.1.1.39a" reversible="false">
        <listOfReactants>
            <speciesReference species="D_ribulose_1_5_bisphosphate" stoichiometry="1.0"/>
            <speciesReference species="O2" stoichiometry="1.0"/>
            <speciesReference species="H2O" stoichiometry="1.0"/>
        </listOfReactants>
        <listOfProducts>
            <speciesReference species="_3_phosphoglycerate" stoichiometry="1.0"/>
            <speciesReference species="_2_phosphoglycolate" stoichiometry="1.0"/>
            <speciesReference species="H_plus" stoichiometry="2.0"/>
        </listOfProducts>
    </reaction>
    <reaction id="o_3_1_3_18_r" name="o_3.1.3.18" reversible="false">
        <listOfReactants>
            <speciesReference species="_2_phosphoglycolate" stoichiometry="1.0"/>
            <speciesReference species="H2O" stoichiometry="1.0"/>
        </listOfReactants>
        <listOfProducts>
            <speciesReference species="glycolate" stoichiometry="1.0"/>
            <speciesReference species="phosphateO4P" stoichiometry="1.0"/>
        </listOfProducts>
    </reaction>
    <reaction id="o_1_1_3_15_r" name="o_1.1.3.15" reversible="true">
        <listOfReactants>
            <speciesReference species="glycolate" stoichiometry="1.0"/>
            <speciesReference species="O2" stoichiometry="1.0"/>
        </listOfReactants>
        <listOfProducts>
            <speciesReference species="glyoxylate" stoichiometry="1.0"/>
            <speciesReference species="H2O2" stoichiometry="1.0"/>
        </listOfProducts>
    </reaction>
    <reaction id="o_4_1_1_2_r" name="o_4.1.1.2" reversible="false">
        <listOfReactants>
            <speciesReference species="oxalate" stoichiometry="1.0"/>
            <speciesReference species="H_plus" stoichiometry="1.0"/>
        </listOfReactants>
        <listOfProducts>
            <speciesReference species="formate" stoichiometry="1.0"/>
            <speciesReference species="CO2" stoichiometry="1.0"/>
        </listOfProducts>
    </reaction>
    <reaction id="_1_1_1_49_r" name="1.1.1.49" reversible="true">
        <listOfReactants>
            <speciesReference species="beta_D_glucose_6_phosphate" stoichiometry="1.0"/>
            <speciesReference species="NADP_plus" stoichiometry="1.0"/>
        </listOfReactants>
        <listOfProducts>
            <speciesReference species="D_glucono_delta_lactone_6_phosphate" stoichiometry="1.0"/>
            <speciesReference species="NADPH" stoichiometry="1.0"/>
            <speciesReference species="H_plus" stoichiometry="1.0"/>
        </listOfProducts>
    </reaction>
    <reaction id="_3_1_1_31_r" name="3.1.1.31" reversible="false">
        <listOfReactants>
            <speciesReference species="D_glucono_delta_lactone_6_phosphate" stoichiometry="1.0"/>
            <speciesReference species="H2O" stoichiometry="1.0"/>
        </listOfReactants>
        <listOfProducts>
            <speciesReference species="_6_phospho_D_gluconate" stoichiometry="1.0"/>
        </listOfProducts>
    </reaction>
    <reaction id="_1_1_1_44_r" name="1.1.1.44" reversible="false">
        <listOfReactants>
            <speciesReference species="_6_phospho_D_gluconate" stoichiometry="1.0"/>
            <speciesReference species="NADP_plus" stoichiometry="1.0"/>
        </listOfReactants>
        <listOfProducts>
            <speciesReference species="D_ribulose_5_phosphate" stoichiometry="1.0"/>
            <speciesReference species="CO2" stoichiometry="1.0"/>
            <speciesReference species="NADPH" stoichiometry="1.0"/>
            <speciesReference species="H_plus" stoichiometry="1.0"/>
        </listOfProducts>
    </reaction>
    <reaction id="_5_1_3_1_r" name="5.1.3.1" reversible="true">
        <listOfReactants>
            <speciesReference species="D_ribulose_5_phosphate" stoichiometry="1.0"/>
        </listOfReactants>
        <listOfProducts>
            <speciesReference species="D_xylulose_5_phosphate" stoichiometry="1.0"/>
        </listOfProducts>
    </reaction>
    <reaction id="_5_3_1_6_r" name="5.3.1.6" reversible="true">
        <listOfReactants>
            <speciesReference species="D_ribose_5_phosphate" stoichiometry="1.0"/>
        </listOfReactants>
        <listOfProducts>
            <speciesReference species="D_ribulose_5_phosphate" stoichiometry="1.0"/>
        </listOfProducts>
    </reaction>
    <reaction id="_5_3_1_9c_r" name="5.3.1.9c" reversible="true">
        <listOfReactants>
            <speciesReference species="alfa_D_glucose_6_phosphate" stoichiometry="1.0"/>
        </listOfReactants>
        <listOfProducts>
            <speciesReference species="beta_D_fructose_6_phosphate" stoichiometry="1.0"/>
        </listOfProducts>
    </reaction>
    <reaction id="_2_2_1_1a_r" name="2.2.1.1a" reversible="true">
        <listOfReactants>
            <speciesReference species="D_ribose_5_phosphate" stoichiometry="1.0"/>
            <speciesReference species="D_xylulose_5_phosphate" stoichiometry="1.0"/>
        </listOfReactants>
        <listOfProducts>
            <speciesReference species="D_sedoheptulose_7_phosphate" stoichiometry="1.0"/>
            <speciesReference species="D_glyceraldehyde_3_phosphate" stoichiometry="1.0"/>
        </listOfProducts>
    </reaction>
    <reaction id="_2_2_1_1b_r" name="2.2.1.1b" reversible="true">
        <listOfReactants>
            <speciesReference species="D_erythrose_4_phosphate" stoichiometry="1.0"/>
            <speciesReference species="D_xylulose_5_phosphate" stoichiometry="1.0"/>
        </listOfReactants>
        <listOfProducts>
            <speciesReference species="beta_D_fructose_6_phosphate" stoichiometry="1.0"/>
            <speciesReference species="D_glyceraldehyde_3_phosphate" stoichiometry="1.0"/>
        </listOfProducts>
    </reaction>
    <reaction id="o_2_2_1_2_r" name="o_2.2.1.2" reversible="false">
        <listOfReactants>
            <speciesReference species="beta_D_fructose_6_phosphate" stoichiometry="1.0"/>
            <speciesReference species="D_erythrose_4_phosphate" stoichiometry="1.0"/>
        </listOfReactants>
        <listOfProducts>
            <speciesReference species="D_glyceraldehyde_3_phosphate" stoichiometry="1.0"/>
            <speciesReference species="D_sedoheptulose_7_phosphate" stoichiometry="1.0"/>
        </listOfProducts>
    </reaction>
    <reaction id="_4_1_2_14_r" name="4.1.2.14" reversible="false">
        <listOfReactants>
            <speciesReference species="_2_keto_3_deoxy_6_phospho_gluconate" stoichiometry="1.0"/>
        </listOfReactants>
        <listOfProducts>
            <speciesReference species="D_glyceraldehyde_3_phosphate" stoichiometry="1.0"/>
            <speciesReference species="pyruvate" stoichiometry="1.0"/>
        </listOfProducts>
    </reaction>
    <reaction id="_4_1_2_4_r" name="4.1.2.4" reversible="true">
        <listOfReactants>
            <speciesReference species="deoxyribose_5_phosphate" stoichiometry="1.0"/>
        </listOfReactants>
        <listOfProducts>
            <speciesReference species="acetaldehyde" stoichiometry="1.0"/>
            <speciesReference species="D_glyceraldehyde_3_phosphate" stoichiometry="1.0"/>
        </listOfProducts>
    </reaction>
    <reaction id="_1_1_1_47a_r" name="1.1.1.47a" reversible="true">
        <listOfReactants>
            <speciesReference species="beta_D_glucose" stoichiometry="1.0"/>
            <speciesReference species="NAD_plus" stoichiometry="1.0"/>
        </listOfReactants>
        <listOfProducts>
            <speciesReference species="D_glucono_1_5_lactone" stoichiometry="1.0"/>
            <speciesReference species="NADH" stoichiometry="1.0"/>
            <speciesReference species="H_plus" stoichiometry="1.0"/>
        </listOfProducts>
    </reaction>
    <reaction id="_1_1_1_47b_r" name="1.1.1.47b" reversible="true">
        <listOfReactants>
            <speciesReference species="beta_D_glucose" stoichiometry="1.0"/>
            <speciesReference species="NADP_plus" stoichiometry="1.0"/>
        </listOfReactants>
        <listOfProducts>
            <speciesReference species="D_glucono_1_5_lactone" stoichiometry="1.0"/>
            <speciesReference species="NADPH" stoichiometry="1.0"/>
            <speciesReference species="H_plus" stoichiometry="1.0"/>
        </listOfProducts>
    </reaction>
    <reaction id="_2_7_1_19_r" name="2.7.1.19" reversible="false">
        <listOfReactants>
            <speciesReference species="D_ribulose_5_phosphate" stoichiometry="1.0"/>
            <speciesReference species="ATP" stoichiometry="1.0"/>
        </listOfReactants>
        <listOfProducts>
            <speciesReference species="D_ribulose_1_5_bisphosphate" stoichiometry="1.0"/>
            <speciesReference species="ADP" stoichiometry="1.0"/>
        </listOfProducts>
    </reaction>
    <reaction id="_4_1_2_13b_r" name="4.1.2.13b" reversible="false">
        <listOfReactants>
            <speciesReference species="dihydroxy_acetonephosphate" stoichiometry="1.0"/>
            <speciesReference species="D_erythrose_4_phosphate" stoichiometry="1.0"/>
        </listOfReactants>
        <listOfProducts>
            <speciesReference species="D_sedoheptulose_1_7_bisphosphate" stoichiometry="1.0"/>
        </listOfProducts>
    </reaction>
    <reaction id="_3_1_3_37_r" name="3.1.3.37" reversible="false">
        <listOfReactants>
            <speciesReference species="H2O" stoichiometry="1.0"/>
            <speciesReference species="D_sedoheptulose_1_7_bisphosphate" stoichiometry="1.0"/>
        </listOfReactants>
        <listOfProducts>
            <speciesReference species="phosphateO4P" stoichiometry="1.0"/>
            <speciesReference species="D_sedoheptulose_7_phosphate" stoichiometry="1.0"/>
        </listOfProducts>
    </reaction>
    <reaction id="_4_1_2_22_r" name="4.1.2.22" reversible="false">
        <listOfReactants>
            <speciesReference species="beta_D_fructose_6_phosphate" stoichiometry="1.0"/>
            <speciesReference species="phosphateO4P" stoichiometry="1.0"/>
            <speciesReference species="H_plus" stoichiometry="2.0"/>
        </listOfReactants>
        <listOfProducts>
            <speciesReference species="acetylphosphate" stoichiometry="1.0"/>
            <speciesReference species="D_erythrose4_phosphate" stoichiometry="1.0"/>
            <speciesReference species="H2O" stoichiometry="1.0"/>
        </listOfProducts>
    </reaction>
    <reaction id="_4_1_1_39b_r" name="4.1.1.39b" reversible="false">
        <listOfReactants>
            <speciesReference species="D_ribulose_1_5_bisphosphate" stoichiometry="1.0"/>
            <speciesReference species="CO2" stoichiometry="1.0"/>
            <speciesReference species="H2O" stoichiometry="1.0"/>
        </listOfReactants>
        <listOfProducts>
            <speciesReference species="_3_phosphoglycerate" stoichiometry="2.0"/>
            <speciesReference species="H_plus" stoichiometry="2.0"/>
        </listOfProducts>
    </reaction>
    <reaction id="_5_1_1_1_r" name="5.1.1.1" reversible="true">
        <listOfReactants>
            <speciesReference species="L_alanine" stoichiometry="1.0"/>
        </listOfReactants>
        <listOfProducts>
            <speciesReference species="D_alanine" stoichiometry="1.0"/>
        </listOfProducts>
    </reaction>
    <reaction id="_1_4_1_1_r" name="1.4.1.1" reversible="true">
        <listOfReactants>
            <speciesReference species="NAD_plus" stoichiometry="1.0"/>
            <speciesReference species="H2O" stoichiometry="1.0"/>
            <speciesReference species="L_alanine" stoichiometry="1.0"/>
        </listOfReactants>
        <listOfProducts>
            <speciesReference species="ammoniaH3N" stoichiometry="1.0"/>
            <speciesReference species="NADH" stoichiometry="1.0"/>
            <speciesReference species="H_plus" stoichiometry="1.0"/>
            <speciesReference species="pyruvate" stoichiometry="1.0"/>
        </listOfProducts>
    </reaction>
    <reaction id="tRNA6_1_1_7_r" name="tRNA6.1.1.7" reversible="false">
        <listOfReactants>
            <speciesReference species="tRNAala" stoichiometry="1.0"/>
            <speciesReference species="L_alanine" stoichiometry="1.0"/>
            <speciesReference species="ATP" stoichiometry="1.0"/>
        </listOfReactants>
        <listOfProducts>
            <speciesReference species="L_alanyl_tRNAala" stoichiometry="1.0"/>
            <speciesReference species="diphosphate" stoichiometry="1.0"/>
            <speciesReference species="AMP" stoichiometry="1.0"/>
        </listOfProducts>
    </reaction>
    <reaction id="_2_6_1_44_r" name="2.6.1.44" reversible="false">
        <listOfReactants>
            <speciesReference species="L_alanine" stoichiometry="1.0"/>
            <speciesReference species="glyoxylate" stoichiometry="1.0"/>
        </listOfReactants>
        <listOfProducts>
            <speciesReference species="pyruvate" stoichiometry="1.0"/>
            <speciesReference species="glycine" stoichiometry="1.0"/>
        </listOfProducts>
    </reaction>
    <reaction id="_1_4_3_16a_r" name="1.4.3.16a" reversible="false">
        <listOfReactants>
            <speciesReference species="O2" stoichiometry="1.0"/>
            <speciesReference species="H2O" stoichiometry="1.0"/>
            <speciesReference species="L_aspartate" stoichiometry="1.0"/>
        </listOfReactants>
        <listOfProducts>
            <speciesReference species="ammoniaH3N" stoichiometry="1.0"/>
            <speciesReference species="H2O2" stoichiometry="1.0"/>
            <speciesReference species="oxaloacetate" stoichiometry="1.0"/>
        </listOfProducts>
    </reaction>
    <reaction id="_2_6_1_1a_r" name="2.6.1.1a" reversible="true">
        <listOfReactants>
            <speciesReference species="L_aspartate" stoichiometry="1.0"/>
            <speciesReference species="_2_ketoglutarate" stoichiometry="1.0"/>
        </listOfReactants>
        <listOfProducts>
            <speciesReference species="L_glutamate" stoichiometry="1.0"/>
            <speciesReference species="oxaloacetate" stoichiometry="1.0"/>
        </listOfProducts>
    </reaction>
    <reaction id="_4_3_2_2a_r" name="4.3.2.2a" reversible="true">
        <listOfReactants>
            <speciesReference species="adenylo_succinate" stoichiometry="1.0"/>
        </listOfReactants>
        <listOfProducts>
            <speciesReference species="fumarate" stoichiometry="1.0"/>
            <speciesReference species="AMP" stoichiometry="1.0"/>
        </listOfProducts>
    </reaction>
    <reaction id="_6_3_4_4_r" name="6.3.4.4" reversible="true">
        <listOfReactants>
            <speciesReference species="L_aspartate" stoichiometry="1.0"/>
            <speciesReference species="inosine_5__phosphate" stoichiometry="1.0"/>
            <speciesReference species="GTP" stoichiometry="1.0"/>
        </listOfReactants>
        <listOfProducts>
            <speciesReference species="adenylo_succinate" stoichiometry="1.0"/>
            <speciesReference species="phosphateO4P" stoichiometry="1.0"/>
            <speciesReference species="GDP" stoichiometry="1.0"/>
        </listOfProducts>
    </reaction>
    <reaction id="_2_1_3_3_r" name="2.1.3.3" reversible="true">
        <listOfReactants>
            <speciesReference species="L_ornithine" stoichiometry="1.0"/>
            <speciesReference species="carbamoyl_phosphate" stoichiometry="1.0"/>
        </listOfReactants>
        <listOfProducts>
            <speciesReference species="citrulline" stoichiometry="1.0"/>
            <speciesReference species="phosphateO4P" stoichiometry="1.0"/>
        </listOfProducts>
    </reaction>
    <reaction id="_6_3_4_5a_r" name="6.3.4.5a" reversible="true">
        <listOfReactants>
            <speciesReference species="L_aspartate" stoichiometry="1.0"/>
            <speciesReference species="citrulline" stoichiometry="1.0"/>
            <speciesReference species="ATP" stoichiometry="1.0"/>
        </listOfReactants>
        <listOfProducts>
            <speciesReference species="L_arginino_succinate" stoichiometry="1.0"/>
            <speciesReference species="diphosphate" stoichiometry="1.0"/>
            <speciesReference species="AMP" stoichiometry="1.0"/>
        </listOfProducts>
    </reaction>
    <reaction id="_4_3_2_1_r" name="4.3.2.1" reversible="true">
        <listOfReactants>
            <speciesReference species="L_arginino_succinate" stoichiometry="1.0"/>
        </listOfReactants>
        <listOfProducts>
            <speciesReference species="L_arginine" stoichiometry="1.0"/>
            <speciesReference species="fumarate" stoichiometry="1.0"/>
        </listOfProducts>
    </reaction>
    <reaction id="_3_5_1_1_r" name="3.5.1.1" reversible="true">
        <listOfReactants>
            <speciesReference species="L_asparagine" stoichiometry="1.0"/>
            <speciesReference species="H2O" stoichiometry="1.0"/>
        </listOfReactants>
        <listOfProducts>
            <speciesReference species="ammoniaH3N" stoichiometry="1.0"/>
            <speciesReference species="L_aspartate" stoichiometry="1.0"/>
        </listOfProducts>
    </reaction>
    <reaction id="_2_7_2_4_r" name="2.7.2.4" reversible="false">
        <listOfReactants>
            <speciesReference species="L_aspartate" stoichiometry="1.0"/>
            <speciesReference species="ATP" stoichiometry="1.0"/>
        </listOfReactants>
        <listOfProducts>
            <speciesReference species="L_aspartyl_4_phosphate" stoichiometry="1.0"/>
            <speciesReference species="ADP" stoichiometry="1.0"/>
        </listOfProducts>
    </reaction>
    <reaction id="_1_2_1_11_r" name="1.2.1.11" reversible="false">
        <listOfReactants>
            <speciesReference species="NADPH" stoichiometry="1.0"/>
            <speciesReference species="H_plus" stoichiometry="1.0"/>
            <speciesReference species="L_aspartyl_4_phosphate" stoichiometry="1.0"/>
        </listOfReactants>
        <listOfProducts>
            <speciesReference species="NADP_plus" stoichiometry="1.0"/>
            <speciesReference species="phosphateO4P" stoichiometry="1.0"/>
            <speciesReference species="L_aspartate_semialdehyde" stoichiometry="1.0"/>
        </listOfProducts>
    </reaction>
    <reaction id="o_1_1_1_3a_r" name="o_1.1.1.3a" reversible="true">
        <listOfReactants>
            <speciesReference species="L_aspartate_semialdehyde" stoichiometry="1.0"/>
            <speciesReference species="NADPH" stoichiometry="1.0"/>
            <speciesReference species="H_plus" stoichiometry="1.0"/>
        </listOfReactants>
        <listOfProducts>
            <speciesReference species="L_homoserine" stoichiometry="1.0"/>
            <speciesReference species="NADP_plus" stoichiometry="1.0"/>
        </listOfProducts>
    </reaction>
    <reaction id="o_1_1_1_3b_r" name="o_1.1.1.3b" reversible="true">
        <listOfReactants>
            <speciesReference species="L_homoserine" stoichiometry="1.0"/>
            <speciesReference species="NAD_plus" stoichiometry="1.0"/>
        </listOfReactants>
        <listOfProducts>
            <speciesReference species="L_aspartate_semialdehyde" stoichiometry="1.0"/>
            <speciesReference species="NADH" stoichiometry="1.0"/>
            <speciesReference species="H_plus" stoichiometry="1.0"/>
        </listOfProducts>
    </reaction>
    <reaction id="_2_7_1_39_r" name="2.7.1.39" reversible="false">
        <listOfReactants>
            <speciesReference species="L_homoserine" stoichiometry="1.0"/>
            <speciesReference species="ATP" stoichiometry="1.0"/>
        </listOfReactants>
        <listOfProducts>
            <speciesReference species="O_phospho_L_homoserine" stoichiometry="1.0"/>
            <speciesReference species="ADP" stoichiometry="1.0"/>
        </listOfProducts>
    </reaction>
    <reaction id="_4_2_3_1a_r" name="4.2.3.1a" reversible="false">
        <listOfReactants>
            <speciesReference species="O_phospho_L_homoserine" stoichiometry="1.0"/>
            <speciesReference species="H2O" stoichiometry="1.0"/>
        </listOfReactants>
        <listOfProducts>
            <speciesReference species="phosphateO4P" stoichiometry="1.0"/>
            <speciesReference species="L_threonine" stoichiometry="1.0"/>
        </listOfProducts>
    </reaction>
    <reaction id="_4_2_1_52_r" name="4.2.1.52" reversible="false">
        <listOfReactants>
            <speciesReference species="pyruvate" stoichiometry="1.0"/>
            <speciesReference species="L_aspartate_semialdehyde" stoichiometry="1.0"/>
        </listOfReactants>
        <listOfProducts>
            <speciesReference species="H2O" stoichiometry="2.0"/>
            <speciesReference species="L_2_3_dihydrodipicolinate" stoichiometry="1.0"/>
        </listOfProducts>
    </reaction>
    <reaction id="o_1_3_1_26a_r" name="o_1.3.1.26a" reversible="true">
        <listOfReactants>
            <speciesReference species="tetrahydrodipicolinate" stoichiometry="1.0"/>
            <speciesReference species="NADP_plus" stoichiometry="1.0"/>
        </listOfReactants>
        <listOfProducts>
            <speciesReference species="L_2_3_dihydrodipicolinate" stoichiometry="1.0"/>
            <speciesReference species="NADPH" stoichiometry="1.0"/>
            <speciesReference species="H_plus" stoichiometry="1.0"/>
        </listOfProducts>
    </reaction>
    <reaction id="o_1_3_1_26b_r" name="o_1.3.1.26b" reversible="true">
        <listOfReactants>
            <speciesReference species="tetrahydrodipicolinate" stoichiometry="1.0"/>
            <speciesReference species="NAD_plus" stoichiometry="1.0"/>
        </listOfReactants>
        <listOfProducts>
            <speciesReference species="L_2_3_dihydrodipicolinate" stoichiometry="1.0"/>
            <speciesReference species="NADH" stoichiometry="1.0"/>
            <speciesReference species="H_plus" stoichiometry="1.0"/>
        </listOfProducts>
    </reaction>
    <reaction id="_2_6_1_83_r" name="2.6.1.83" reversible="true">
        <listOfReactants>
            <speciesReference species="L_L_diaminopimelate" stoichiometry="1.0"/>
            <speciesReference species="_2_ketoglutarate" stoichiometry="1.0"/>
        </listOfReactants>
        <listOfProducts>
            <speciesReference species="tetrahydrodipicolinate" stoichiometry="1.0"/>
            <speciesReference species="L_glutamate" stoichiometry="1.0"/>
            <speciesReference species="H2O" stoichiometry="1.0"/>
        </listOfProducts>
    </reaction>
    <reaction id="_5_1_1_7_r" name="5.1.1.7" reversible="true">
        <listOfReactants>
            <speciesReference species="L_L_diaminopimelate" stoichiometry="1.0"/>
        </listOfReactants>
        <listOfProducts>
            <speciesReference species="meso_diaminopimelate" stoichiometry="1.0"/>
        </listOfProducts>
    </reaction>
    <reaction id="_4_1_1_20_r" name="4.1.1.20" reversible="false">
        <listOfReactants>
            <speciesReference species="meso_diaminopimelate" stoichiometry="1.0"/>
        </listOfReactants>
        <listOfProducts>
            <speciesReference species="CO2" stoichiometry="1.0"/>
            <speciesReference species="L_lysine" stoichiometry="1.0"/>
        </listOfProducts>
    </reaction>
    <reaction id="tRNA6_1_1_12_r" name="tRNA6.1.1.12" reversible="false">
        <listOfReactants>
            <speciesReference species="tRNAasp" stoichiometry="1.0"/>
            <speciesReference species="L_aspartate" stoichiometry="1.0"/>
            <speciesReference species="ATP" stoichiometry="1.0"/>
        </listOfReactants>
        <listOfProducts>
            <speciesReference species="L_aspartyl_tRNAasp" stoichiometry="1.0"/>
            <speciesReference species="diphosphate" stoichiometry="1.0"/>
            <speciesReference species="AMP" stoichiometry="1.0"/>
        </listOfProducts>
    </reaction>
    <reaction id="tRNA6_1_1_19_r" name="tRNA6.1.1.19" reversible="false">
        <listOfReactants>
            <speciesReference species="tRNAarg" stoichiometry="1.0"/>
            <speciesReference species="L_arginine" stoichiometry="1.0"/>
            <speciesReference species="ATP" stoichiometry="1.0"/>
        </listOfReactants>
        <listOfProducts>
            <speciesReference species="L_arginyl_tRNAarg" stoichiometry="1.0"/>
            <speciesReference species="diphosphate" stoichiometry="1.0"/>
            <speciesReference species="AMP" stoichiometry="1.0"/>
        </listOfProducts>
    </reaction>
    <reaction id="_4_1_1_19_r" name="4.1.1.19" reversible="false">
        <listOfReactants>
            <speciesReference species="L_arginine" stoichiometry="1.0"/>
        </listOfReactants>
        <listOfProducts>
            <speciesReference species="CO2" stoichiometry="1.0"/>
            <speciesReference species="agmatine" stoichiometry="1.0"/>
        </listOfProducts>
    </reaction>
    <reaction id="n_3_5_3_12_r" name="n_3.5.3.12" reversible="false">
        <listOfReactants>
            <speciesReference species="agmatine" stoichiometry="1.0"/>
            <speciesReference species="H2O" stoichiometry="1.0"/>
        </listOfReactants>
        <listOfProducts>
            <speciesReference species="N_carbamoylputrescine" stoichiometry="1.0"/>
            <speciesReference species="ammoniaH3N" stoichiometry="1.0"/>
        </listOfProducts>
    </reaction>
    <reaction id="_3_5_1_53_r" name="3.5.1.53" reversible="false">
        <listOfReactants>
            <speciesReference species="N_carbamoylputrescine" stoichiometry="1.0"/>
            <speciesReference species="H2O" stoichiometry="1.0"/>
        </listOfReactants>
        <listOfProducts>
            <speciesReference species="putrescine" stoichiometry="1.0"/>
            <speciesReference species="CO2" stoichiometry="1.0"/>
            <speciesReference species="ammoniaH3N" stoichiometry="1.0"/>
        </listOfProducts>
    </reaction>
    <reaction id="tRNA6_1_1_22_r" name="tRNA6.1.1.22" reversible="false">
        <listOfReactants>
            <speciesReference species="tRNAasn" stoichiometry="1.0"/>
            <speciesReference species="L_asparagine" stoichiometry="1.0"/>
            <speciesReference species="ATP" stoichiometry="1.0"/>
        </listOfReactants>
        <listOfProducts>
            <speciesReference species="L_asparaginyl_tRNAasn" stoichiometry="1.0"/>
            <speciesReference species="diphosphate" stoichiometry="1.0"/>
            <speciesReference species="AMP" stoichiometry="1.0"/>
        </listOfProducts>
    </reaction>
    <reaction id="tRNA6_3_5_6_r" name="tRNA6.3.5.6" reversible="false">
        <listOfReactants>
            <speciesReference species="L_glutamine" stoichiometry="1.0"/>
            <speciesReference species="L_aspartyl_tRNAAsn" stoichiometry="1.0"/>
            <speciesReference species="ATP" stoichiometry="1.0"/>
        </listOfReactants>
        <listOfProducts>
            <speciesReference species="L_glutamate" stoichiometry="1.0"/>
            <speciesReference species="L_asparaginyl_tRNAAsn" stoichiometry="1.0"/>
            <speciesReference species="phosphateO4P" stoichiometry="1.0"/>
            <speciesReference species="ADP" stoichiometry="1.0"/>
        </listOfProducts>
    </reaction>
    <reaction id="tRNA6_1_1_6_r" name="tRNA6.1.1.6" reversible="false">
        <listOfReactants>
            <speciesReference species="tRNAlys" stoichiometry="1.0"/>
            <speciesReference species="L_lysine" stoichiometry="1.0"/>
            <speciesReference species="ATP" stoichiometry="1.0"/>
        </listOfReactants>
        <listOfProducts>
            <speciesReference species="L_lysyl_tRNAlys" stoichiometry="1.0"/>
            <speciesReference species="diphosphate" stoichiometry="1.0"/>
            <speciesReference species="AMP" stoichiometry="1.0"/>
        </listOfProducts>
    </reaction>
    <reaction id="_4_1_1_18_r" name="4.1.1.18" reversible="false">
        <listOfReactants>
            <speciesReference species="L_lysine" stoichiometry="1.0"/>
        </listOfReactants>
        <listOfProducts>
            <speciesReference species="CO2" stoichiometry="1.0"/>
            <speciesReference species="cadaverine" stoichiometry="1.0"/>
        </listOfProducts>
    </reaction>
    <reaction id="THREOSPON_RXN_r" name="THREOSPON-RXN" reversible="true">
        <listOfReactants>
            <speciesReference species="_2_amino_3_oxobutanoate" stoichiometry="1.0"/>
        </listOfReactants>
        <listOfProducts>
            <speciesReference species="aminoacetone" stoichiometry="1.0"/>
            <speciesReference species="CO2" stoichiometry="1.0"/>
        </listOfProducts>
    </reaction>
    <reaction id="n_4_3_1_19a_r" name="n_4.3.1.19a" reversible="false">
        <listOfReactants>
            <speciesReference species="L_threonine" stoichiometry="1.0"/>
        </listOfReactants>
        <listOfProducts>
            <speciesReference species="_2_oxobutanoate" stoichiometry="1.0"/>
            <speciesReference species="ammoniaH3N" stoichiometry="1.0"/>
        </listOfProducts>
    </reaction>
    <reaction id="tRNA6_1_1_3_r" name="tRNA6.1.1.3" reversible="false">
        <listOfReactants>
            <speciesReference species="tRNAthr" stoichiometry="1.0"/>
            <speciesReference species="L_threonine" stoichiometry="1.0"/>
            <speciesReference species="ATP" stoichiometry="1.0"/>
        </listOfReactants>
        <listOfProducts>
            <speciesReference species="L_threonyl_tRNAthr" stoichiometry="1.0"/>
            <speciesReference species="diphosphate" stoichiometry="1.0"/>
            <speciesReference species="AMP" stoichiometry="1.0"/>
        </listOfProducts>
    </reaction>
    <reaction id="_2_7_1_31_r" name="2.7.1.31" reversible="true">
        <listOfReactants>
            <speciesReference species="glicerate" stoichiometry="1.0"/>
            <speciesReference species="ATP" stoichiometry="1.0"/>
        </listOfReactants>
        <listOfProducts>
            <speciesReference species="_3_phosphoglycerate" stoichiometry="1.0"/>
            <speciesReference species="ADP" stoichiometry="1.0"/>
        </listOfProducts>
    </reaction>
    <reaction id="_1_1_1_95_r" name="1.1.1.95" reversible="false">
        <listOfReactants>
            <speciesReference species="_3_phosphoglycerate" stoichiometry="1.0"/>
            <speciesReference species="NAD_plus" stoichiometry="1.0"/>
        </listOfReactants>
        <listOfProducts>
            <speciesReference species="_3_phospho_hydroxypyruvate" stoichiometry="1.0"/>
            <speciesReference species="NADH" stoichiometry="1.0"/>
            <speciesReference species="H_plus" stoichiometry="1.0"/>
        </listOfProducts>
    </reaction>
    <reaction id="n_o_4_3_1_19b_r" name="n_o_4.3.1.19b" reversible="true">
        <listOfReactants>
            <speciesReference species="L_serine" stoichiometry="1.0"/>
        </listOfReactants>
        <listOfProducts>
            <speciesReference species="pyruvate" stoichiometry="1.0"/>
            <speciesReference species="ammoniaH3N" stoichiometry="1.0"/>
        </listOfProducts>
    </reaction>
    <reaction id="_2_3_1_30_r" name="2.3.1.30" reversible="true">
        <listOfReactants>
            <speciesReference species="L_serine" stoichiometry="1.0"/>
            <speciesReference species="acetyl_CoA" stoichiometry="1.0"/>
        </listOfReactants>
        <listOfProducts>
            <speciesReference species="O_acetyl_L_serine" stoichiometry="1.0"/>
            <speciesReference species="coenzymeA" stoichiometry="1.0"/>
        </listOfProducts>
    </reaction>
    <reaction id="_2_5_1_47_r" name="2.5.1.47" reversible="true">
        <listOfReactants>
            <speciesReference species="O_acetyl_L_serine" stoichiometry="1.0"/>
            <speciesReference species="hydrogensulfide" stoichiometry="1.0"/>
        </listOfReactants>
        <listOfProducts>
            <speciesReference species="L_cysteine" stoichiometry="1.0"/>
            <speciesReference species="acetate" stoichiometry="1.0"/>
        </listOfProducts>
    </reaction>
    <reaction id="_2_5_1_49a_r" name="2.5.1.49a" reversible="false">
        <listOfReactants>
            <speciesReference species="O_acetyl_L_serine" stoichiometry="1.0"/>
            <speciesReference species="thiosulfate" stoichiometry="1.0"/>
            <speciesReference species="thioredoxin" stoichiometry="1.0"/>
            <speciesReference species="H_plus" stoichiometry="1.0"/>
        </listOfReactants>
        <listOfProducts>
            <speciesReference species="L_cysteine" stoichiometry="1.0"/>
            <speciesReference species="sulfiteO3s" stoichiometry="1.0"/>
            <speciesReference species="thioredoxindisulfide" stoichiometry="1.0"/>
            <speciesReference species="acetate" stoichiometry="1.0"/>
        </listOfProducts>
    </reaction>
    <reaction id="_2_1_2_1_r" name="2.1.2.1" reversible="true">
        <listOfReactants>
            <speciesReference species="L_serine" stoichiometry="1.0"/>
            <speciesReference species="tetrahydrofolate" stoichiometry="1.0"/>
        </listOfReactants>
        <listOfProducts>
            <speciesReference species="_5_10_methylene_THF" stoichiometry="1.0"/>
            <speciesReference species="glycine" stoichiometry="1.0"/>
            <speciesReference species="H2O" stoichiometry="1.0"/>
        </listOfProducts>
    </reaction>
    <reaction id="_2_6_1_45_r" name="2.6.1.45" reversible="true">
        <listOfReactants>
            <speciesReference species="hydroxypyruvate" stoichiometry="1.0"/>
            <speciesReference species="glycine" stoichiometry="1.0"/>
        </listOfReactants>
        <listOfProducts>
            <speciesReference species="L_serine" stoichiometry="1.0"/>
            <speciesReference species="glyoxylate" stoichiometry="1.0"/>
        </listOfProducts>
    </reaction>
    <reaction id="tRNA6_1_1_11_r" name="tRNA6.1.1.11" reversible="false">
        <listOfReactants>
            <speciesReference species="tRNAser" stoichiometry="1.0"/>
            <speciesReference species="L_serine" stoichiometry="1.0"/>
            <speciesReference species="ATP" stoichiometry="1.0"/>
        </listOfReactants>
        <listOfProducts>
            <speciesReference species="L_seryl_tRNAser" stoichiometry="1.0"/>
            <speciesReference species="diphosphate" stoichiometry="1.0"/>
            <speciesReference species="AMP" stoichiometry="1.0"/>
        </listOfProducts>
    </reaction>
    <reaction id="_2_6_1_51_r" name="2.6.1.51" reversible="true">
        <listOfReactants>
            <speciesReference species="L_serine" stoichiometry="1.0"/>
            <speciesReference species="pyruvate" stoichiometry="1.0"/>
        </listOfReactants>
        <listOfProducts>
            <speciesReference species="hydroxypyruvate" stoichiometry="1.0"/>
            <speciesReference species="L_alanine" stoichiometry="1.0"/>
        </listOfProducts>
    </reaction>
    <reaction id="CYSPON_RXN_r" name="CYSPON-RXN" reversible="false">
        <listOfReactants>
            <speciesReference species="_3_sulfinyl_pyruvate" stoichiometry="1.0"/>
            <speciesReference species="H2O" stoichiometry="1.0"/>
        </listOfReactants>
        <listOfProducts>
            <speciesReference species="sulfiteO3s" stoichiometry="1.0"/>
            <speciesReference species="pyruvate" stoichiometry="1.0"/>
        </listOfProducts>
    </reaction>
    <reaction id="_2_6_1_1e_r" name="2.6.1.1e" reversible="true">
        <listOfReactants>
            <speciesReference species="L_cysteine" stoichiometry="1.0"/>
            <speciesReference species="_2_ketoglutarate" stoichiometry="1.0"/>
        </listOfReactants>
        <listOfProducts>
            <speciesReference species="mercaptopyruvate" stoichiometry="1.0"/>
            <speciesReference species="L_glutamate" stoichiometry="1.0"/>
        </listOfProducts>
    </reaction>
    <reaction id="_2_8_1_2_r" name="2.8.1.2" reversible="false">
        <listOfReactants>
            <speciesReference species="mercaptopyruvate" stoichiometry="1.0"/>
            <speciesReference species="sulfiteO3s" stoichiometry="1.0"/>
        </listOfReactants>
        <listOfProducts>
            <speciesReference species="thiosulfate" stoichiometry="1.0"/>
            <speciesReference species="pyruvate" stoichiometry="1.0"/>
        </listOfProducts>
    </reaction>
    <reaction id="tRNA6_1_1_16_r" name="tRNA6.1.1.16" reversible="false">
        <listOfReactants>
            <speciesReference species="tRNAcys" stoichiometry="1.0"/>
            <speciesReference species="L_cysteine" stoichiometry="1.0"/>
            <speciesReference species="ATP" stoichiometry="1.0"/>
        </listOfReactants>
        <listOfProducts>
            <speciesReference species="L_cysteinyl_tRNAcys" stoichiometry="1.0"/>
            <speciesReference species="diphosphate" stoichiometry="1.0"/>
            <speciesReference species="AMP" stoichiometry="1.0"/>
        </listOfProducts>
    </reaction>
    <reaction id="tRNA6_1_1_14_r" name="tRNA6.1.1.14" reversible="false">
        <listOfReactants>
            <speciesReference species="tRNAgly" stoichiometry="1.0"/>
            <speciesReference species="glycine" stoichiometry="1.0"/>
            <speciesReference species="ATP" stoichiometry="1.0"/>
        </listOfReactants>
        <listOfProducts>
            <speciesReference species="glycyl_tRNAgly" stoichiometry="1.0"/>
            <speciesReference species="diphosphate" stoichiometry="1.0"/>
            <speciesReference species="AMP" stoichiometry="1.0"/>
        </listOfProducts>
    </reaction>
    <reaction id="_3_4_11_1_r" name="3.4.11.1" reversible="false">
        <listOfReactants>
            <speciesReference species="L_cysteine_glycine" stoichiometry="1.0"/>
            <speciesReference species="H2O" stoichiometry="1.0"/>
        </listOfReactants>
        <listOfProducts>
            <speciesReference species="L_cysteine" stoichiometry="1.0"/>
            <speciesReference species="glycine" stoichiometry="1.0"/>
        </listOfProducts>
    </reaction>
    <reaction id="transportTRANS_RXN59G_639_r" name="transportTRANS-RXN59G-639" reversible="false">
        <listOfReactants>
            <speciesReference species="L_glutamate_extrac" stoichiometry="1.0"/>
            <speciesReference species="H_plus_extrac" stoichiometry="1.0"/>
        </listOfReactants>
        <listOfProducts>
            <speciesReference species="L_glutamate" stoichiometry="1.0"/>
            <speciesReference species="H_plus" stoichiometry="1.0"/>
        </listOfProducts>
        <kineticLaw><math xmlns="http://www.w3.org/1998/Math/MathML"><cn type="integer"> 0 </cn></math>
            <listOfParameters>
                <parameter id="LOWER_BOUND" value="0.0"/>
                <parameter id="UPPER_BOUND" value="0.0"/>
            </listOfParameters>
        </kineticLaw>
    </reaction>
    <reaction id="_2_7_2_11_r" name="2.7.2.11" reversible="false">
        <listOfReactants>
            <speciesReference species="L_glutamate" stoichiometry="1.0"/>
            <speciesReference species="ATP" stoichiometry="1.0"/>
        </listOfReactants>
        <listOfProducts>
            <speciesReference species="L_glutamate_5_phosphate" stoichiometry="1.0"/>
            <speciesReference species="ADP" stoichiometry="1.0"/>
        </listOfProducts>
    </reaction>
    <reaction id="_1_2_1_41_r" name="1.2.1.41" reversible="true">
        <listOfReactants>
            <speciesReference species="L_glutamategamma_semialdehyde" stoichiometry="1.0"/>
            <speciesReference species="phosphateO4P" stoichiometry="1.0"/>
            <speciesReference species="NADP_plus" stoichiometry="1.0"/>
        </listOfReactants>
        <listOfProducts>
            <speciesReference species="L_glutamate_5_phosphate" stoichiometry="1.0"/>
            <speciesReference species="NADPH" stoichiometry="1.0"/>
            <speciesReference species="H_plus" stoichiometry="1.0"/>
        </listOfProducts>
    </reaction>
    <reaction id="SPONTPRO_RXN_r" name="SPONTPRO-RXN" reversible="true">
        <listOfReactants>
            <speciesReference species="L_glutamategamma_semialdehyde" stoichiometry="1.0"/>
        </listOfReactants>
        <listOfProducts>
            <speciesReference species="H2O" stoichiometry="1.0"/>
            <speciesReference species="pyrroline5_carboxylate" stoichiometry="1.0"/>
        </listOfProducts>
    </reaction>
    <reaction id="o_1_5_1_2a1_r" name="o_1.5.1.2a1" reversible="true">
        <listOfReactants>
            <speciesReference species="L_proline" stoichiometry="1.0"/>
            <speciesReference species="NADP_plus" stoichiometry="1.0"/>
        </listOfReactants>
        <listOfProducts>
            <speciesReference species="pyrroline5_carboxylate" stoichiometry="1.0"/>
            <speciesReference species="NADPH" stoichiometry="1.0"/>
            <speciesReference species="H_plus" stoichiometry="1.0"/>
        </listOfProducts>
    </reaction>
    <reaction id="o_1_5_1_2a2_r" name="o_1.5.1.2a2" reversible="true">
        <listOfReactants>
            <speciesReference species="L_proline" stoichiometry="1.0"/>
            <speciesReference species="NAD_plus" stoichiometry="1.0"/>
        </listOfReactants>
        <listOfProducts>
            <speciesReference species="pyrroline5_carboxylate" stoichiometry="1.0"/>
            <speciesReference species="NADH" stoichiometry="1.0"/>
            <speciesReference species="H_plus" stoichiometry="1.0"/>
        </listOfProducts>
    </reaction>
    <reaction id="_6_3_1_2_r" name="6.3.1.2" reversible="false">
        <listOfReactants>
            <speciesReference species="ammoniaH3N" stoichiometry="1.0"/>
            <speciesReference species="L_glutamate" stoichiometry="1.0"/>
            <speciesReference species="ATP" stoichiometry="1.0"/>
        </listOfReactants>
        <listOfProducts>
            <speciesReference species="L_glutamine" stoichiometry="1.0"/>
            <speciesReference species="ADP" stoichiometry="1.0"/>
            <speciesReference species="phosphateO4P" stoichiometry="1.0"/>
        </listOfProducts>
    </reaction>
    <reaction id="_5_1_1_3_r" name="5.1.1.3" reversible="true">
        <listOfReactants>
            <speciesReference species="L_glutamate" stoichiometry="1.0"/>
        </listOfReactants>
        <listOfProducts>
            <speciesReference species="D_glutamate" stoichiometry="1.0"/>
        </listOfProducts>
    </reaction>
    <reaction id="_1_4_7_1_r" name="1.4.7.1" reversible="false">
        <listOfReactants>
            <speciesReference species="L_glutamate" stoichiometry="2.0"/>
            <speciesReference species="Fd" stoichiometry="2.0"/>
        </listOfReactants>
        <listOfProducts>
            <speciesReference species="L_glutamine" stoichiometry="1.0"/>
            <speciesReference species="_2_ketoglutarate" stoichiometry="1.0"/>
            <speciesReference species="Fd_" stoichiometry="2.0"/>
            <speciesReference species="H_plus" stoichiometry="2.0"/>
        </listOfProducts>
    </reaction>
    <reaction id="n_5_1_1_9_r" name="n_5.1.1.9" reversible="true">
        <listOfReactants>
            <speciesReference species="D_glutamine" stoichiometry="1.0"/>
        </listOfReactants>
        <listOfProducts>
            <speciesReference species="L_glutamine" stoichiometry="1.0"/>
        </listOfProducts>
    </reaction>
    <reaction id="_4_1_3_27_r" name="4.1.3.27" reversible="false">
        <listOfReactants>
            <speciesReference species="chorismate" stoichiometry="1.0"/>
            <speciesReference species="L_glutamine" stoichiometry="1.0"/>
        </listOfReactants>
        <listOfProducts>
            <speciesReference species="L_glutamate" stoichiometry="1.0"/>
            <speciesReference species="anthranilate" stoichiometry="1.0"/>
            <speciesReference species="pyruvate" stoichiometry="1.0"/>
        </listOfProducts>
    </reaction>
    <reaction id="_2_4_2_18_r" name="2.4.2.18" reversible="true">
        <listOfReactants>
            <speciesReference species="N__5__phosphoribosyl__anthranilate" stoichiometry="1.0"/>
            <speciesReference species="diphosphate" stoichiometry="1.0"/>
        </listOfReactants>
        <listOfProducts>
            <speciesReference species="anthranilate" stoichiometry="1.0"/>
            <speciesReference species="_5_phosphoribosyl1_pyrophosphate" stoichiometry="1.0"/>
        </listOfProducts>
    </reaction>
    <reaction id="_5_3_1_24_r" name="5.3.1.24" reversible="true">
        <listOfReactants>
            <speciesReference species="N__5__phosphoribosyl__anthranilate" stoichiometry="1.0"/>
        </listOfReactants>
        <listOfProducts>
            <speciesReference species="_1__o_carboxyphenylamino__1__deoxyribulose_5__phosphate" stoichiometry="1.0"/>
        </listOfProducts>
    </reaction>
    <reaction id="_4_1_1_48_r" name="4.1.1.48" reversible="false">
        <listOfReactants>
            <speciesReference species="_1__o_carboxyphenylamino__1__deoxyribulose_5__phosphate" stoichiometry="1.0"/>
        </listOfReactants>
        <listOfProducts>
            <speciesReference species="indole_3_glycerol_phosphate" stoichiometry="1.0"/>
            <speciesReference species="CO2" stoichiometry="1.0"/>
            <speciesReference species="H2O" stoichiometry="1.0"/>
        </listOfProducts>
    </reaction>
    <reaction id="_4_2_1_20a_r" name="4.2.1.20a" reversible="true">
        <listOfReactants>
            <speciesReference species="indole_3_glycerol_phosphate" stoichiometry="1.0"/>
            <speciesReference species="L_serine" stoichiometry="1.0"/>
        </listOfReactants>
        <listOfProducts>
            <speciesReference species="L_tryptophan" stoichiometry="1.0"/>
            <speciesReference species="H2O" stoichiometry="1.0"/>
            <speciesReference species="D_glyceraldehyde_3_phosphate" stoichiometry="1.0"/>
        </listOfProducts>
    </reaction>
    <reaction id="o_4_2_1_20b_r" name="o_4.2.1.20b" reversible="true">
        <listOfReactants>
            <speciesReference species="indole_3_glycerol_phosphate" stoichiometry="1.0"/>
        </listOfReactants>
        <listOfProducts>
            <speciesReference species="indole" stoichiometry="1.0"/>
            <speciesReference species="D_glyceraldehyde_3_phosphate" stoichiometry="1.0"/>
        </listOfProducts>
    </reaction>
    <reaction id="_4_2_1_20c_r" name="4.2.1.20c" reversible="false">
        <listOfReactants>
            <speciesReference species="indole" stoichiometry="1.0"/>
            <speciesReference species="L_serine" stoichiometry="1.0"/>
        </listOfReactants>
        <listOfProducts>
            <speciesReference species="L_tryptophan" stoichiometry="1.0"/>
            <speciesReference species="H2O" stoichiometry="1.0"/>
        </listOfProducts>
    </reaction>
    <reaction id="_2_6_1_1b_r" name="2.6.1.1b" reversible="false">
        <listOfReactants>
            <speciesReference species="_3_sulfinoalanine" stoichiometry="1.0"/>
            <speciesReference species="_2_ketoglutarate" stoichiometry="1.0"/>
        </listOfReactants>
        <listOfProducts>
            <speciesReference species="L_glutamate" stoichiometry="1.0"/>
            <speciesReference species="_3_sulfinyl_pyruvate" stoichiometry="1.0"/>
        </listOfProducts>
    </reaction>
    <reaction id="tRNA6_1_1_17_r" name="tRNA6.1.1.17" reversible="false">
        <listOfReactants>
            <speciesReference species="tRNAGlu" stoichiometry="1.0"/>
            <speciesReference species="L_glutamate" stoichiometry="1.0"/>
            <speciesReference species="ATP" stoichiometry="1.0"/>
        </listOfReactants>
        <listOfProducts>
            <speciesReference species="L_glutamyl_tRNAGlu" stoichiometry="1.0"/>
            <speciesReference species="diphosphate" stoichiometry="1.0"/>
            <speciesReference species="AMP" stoichiometry="1.0"/>
        </listOfProducts>
    </reaction>
    <reaction id="transportTRANS_RXN59G_245_r" name="transportTRANS-RXN59G-245" reversible="false">
        <listOfReactants>
            <speciesReference species="L_glutamine_extrac" stoichiometry="1.0"/>
            <speciesReference species="H_plus_extrac" stoichiometry="1.0"/>
        </listOfReactants>
        <listOfProducts>
            <speciesReference species="L_glutamine" stoichiometry="1.0"/>
            <speciesReference species="H_plus" stoichiometry="1.0"/>
        </listOfProducts>
        <kineticLaw><math xmlns="http://www.w3.org/1998/Math/MathML"><cn type="integer"> 0 </cn></math>
            <listOfParameters>
                <parameter id="LOWER_BOUND" value="0.0"/>
                <parameter id="UPPER_BOUND" value="0.0"/>
            </listOfParameters>
        </kineticLaw>
    </reaction>
    <reaction id="tRNAo_6_3_5_7_r" name="tRNAo_6.3.5.7" reversible="false">
        <listOfReactants>
            <speciesReference species="L_glutamine" stoichiometry="1.0"/>
            <speciesReference species="L_glutamyl_tRNAGlu" stoichiometry="1.0"/>
            <speciesReference species="ATP" stoichiometry="1.0"/>
        </listOfReactants>
        <listOfProducts>
            <speciesReference species="L_glutamate" stoichiometry="1.0"/>
            <speciesReference species="L_glutaminyl_tRNAGln" stoichiometry="1.0"/>
            <speciesReference species="phosphateO4P" stoichiometry="1.0"/>
            <speciesReference species="ADP" stoichiometry="1.0"/>
        </listOfProducts>
    </reaction>
    <reaction id="n_tRNA6_1_1_18_r" name="n_tRNA6.1.1.18" reversible="true">
        <listOfReactants>
            <speciesReference species="tRNAgln" stoichiometry="1.0"/>
            <speciesReference species="L_glutamine" stoichiometry="1.0"/>
            <speciesReference species="ATP" stoichiometry="1.0"/>
        </listOfReactants>
        <listOfProducts>
            <speciesReference species="L_glutaminyl_tRNAgln" stoichiometry="1.0"/>
            <speciesReference species="diphosphate" stoichiometry="1.0"/>
            <speciesReference species="AMP" stoichiometry="1.0"/>
        </listOfProducts>
    </reaction>
    <reaction id="o_1_5_1_2b_r" name="o_1.5.1.2b" reversible="false">
        <listOfReactants>
            <speciesReference species="L_1pyrroline_3_hydroxy_5_carboxylate" stoichiometry="1.0"/>
            <speciesReference species="NADH" stoichiometry="1.0"/>
            <speciesReference species="H_plus" stoichiometry="1.0"/>
        </listOfReactants>
        <listOfProducts>
            <speciesReference species="trans_4_Hydroxy_L_proline" stoichiometry="1.0"/>
            <speciesReference species="NAD_plus" stoichiometry="1.0"/>
        </listOfProducts>
    </reaction>
    <reaction id="o_1_5_1_2c_r" name="o_1.5.1.2c" reversible="false">
        <listOfReactants>
            <speciesReference species="L_1pyrroline_3_hydroxy_5_carboxylate" stoichiometry="1.0"/>
            <speciesReference species="NADPH" stoichiometry="1.0"/>
            <speciesReference species="H_plus" stoichiometry="1.0"/>
        </listOfReactants>
        <listOfProducts>
            <speciesReference species="trans_4_Hydroxy_L_proline" stoichiometry="1.0"/>
            <speciesReference species="NADP_plus" stoichiometry="1.0"/>
        </listOfProducts>
    </reaction>
    <reaction id="o_2_6_1_1c_r" name="o_2.6.1.1c" reversible="false">
        <listOfReactants>
            <speciesReference species="L_erythro_4_hydroxy_glutamate" stoichiometry="1.0"/>
            <speciesReference species="_2_ketoglutarate" stoichiometry="1.0"/>
        </listOfReactants>
        <listOfProducts>
            <speciesReference species="D_4_hydroxy_2_keto_glutarate" stoichiometry="1.0"/>
            <speciesReference species="L_glutamate" stoichiometry="1.0"/>
        </listOfProducts>
    </reaction>
    <reaction id="_4_1_3_16_r" name="4.1.3.16" reversible="true">
        <listOfReactants>
            <speciesReference species="D_4_hydroxy_2_keto_glutarate" stoichiometry="1.0"/>
        </listOfReactants>
        <listOfProducts>
            <speciesReference species="glyoxylate" stoichiometry="1.0"/>
            <speciesReference species="pyruvate" stoichiometry="1.0"/>
        </listOfProducts>
    </reaction>
    <reaction id="_spont1_r" name="_spont1" reversible="true">
        <listOfReactants>
            <speciesReference species="L_1pyrroline_3_hydroxy_5_carboxylate" stoichiometry="1.0"/>
        </listOfReactants>
        <listOfProducts>
            <speciesReference species="L_4_hydroxy_glutamatesemialdehyde" stoichiometry="1.0"/>
        </listOfProducts>
    </reaction>
    <reaction id="tRNA6_1_1_15_r" name="tRNA6.1.1.15" reversible="false">
        <listOfReactants>
            <speciesReference species="L_proline" stoichiometry="1.0"/>
            <speciesReference species="tRNApro" stoichiometry="1.0"/>
            <speciesReference species="ATP" stoichiometry="1.0"/>
        </listOfReactants>
        <listOfProducts>
            <speciesReference species="L_prolyl_tRNApro" stoichiometry="1.0"/>
            <speciesReference species="diphosphate" stoichiometry="1.0"/>
            <speciesReference species="AMP" stoichiometry="1.0"/>
        </listOfProducts>
    </reaction>
    <reaction id="_5_2_1_8_r" name="5.2.1.8" reversible="false">
        <listOfReactants>
            <speciesReference species="peptidylproline_omega_180_" stoichiometry="1.0"/>
        </listOfReactants>
        <listOfProducts>
            <speciesReference species="peptidylproline_omega_0_" stoichiometry="1.0"/>
        </listOfProducts>
    </reaction>
    <reaction id="tRNA6_1_1_2_r" name="tRNA6.1.1.2" reversible="false">
        <listOfReactants>
            <speciesReference species="ATP" stoichiometry="1.0"/>
            <speciesReference species="tRNAtrp" stoichiometry="1.0"/>
            <speciesReference species="L_tryptophan" stoichiometry="1.0"/>
        </listOfReactants>
        <listOfProducts>
            <speciesReference species="AMP" stoichiometry="1.0"/>
            <speciesReference species="diphosphate" stoichiometry="1.0"/>
            <speciesReference species="L_tryptophanyl_tRNAtrp" stoichiometry="1.0"/>
        </listOfProducts>
    </reaction>
    <reaction id="_2_5_1_54_r" name="2.5.1.54" reversible="false">
        <listOfReactants>
            <speciesReference species="phosphoenolpyruvate" stoichiometry="1.0"/>
            <speciesReference species="D_erythrose_4_phosphate" stoichiometry="1.0"/>
            <speciesReference species="H2O" stoichiometry="1.0"/>
        </listOfReactants>
        <listOfProducts>
            <speciesReference species="_3_deoxy_D_arabino_heptulosonate_7_phosphate" stoichiometry="1.0"/>
            <speciesReference species="phosphateO4P" stoichiometry="1.0"/>
        </listOfProducts>
    </reaction>
    <reaction id="_4_2_3_4_r" name="4.2.3.4" reversible="false">
        <listOfReactants>
            <speciesReference species="_3_deoxy_D_arabino_heptulosonate_7_phosphate" stoichiometry="1.0"/>
        </listOfReactants>
        <listOfProducts>
            <speciesReference species="_3_dehydroquinate" stoichiometry="1.0"/>
            <speciesReference species="phosphateO4P" stoichiometry="1.0"/>
        </listOfProducts>
    </reaction>
    <reaction id="_4_2_1_10_r" name="4.2.1.10" reversible="false">
        <listOfReactants>
            <speciesReference species="_3_dehydroquinate" stoichiometry="1.0"/>
        </listOfReactants>
        <listOfProducts>
            <speciesReference species="H2O" stoichiometry="1.0"/>
            <speciesReference species="_3_dehydro_shikimate" stoichiometry="1.0"/>
        </listOfProducts>
    </reaction>
    <reaction id="_1_1_1_25_r" name="1.1.1.25" reversible="true">
        <listOfReactants>
            <speciesReference species="NADP_plus" stoichiometry="1.0"/>
            <speciesReference species="shikimate" stoichiometry="1.0"/>
        </listOfReactants>
        <listOfProducts>
            <speciesReference species="NADPH" stoichiometry="1.0"/>
            <speciesReference species="H_plus" stoichiometry="1.0"/>
            <speciesReference species="_3_dehydro_shikimate" stoichiometry="1.0"/>
        </listOfProducts>
    </reaction>
    <reaction id="_2_7_1_71_r" name="2.7.1.71" reversible="false">
        <listOfReactants>
            <speciesReference species="shikimate" stoichiometry="1.0"/>
            <speciesReference species="ATP" stoichiometry="1.0"/>
        </listOfReactants>
        <listOfProducts>
            <speciesReference species="shikimate_3_phosphate" stoichiometry="1.0"/>
            <speciesReference species="ADP" stoichiometry="1.0"/>
        </listOfProducts>
    </reaction>
    <reaction id="_2_5_1_19_r" name="2.5.1.19" reversible="true">
        <listOfReactants>
            <speciesReference species="shikimate_3_phosphate" stoichiometry="1.0"/>
            <speciesReference species="phosphoenolpyruvate" stoichiometry="1.0"/>
        </listOfReactants>
        <listOfProducts>
            <speciesReference species="_5_enolpyruvyl_shikimate_3_phosphate" stoichiometry="1.0"/>
            <speciesReference species="phosphateO4P" stoichiometry="1.0"/>
        </listOfProducts>
    </reaction>
    <reaction id="_4_2_3_5_r" name="4.2.3.5" reversible="false">
        <listOfReactants>
            <speciesReference species="_5_enolpyruvyl_shikimate_3_phosphate" stoichiometry="1.0"/>
        </listOfReactants>
        <listOfProducts>
            <speciesReference species="phosphateO4P" stoichiometry="1.0"/>
            <speciesReference species="chorismate" stoichiometry="1.0"/>
        </listOfProducts>
    </reaction>
    <reaction id="_5_4_99_5_r" name="5.4.99.5" reversible="true">
        <listOfReactants>
            <speciesReference species="chorismate" stoichiometry="1.0"/>
        </listOfReactants>
        <listOfProducts>
            <speciesReference species="prephenate" stoichiometry="1.0"/>
        </listOfProducts>
    </reaction>
    <reaction id="_4_2_1_51_r" name="4.2.1.51" reversible="true">
        <listOfReactants>
            <speciesReference species="prephenate" stoichiometry="1.0"/>
        </listOfReactants>
        <listOfProducts>
            <speciesReference species="phenylpyruvate" stoichiometry="1.0"/>
            <speciesReference species="H2O" stoichiometry="1.0"/>
            <speciesReference species="CO2" stoichiometry="1.0"/>
        </listOfProducts>
    </reaction>
    <reaction id="_2_6_1_9b_r" name="2.6.1.9b" reversible="true">
        <listOfReactants>
            <speciesReference species="phenylpyruvate" stoichiometry="1.0"/>
            <speciesReference species="L_glutamate" stoichiometry="1.0"/>
        </listOfReactants>
        <listOfProducts>
            <speciesReference species="L_phenylalanine" stoichiometry="1.0"/>
            <speciesReference species="_2_ketoglutarate" stoichiometry="1.0"/>
        </listOfProducts>
    </reaction>
    <reaction id="_4_2_1_96_r" name="4.2.1.96" reversible="false">
        <listOfReactants>
            <speciesReference species="_4alpha_hydroxy_tetrahydrobiopterin" stoichiometry="1.0"/>
        </listOfReactants>
        <listOfProducts>
            <speciesReference species="dihydrobiopterin" stoichiometry="1.0"/>
            <speciesReference species="H2O" stoichiometry="1.0"/>
        </listOfProducts>
    </reaction>
    <reaction id="tRNA6_1_1_20_r" name="tRNA6.1.1.20" reversible="false">
        <listOfReactants>
            <speciesReference species="tRNAphe" stoichiometry="1.0"/>
            <speciesReference species="L_phenylalanine" stoichiometry="1.0"/>
            <speciesReference species="ATP" stoichiometry="1.0"/>
        </listOfReactants>
        <listOfProducts>
            <speciesReference species="L_phenylalanyl_tRNAphe" stoichiometry="1.0"/>
            <speciesReference species="diphosphate" stoichiometry="1.0"/>
            <speciesReference species="AMP" stoichiometry="1.0"/>
        </listOfProducts>
    </reaction>
    <reaction id="n_1_3_1_12_r" name="n_1.3.1.12" reversible="true">
        <listOfReactants>
            <speciesReference species="prephenate" stoichiometry="1.0"/>
            <speciesReference species="NAD_plus" stoichiometry="1.0"/>
        </listOfReactants>
        <listOfProducts>
            <speciesReference species="_4_hydroxyphenylpyruvate" stoichiometry="1.0"/>
            <speciesReference species="CO2" stoichiometry="1.0"/>
            <speciesReference species="NADH" stoichiometry="1.0"/>
            <speciesReference species="H_plus" stoichiometry="1.0"/>
        </listOfProducts>
    </reaction>
    <reaction id="o_2_6_1_1d_r" name="o_2.6.1.1d" reversible="true">
        <listOfReactants>
            <speciesReference species="_4_hydroxyphenylpyruvate" stoichiometry="1.0"/>
            <speciesReference species="L_glutamate" stoichiometry="1.0"/>
        </listOfReactants>
        <listOfProducts>
            <speciesReference species="L_tyrosine" stoichiometry="1.0"/>
            <speciesReference species="_2_ketoglutarate" stoichiometry="1.0"/>
        </listOfProducts>
    </reaction>
    <reaction id="_1_3_1_78_r" name="1.3.1.78" reversible="false">
        <listOfReactants>
            <speciesReference species="L_arogenate" stoichiometry="1.0"/>
            <speciesReference species="NADP_plus" stoichiometry="1.0"/>
        </listOfReactants>
        <listOfProducts>
            <speciesReference species="L_tyrosine" stoichiometry="1.0"/>
            <speciesReference species="CO2" stoichiometry="1.0"/>
            <speciesReference species="NADPH" stoichiometry="1.0"/>
            <speciesReference species="H_plus" stoichiometry="1.0"/>
        </listOfProducts>
    </reaction>
    <reaction id="tRNA6_1_1_1_r" name="tRNA6.1.1.1" reversible="false">
        <listOfReactants>
            <speciesReference species="L_tyrosine" stoichiometry="1.0"/>
            <speciesReference species="tRNAtyr" stoichiometry="1.0"/>
            <speciesReference species="ATP" stoichiometry="1.0"/>
        </listOfReactants>
        <listOfProducts>
            <speciesReference species="L_tyrosyl_tRNAtyr" stoichiometry="1.0"/>
            <speciesReference species="diphosphate" stoichiometry="1.0"/>
            <speciesReference species="AMP" stoichiometry="1.0"/>
        </listOfProducts>
    </reaction>
    <reaction id="_2_4_2_17_r" name="2.4.2.17" reversible="true">
        <listOfReactants>
            <speciesReference species="phosphoribosyl_ATP" stoichiometry="1.0"/>
            <speciesReference species="diphosphate" stoichiometry="1.0"/>
        </listOfReactants>
        <listOfProducts>
            <speciesReference species="ATP" stoichiometry="1.0"/>
            <speciesReference species="_5_phosphoribosyl1_pyrophosphate" stoichiometry="1.0"/>
        </listOfProducts>
    </reaction>
    <reaction id="_3_6_1_31_r" name="3.6.1.31" reversible="false">
        <listOfReactants>
            <speciesReference species="phosphoribosyl_ATP" stoichiometry="1.0"/>
            <speciesReference species="H2O" stoichiometry="1.0"/>
        </listOfReactants>
        <listOfProducts>
            <speciesReference species="phosphoribosyl_AMP" stoichiometry="1.0"/>
            <speciesReference species="diphosphate" stoichiometry="1.0"/>
        </listOfProducts>
    </reaction>
    <reaction id="_3_5_4_19_r" name="3.5.4.19" reversible="false">
        <listOfReactants>
            <speciesReference species="phosphoribosyl_AMP" stoichiometry="1.0"/>
            <speciesReference species="H2O" stoichiometry="1.0"/>
        </listOfReactants>
        <listOfProducts>
            <speciesReference species="phosphoribosylformiminoAICAR_phosphate" stoichiometry="1.0"/>
        </listOfProducts>
    </reaction>
    <reaction id="_5_3_1_16_r" name="5.3.1.16" reversible="false">
        <listOfReactants>
            <speciesReference species="phosphoribosylformiminoAICAR_phosphate" stoichiometry="1.0"/>
        </listOfReactants>
        <listOfProducts>
            <speciesReference species="phosphoribulosylformimino_AICAR_P" stoichiometry="1.0"/>
        </listOfProducts>
    </reaction>
    <reaction id="_4_1_3___r" name="4.1.3.-" reversible="false">
        <listOfReactants>
            <speciesReference species="phosphoribulosylformimino_AICAR_P" stoichiometry="1.0"/>
            <speciesReference species="L_glutamine" stoichiometry="1.0"/>
        </listOfReactants>
        <listOfProducts>
            <speciesReference species="L_glutamate" stoichiometry="1.0"/>
            <speciesReference species="D_erythro_imidazole_glycerol_phosphate" stoichiometry="1.0"/>
            <speciesReference species="aminoimidazolecarboxamideribonucleotide" stoichiometry="1.0"/>
        </listOfProducts>
    </reaction>
    <reaction id="_4_2_1_19_r" name="4.2.1.19" reversible="false">
        <listOfReactants>
            <speciesReference species="D_erythro_imidazole_glycerol_phosphate" stoichiometry="1.0"/>
        </listOfReactants>
        <listOfProducts>
            <speciesReference species="imidazoleacetol_phosphate" stoichiometry="1.0"/>
            <speciesReference species="H2O" stoichiometry="1.0"/>
        </listOfProducts>
    </reaction>
    <reaction id="_2_6_1_9a_r" name="2.6.1.9a" reversible="true">
        <listOfReactants>
            <speciesReference species="imidazoleacetol_phosphate" stoichiometry="1.0"/>
            <speciesReference species="L_glutamate" stoichiometry="1.0"/>
        </listOfReactants>
        <listOfProducts>
            <speciesReference species="L_histidinol_phosphate" stoichiometry="1.0"/>
            <speciesReference species="_2_ketoglutarate" stoichiometry="1.0"/>
        </listOfProducts>
    </reaction>
    <reaction id="n_3_1_3_15_r" name="n_3.1.3.15" reversible="true">
        <listOfReactants>
            <speciesReference species="L_histidinol_phosphate" stoichiometry="1.0"/>
            <speciesReference species="H2O" stoichiometry="1.0"/>
        </listOfReactants>
        <listOfProducts>
            <speciesReference species="histidinol" stoichiometry="1.0"/>
            <speciesReference species="phosphateO4P" stoichiometry="1.0"/>
        </listOfProducts>
    </reaction>
    <reaction id="_1_1_1_23a_r" name="1.1.1.23a" reversible="false">
        <listOfReactants>
            <speciesReference species="histidinol" stoichiometry="1.0"/>
            <speciesReference species="NAD_plus" stoichiometry="1.0"/>
        </listOfReactants>
        <listOfProducts>
            <speciesReference species="histidinal" stoichiometry="1.0"/>
            <speciesReference species="NADH" stoichiometry="1.0"/>
            <speciesReference species="H_plus" stoichiometry="1.0"/>
        </listOfProducts>
    </reaction>
    <reaction id="_1_1_1_23b_r" name="1.1.1.23b" reversible="false">
        <listOfReactants>
            <speciesReference species="histidinal" stoichiometry="1.0"/>
            <speciesReference species="NAD_plus" stoichiometry="1.0"/>
            <speciesReference species="H2O" stoichiometry="1.0"/>
        </listOfReactants>
        <listOfProducts>
            <speciesReference species="L_histidine" stoichiometry="1.0"/>
            <speciesReference species="NADH" stoichiometry="1.0"/>
            <speciesReference species="H_plus" stoichiometry="1.0"/>
        </listOfProducts>
    </reaction>
    <reaction id="tRNA6_1_1_21_r" name="tRNA6.1.1.21" reversible="false">
        <listOfReactants>
            <speciesReference species="tRNAhis" stoichiometry="1.0"/>
            <speciesReference species="L_histidine" stoichiometry="1.0"/>
            <speciesReference species="ATP" stoichiometry="1.0"/>
        </listOfReactants>
        <listOfProducts>
            <speciesReference species="L_histidyl_tRNAhis" stoichiometry="1.0"/>
            <speciesReference species="diphosphate" stoichiometry="1.0"/>
            <speciesReference species="AMP" stoichiometry="1.0"/>
        </listOfProducts>
    </reaction>
    <reaction id="o_2_2_1_6d_r" name="o_2.2.1.6d" reversible="false">
        <listOfReactants>
            <speciesReference species="pyruvate" stoichiometry="2.0"/>
        </listOfReactants>
        <listOfProducts>
            <speciesReference species="_2_acetolactate" stoichiometry="1.0"/>
            <speciesReference species="CO2" stoichiometry="1.0"/>
        </listOfProducts>
    </reaction>
    <reaction id="_1_1_1_86a_r" name="1.1.1.86a" reversible="true">
        <listOfReactants>
            <speciesReference species="_2_3_dihydroxy_isovalerate" stoichiometry="1.0"/>
            <speciesReference species="NADP_plus" stoichiometry="1.0"/>
        </listOfReactants>
        <listOfProducts>
            <speciesReference species="_2_acetolactate" stoichiometry="1.0"/>
            <speciesReference species="NADPH" stoichiometry="1.0"/>
            <speciesReference species="H_plus" stoichiometry="1.0"/>
        </listOfProducts>
    </reaction>
    <reaction id="_4_2_1_9a_r" name="4.2.1.9a" reversible="false">
        <listOfReactants>
            <speciesReference species="_2_3_dihydroxy_isovalerate" stoichiometry="1.0"/>
        </listOfReactants>
        <listOfProducts>
            <speciesReference species="_2_keto_isovalerate" stoichiometry="1.0"/>
            <speciesReference species="H2O" stoichiometry="1.0"/>
        </listOfProducts>
    </reaction>
    <reaction id="_2_6_1_42a_r" name="2.6.1.42a" reversible="true">
        <listOfReactants>
            <speciesReference species="L_glutamate" stoichiometry="1.0"/>
            <speciesReference species="_2_keto_isovalerate" stoichiometry="1.0"/>
        </listOfReactants>
        <listOfProducts>
            <speciesReference species="L_valine" stoichiometry="1.0"/>
            <speciesReference species="_2_ketoglutarate" stoichiometry="1.0"/>
        </listOfProducts>
    </reaction>
    <reaction id="_2_6_1_66_r" name="2.6.1.66" reversible="true">
        <listOfReactants>
            <speciesReference species="L_valine" stoichiometry="1.0"/>
            <speciesReference species="pyruvate" stoichiometry="1.0"/>
        </listOfReactants>
        <listOfProducts>
            <speciesReference species="_3_methyl_2_oxobutanoicacid" stoichiometry="1.0"/>
            <speciesReference species="L_alanine" stoichiometry="1.0"/>
        </listOfProducts>
    </reaction>
    <reaction id="tRNA6_1_1_9_r" name="tRNA6.1.1.9" reversible="false">
        <listOfReactants>
            <speciesReference species="tRNAval" stoichiometry="1.0"/>
            <speciesReference species="L_valine" stoichiometry="1.0"/>
            <speciesReference species="ATP" stoichiometry="1.0"/>
        </listOfReactants>
        <listOfProducts>
            <speciesReference species="L_valyl_tRNAval_plusdiphosphate" stoichiometry="1.0"/>
            <speciesReference species="AMP" stoichiometry="1.0"/>
        </listOfProducts>
    </reaction>
    <reaction id="o_2_2_1_6e_r" name="o_2.2.1.6e" reversible="false">
        <listOfReactants>
            <speciesReference species="pyruvate" stoichiometry="1.0"/>
            <speciesReference species="_2_oxobutanoate" stoichiometry="1.0"/>
        </listOfReactants>
        <listOfProducts>
            <speciesReference species="_2_aceto_2_hydroxy_butyrate" stoichiometry="1.0"/>
            <speciesReference species="CO2" stoichiometry="1.0"/>
        </listOfProducts>
    </reaction>
    <reaction id="o_1_1_1_85b_r" name="o_1.1.1.85b" reversible="false">
        <listOfReactants>
            <speciesReference species="D_erythro_3_methylmalate" stoichiometry="1.0"/>
        </listOfReactants>
        <listOfProducts>
            <speciesReference species="_2_oxobutanoate" stoichiometry="1.0"/>
            <speciesReference species="CO2" stoichiometry="1.0"/>
        </listOfProducts>
    </reaction>
    <reaction id="_1_1_1_86b_r" name="1.1.1.86b" reversible="true">
        <listOfReactants>
            <speciesReference species="_2_aceto_2_hydroxy_butyrate" stoichiometry="1.0"/>
            <speciesReference species="NADPH" stoichiometry="1.0"/>
            <speciesReference species="H_plus" stoichiometry="1.0"/>
        </listOfReactants>
        <listOfProducts>
            <speciesReference species="_2_3_dihydroxy_3_methylvalerate" stoichiometry="1.0"/>
            <speciesReference species="NADP_plus" stoichiometry="1.0"/>
        </listOfProducts>
    </reaction>
    <reaction id="_4_2_1_9b_r" name="4.2.1.9b" reversible="false">
        <listOfReactants>
            <speciesReference species="_2_3_dihydroxy_3_methylvalerate" stoichiometry="1.0"/>
        </listOfReactants>
        <listOfProducts>
            <speciesReference species="_2_keto_3_methyl_valerate" stoichiometry="1.0"/>
            <speciesReference species="H2O" stoichiometry="1.0"/>
        </listOfProducts>
    </reaction>
    <reaction id="_2_6_1_42b_r" name="2.6.1.42b" reversible="true">
        <listOfReactants>
            <speciesReference species="L_isoleucine" stoichiometry="1.0"/>
            <speciesReference species="_2_ketoglutarate" stoichiometry="1.0"/>
        </listOfReactants>
        <listOfProducts>
            <speciesReference species="L_glutamate" stoichiometry="1.0"/>
            <speciesReference species="_2_keto_3_methyl_valerate" stoichiometry="1.0"/>
        </listOfProducts>
    </reaction>
    <reaction id="tRNA6_1_1_5_r" name="tRNA6.1.1.5" reversible="false">
        <listOfReactants>
            <speciesReference species="tRNAile" stoichiometry="1.0"/>
            <speciesReference species="L_isoleucine" stoichiometry="1.0"/>
            <speciesReference species="ATP" stoichiometry="1.0"/>
        </listOfReactants>
        <listOfProducts>
            <speciesReference species="L_isoleucyl_tRNAile" stoichiometry="1.0"/>
            <speciesReference species="diphosphate" stoichiometry="1.0"/>
            <speciesReference species="AMP" stoichiometry="1.0"/>
        </listOfProducts>
    </reaction>
    <reaction id="_2_3_3_13_r" name="2.3.3.13" reversible="false">
        <listOfReactants>
            <speciesReference species="_2_keto_isovalerate" stoichiometry="1.0"/>
            <speciesReference species="acetyl_CoA" stoichiometry="1.0"/>
            <speciesReference species="H2O" stoichiometry="1.0"/>
        </listOfReactants>
        <listOfProducts>
            <speciesReference species="_2_isopropylmalate" stoichiometry="1.0"/>
            <speciesReference species="coenzymeA" stoichiometry="1.0"/>
        </listOfProducts>
    </reaction>
    <reaction id="_4_2_1_33a_r" name="4.2.1.33a" reversible="true">
        <listOfReactants>
            <speciesReference species="_2_isopropylmalate" stoichiometry="1.0"/>
        </listOfReactants>
        <listOfProducts>
            <speciesReference species="isopropylmaleate" stoichiometry="1.0"/>
            <speciesReference species="H2O" stoichiometry="1.0"/>
        </listOfProducts>
    </reaction>
    <reaction id="_4_2_1_33b_r" name="4.2.1.33b" reversible="true">
        <listOfReactants>
            <speciesReference species="_3_isopropylmalate" stoichiometry="1.0"/>
        </listOfReactants>
        <listOfProducts>
            <speciesReference species="isopropylmaleate" stoichiometry="1.0"/>
            <speciesReference species="H2O" stoichiometry="1.0"/>
        </listOfProducts>
    </reaction>
    <reaction id="_1_1_1_85a_r" name="1.1.1.85a" reversible="false">
        <listOfReactants>
            <speciesReference species="_3_isopropylmalate" stoichiometry="1.0"/>
            <speciesReference species="NAD_plus" stoichiometry="1.0"/>
        </listOfReactants>
        <listOfProducts>
            <speciesReference species="_2_isopropyl_3_oxosuccinate" stoichiometry="1.0"/>
            <speciesReference species="NADH" stoichiometry="1.0"/>
            <speciesReference species="H_plus" stoichiometry="1.0"/>
        </listOfProducts>
    </reaction>
    <reaction id="RXN_7800_r" name="RXN-7800" reversible="true">
        <listOfReactants>
            <speciesReference species="_2_isopropyl_3_oxosuccinate" stoichiometry="1.0"/>
        </listOfReactants>
        <listOfProducts>
            <speciesReference species="_2_ketoisocaproate" stoichiometry="1.0"/>
            <speciesReference species="CO2" stoichiometry="1.0"/>
        </listOfProducts>
    </reaction>
    <reaction id="_2_6_1_42c_r" name="2.6.1.42c" reversible="false">
        <listOfReactants>
            <speciesReference species="L_glutamate" stoichiometry="1.0"/>
            <speciesReference species="_2_ketoisocaproate" stoichiometry="1.0"/>
        </listOfReactants>
        <listOfProducts>
            <speciesReference species="L_leucine" stoichiometry="1.0"/>
            <speciesReference species="_2_ketoglutarate" stoichiometry="1.0"/>
        </listOfProducts>
    </reaction>
    <reaction id="tRNA6_1_1_4_r" name="tRNA6.1.1.4" reversible="false">
        <listOfReactants>
            <speciesReference species="L_leucine" stoichiometry="1.0"/>
            <speciesReference species="tRNAleu" stoichiometry="1.0"/>
            <speciesReference species="ATP" stoichiometry="1.0"/>
        </listOfReactants>
        <listOfProducts>
            <speciesReference species="L_leucyl_tRNAleu" stoichiometry="1.0"/>
            <speciesReference species="diphosphate" stoichiometry="1.0"/>
            <speciesReference species="AMP" stoichiometry="1.0"/>
        </listOfProducts>
    </reaction>
    <reaction id="_2_3_1_31_r" name="2.3.1.31" reversible="true">
        <listOfReactants>
            <speciesReference species="acetyl_CoA" stoichiometry="1.0"/>
            <speciesReference species="L_homoserine" stoichiometry="1.0"/>
        </listOfReactants>
        <listOfProducts>
            <speciesReference species="coenzymeA" stoichiometry="1.0"/>
            <speciesReference species="O_acetyl_L_homoserine" stoichiometry="1.0"/>
        </listOfProducts>
    </reaction>
    <reaction id="_2_3_1_46_r" name="2.3.1.46" reversible="true">
        <listOfReactants>
            <speciesReference species="succinyl_CoA" stoichiometry="1.0"/>
            <speciesReference species="L_homoserine" stoichiometry="1.0"/>
        </listOfReactants>
        <listOfProducts>
            <speciesReference species="coenzymeA" stoichiometry="1.0"/>
            <speciesReference species="O_succinyl_L_homoserine" stoichiometry="1.0"/>
        </listOfProducts>
    </reaction>
    <reaction id="_2_5_1_49b_r" name="2.5.1.49b" reversible="false">
        <listOfReactants>
            <speciesReference species="O_acetyl_L_homoserine" stoichiometry="1.0"/>
            <speciesReference species="hydrogensulfide" stoichiometry="1.0"/>
        </listOfReactants>
        <listOfProducts>
            <speciesReference species="L_homocysteine" stoichiometry="1.0"/>
            <speciesReference species="acetate" stoichiometry="1.0"/>
        </listOfProducts>
    </reaction>
    <reaction id="_3_3_1_1_r" name="3.3.1.1" reversible="true">
        <listOfReactants>
            <speciesReference species="S_adenosyl_L_homocysteine" stoichiometry="1.0"/>
            <speciesReference species="H2O" stoichiometry="1.0"/>
        </listOfReactants>
        <listOfProducts>
            <speciesReference species="L_homocysteine" stoichiometry="1.0"/>
            <speciesReference species="adenosine" stoichiometry="1.0"/>
        </listOfProducts>
    </reaction>
    <reaction id="_2_1_1_13_r" name="2.1.1.13" reversible="true">
        <listOfReactants>
            <speciesReference species="L_homocysteine" stoichiometry="1.0"/>
            <speciesReference species="_5_methyl_THF" stoichiometry="1.0"/>
        </listOfReactants>
        <listOfProducts>
            <speciesReference species="L_methionine" stoichiometry="1.0"/>
            <speciesReference species="tetrahydrofolate" stoichiometry="1.0"/>
        </listOfProducts>
    </reaction>
    <reaction id="_2_5_1_6_r" name="2.5.1.6" reversible="false">
        <listOfReactants>
            <speciesReference species="ATP" stoichiometry="1.0"/>
            <speciesReference species="L_methionine" stoichiometry="1.0"/>
            <speciesReference species="H2O" stoichiometry="1.0"/>
        </listOfReactants>
        <listOfProducts>
            <speciesReference species="phosphateO4P" stoichiometry="1.0"/>
            <speciesReference species="diphosphate" stoichiometry="1.0"/>
            <speciesReference species="S_adenosyl_L_methionine" stoichiometry="1.0"/>
        </listOfProducts>
    </reaction>
    <reaction id="_2_1_1_37_r" name="2.1.1.37" reversible="true">
        <listOfReactants>
            <speciesReference species="S_adenosyl_L_methionine" stoichiometry="1.0"/>
            <speciesReference species="DNA" stoichiometry="1.0"/>
        </listOfReactants>
        <listOfProducts>
            <speciesReference species="S_adenosyl_L_homocysteine" stoichiometry="1.0"/>
            <speciesReference species="DNA5_methylcytosine" stoichiometry="1.0"/>
        </listOfProducts>
    </reaction>
    <reaction id="_4_1_1_50_r" name="4.1.1.50" reversible="false">
        <listOfReactants>
            <speciesReference species="S_adenosyl_L_methionine" stoichiometry="1.0"/>
            <speciesReference species="H_plus" stoichiometry="1.0"/>
        </listOfReactants>
        <listOfProducts>
            <speciesReference species="S_adenosyl_metioninamine" stoichiometry="1.0"/>
            <speciesReference species="CO2" stoichiometry="1.0"/>
        </listOfProducts>
    </reaction>
    <reaction id="_2_5_1_16a_r" name="2.5.1.16a" reversible="false">
        <listOfReactants>
            <speciesReference species="S_adenosyl_metioninamine" stoichiometry="1.0"/>
            <speciesReference species="putrescine" stoichiometry="1.0"/>
        </listOfReactants>
        <listOfProducts>
            <speciesReference species="spermidine" stoichiometry="1.0"/>
            <speciesReference species="S_methyl_5__thioadenosine" stoichiometry="1.0"/>
        </listOfProducts>
    </reaction>
    <reaction id="_2_4_2_28_r" name="2.4.2.28" reversible="false">
        <listOfReactants>
            <speciesReference species="S_methyl_5__thioadenosine" stoichiometry="1.0"/>
            <speciesReference species="phosphateO4P" stoichiometry="1.0"/>
        </listOfReactants>
        <listOfProducts>
            <speciesReference species="adenine" stoichiometry="1.0"/>
            <speciesReference species="_5_methylthioribose_1_phosphate" stoichiometry="1.0"/>
        </listOfProducts>
    </reaction>
    <reaction id="_5_3_1_23_r" name="5.3.1.23" reversible="false">
        <listOfReactants>
            <speciesReference species="_5_methylthioribose_1_phosphate" stoichiometry="1.0"/>
        </listOfReactants>
        <listOfProducts>
            <speciesReference species="_5_methylthioribulose_1_phosphate" stoichiometry="1.0"/>
        </listOfProducts>
    </reaction>
    <reaction id="_4_2_1_109_r" name="4.2.1.109" reversible="false">
        <listOfReactants>
            <speciesReference species="_5_methylthioribulose_1_phosphate" stoichiometry="1.0"/>
        </listOfReactants>
        <listOfProducts>
            <speciesReference species="_2_3_diketo_5_methylthiopentyl_1_phosphate" stoichiometry="1.0"/>
            <speciesReference species="H2O" stoichiometry="1.0"/>
        </listOfProducts>
    </reaction>
    <reaction id="_3_1_3_77_r" name="3.1.3.77" reversible="false">
        <listOfReactants>
            <speciesReference species="_2_3_diketo_5_methylthiopentyl_1_phosphate" stoichiometry="1.0"/>
            <speciesReference species="H2O" stoichiometry="1.0"/>
        </listOfReactants>
        <listOfProducts>
            <speciesReference species="_1_2_dihydroxy_3_keto_5_methylthiopentene" stoichiometry="1.0"/>
            <speciesReference species="phosphateO4P" stoichiometry="1.0"/>
        </listOfProducts>
    </reaction>
    <reaction id="_1_13_11_54_r" name="1.13.11.54" reversible="false">
        <listOfReactants>
            <speciesReference species="_1_2_dihydroxy_3_keto_5_methylthiopentene" stoichiometry="1.0"/>
            <speciesReference species="O2" stoichiometry="1.0"/>
        </listOfReactants>
        <listOfProducts>
            <speciesReference species="_4_methylthio_2_oxobutanoicacid" stoichiometry="1.0"/>
            <speciesReference species="formate" stoichiometry="1.0"/>
        </listOfProducts>
    </reaction>
    <reaction id="_1_13_11_53_r" name="1.13.11.53" reversible="false">
        <listOfReactants>
            <speciesReference species="_1_2_dihydroxy_3_keto_5_methylthiopentene" stoichiometry="1.0"/>
            <speciesReference species="O2" stoichiometry="1.0"/>
        </listOfReactants>
        <listOfProducts>
            <speciesReference species="_3_methylthio_propionato" stoichiometry="1.0"/>
            <speciesReference species="formate" stoichiometry="1.0"/>
            <speciesReference species="CO" stoichiometry="1.0"/>
        </listOfProducts>
    </reaction>
    <reaction id="tRNA2_1_2_9b_r" name="tRNA2.1.2.9b" reversible="false">
        <listOfReactants>
            <speciesReference species="_10_formyl_tetrahydrofolate" stoichiometry="1.0"/>
            <speciesReference species="L_methionyl_tRNAmet" stoichiometry="1.0"/>
            <speciesReference species="H2O" stoichiometry="1.0"/>
        </listOfReactants>
        <listOfProducts>
            <speciesReference species="tetrahydrofolate" stoichiometry="1.0"/>
            <speciesReference species="N_formyl_L_methionyl_tRNAfmet" stoichiometry="1.0"/>
        </listOfProducts>
    </reaction>
    <reaction id="tRNA6_1_1_10_r" name="tRNA6.1.1.10" reversible="false">
        <listOfReactants>
            <speciesReference species="tRNAmet" stoichiometry="1.0"/>
            <speciesReference species="L_methionine" stoichiometry="1.0"/>
            <speciesReference species="ATP" stoichiometry="1.0"/>
        </listOfReactants>
        <listOfProducts>
            <speciesReference species="L_methionyl_tRNAmet" stoichiometry="1.0"/>
            <speciesReference species="diphosphate" stoichiometry="1.0"/>
            <speciesReference species="AMP" stoichiometry="1.0"/>
        </listOfProducts>
    </reaction>
    <reaction id="_3_5_2_10_r" name="3.5.2.10" reversible="false">
        <listOfReactants>
            <speciesReference species="H2O" stoichiometry="1.0"/>
            <speciesReference species="creatinine" stoichiometry="1.0"/>
        </listOfReactants>
        <listOfProducts>
            <speciesReference species="creatine" stoichiometry="1.0"/>
        </listOfProducts>
    </reaction>
    <reaction id="_4_4_1_16_r" name="4.4.1.16" reversible="true">
        <listOfReactants>
            <speciesReference species="selenocysteine" stoichiometry="1.0"/>
            <speciesReference species="UQH2" stoichiometry="1.0"/>
        </listOfReactants>
        <listOfProducts>
            <speciesReference species="selenide" stoichiometry="1.0"/>
            <speciesReference species="L_alanine" stoichiometry="1.0"/>
            <speciesReference species="UQ" stoichiometry="1.0"/>
        </listOfProducts>
    </reaction>
    <reaction id="_6_3_5_5_r" name="6.3.5.5" reversible="false">
        <listOfReactants>
            <speciesReference species="ATP" stoichiometry="2.0"/>
            <speciesReference species="L_glutamine" stoichiometry="1.0"/>
            <speciesReference species="HCO3_" stoichiometry="1.0"/>
            <speciesReference species="H2O" stoichiometry="1.0"/>
        </listOfReactants>
        <listOfProducts>
            <speciesReference species="L_glutamate" stoichiometry="1.0"/>
            <speciesReference species="ADP" stoichiometry="2.0"/>
            <speciesReference species="phosphateO4P" stoichiometry="1.0"/>
            <speciesReference species="carbamoyl_phosphate" stoichiometry="1.0"/>
        </listOfProducts>
    </reaction>
    <reaction id="_2_1_3_2_r" name="2.1.3.2" reversible="false">
        <listOfReactants>
            <speciesReference species="L_aspartate" stoichiometry="1.0"/>
            <speciesReference species="carbamoyl_phosphate" stoichiometry="1.0"/>
        </listOfReactants>
        <listOfProducts>
            <speciesReference species="N_carbamoyl_L_aspartate" stoichiometry="1.0"/>
            <speciesReference species="phosphateO4P" stoichiometry="1.0"/>
        </listOfProducts>
    </reaction>
    <reaction id="_3_5_2_3_r" name="3.5.2.3" reversible="true">
        <listOfReactants>
            <speciesReference species="dihydroorotate" stoichiometry="1.0"/>
            <speciesReference species="H2O" stoichiometry="1.0"/>
        </listOfReactants>
        <listOfProducts>
            <speciesReference species="N_carbamoyl_L_aspartate" stoichiometry="1.0"/>
        </listOfProducts>
    </reaction>
    <reaction id="_1_3_98_1a_r" name="1.3.98.1a" reversible="true">
        <listOfReactants>
            <speciesReference species="O2" stoichiometry="1.0"/>
            <speciesReference species="dihydroorotate" stoichiometry="1.0"/>
        </listOfReactants>
        <listOfProducts>
            <speciesReference species="H2O2" stoichiometry="1.0"/>
            <speciesReference species="orotate" stoichiometry="1.0"/>
        </listOfProducts>
    </reaction>
    <reaction id="_2_4_2_10_r" name="2.4.2.10" reversible="true">
        <listOfReactants>
            <speciesReference species="orotidine_5__phosphate" stoichiometry="1.0"/>
            <speciesReference species="diphosphate" stoichiometry="1.0"/>
        </listOfReactants>
        <listOfProducts>
            <speciesReference species="_5_phosphoribosyl1_pyrophosphate" stoichiometry="1.0"/>
            <speciesReference species="orotate" stoichiometry="1.0"/>
        </listOfProducts>
    </reaction>
    <reaction id="_4_1_1_23_r" name="4.1.1.23" reversible="false">
        <listOfReactants>
            <speciesReference species="orotidine_5__phosphate" stoichiometry="1.0"/>
        </listOfReactants>
        <listOfProducts>
            <speciesReference species="CO2" stoichiometry="1.0"/>
            <speciesReference species="UMP" stoichiometry="1.0"/>
        </listOfProducts>
    </reaction>
    <reaction id="_1_3_98_1b_r" name="1.3.98.1b" reversible="true">
        <listOfReactants>
            <speciesReference species="dihydroorotate" stoichiometry="1.0"/>
            <speciesReference species="fumarate" stoichiometry="1.0"/>
        </listOfReactants>
        <listOfProducts>
            <speciesReference species="orotate" stoichiometry="1.0"/>
            <speciesReference species="succinate" stoichiometry="1.0"/>
        </listOfProducts>
    </reaction>
    <reaction id="_3_1_3_5g_r" name="3.1.3.5g" reversible="true">
        <listOfReactants>
            <speciesReference species="UMP" stoichiometry="1.0"/>
            <speciesReference species="H2O" stoichiometry="1.0"/>
        </listOfReactants>
        <listOfProducts>
            <speciesReference species="uridine" stoichiometry="1.0"/>
            <speciesReference species="phosphateO4P" stoichiometry="1.0"/>
        </listOfProducts>
    </reaction>
    <reaction id="_2_7_4_14a_r" name="2.7.4.14a" reversible="true">
        <listOfReactants>
            <speciesReference species="ATP" stoichiometry="1.0"/>
            <speciesReference species="UMP" stoichiometry="1.0"/>
        </listOfReactants>
        <listOfProducts>
            <speciesReference species="ADP" stoichiometry="1.0"/>
            <speciesReference species="UDP" stoichiometry="1.0"/>
        </listOfProducts>
    </reaction>
    <reaction id="o_2_7_4_22_r" name="o_2.7.4.22" reversible="true">
        <listOfReactants>
            <speciesReference species="ATP" stoichiometry="1.0"/>
            <speciesReference species="UMP" stoichiometry="1.0"/>
        </listOfReactants>
        <listOfProducts>
            <speciesReference species="ADP" stoichiometry="1.0"/>
            <speciesReference species="UDP" stoichiometry="1.0"/>
        </listOfProducts>
    </reaction>
    <reaction id="_2_4_2_9_r" name="2.4.2.9" reversible="true">
        <listOfReactants>
            <speciesReference species="diphosphate" stoichiometry="1.0"/>
            <speciesReference species="UMP" stoichiometry="1.0"/>
        </listOfReactants>
        <listOfProducts>
            <speciesReference species="_5_phosphoribosyl1_pyrophosphate" stoichiometry="1.0"/>
            <speciesReference species="uracil" stoichiometry="1.0"/>
        </listOfProducts>
    </reaction>
    <reaction id="_3_6_1_19e_r" name="3.6.1.19e" reversible="false">
        <listOfReactants>
            <speciesReference species="H2O" stoichiometry="1.0"/>
            <speciesReference species="UTP" stoichiometry="1.0"/>
        </listOfReactants>
        <listOfProducts>
            <speciesReference species="diphosphate" stoichiometry="1.0"/>
            <speciesReference species="UMP" stoichiometry="1.0"/>
        </listOfProducts>
    </reaction>
    <reaction id="_2_7_4_6e_r" name="2.7.4.6e" reversible="true">
        <listOfReactants>
            <speciesReference species="UDP" stoichiometry="1.0"/>
            <speciesReference species="ATP" stoichiometry="1.0"/>
        </listOfReactants>
        <listOfProducts>
            <speciesReference species="UTP" stoichiometry="1.0"/>
            <speciesReference species="ADP" stoichiometry="1.0"/>
        </listOfProducts>
    </reaction>
    <reaction id="_3_5_4_13a_r" name="3.5.4.13a" reversible="false">
        <listOfReactants>
            <speciesReference species="H2O" stoichiometry="1.0"/>
            <speciesReference species="CTP" stoichiometry="1.0"/>
        </listOfReactants>
        <listOfProducts>
            <speciesReference species="ammoniaH3N" stoichiometry="1.0"/>
            <speciesReference species="UTP" stoichiometry="1.0"/>
        </listOfProducts>
    </reaction>
    <reaction id="_6_3_4_2_r" name="6.3.4.2" reversible="false">
        <listOfReactants>
            <speciesReference species="ATP" stoichiometry="1.0"/>
            <speciesReference species="UTP" stoichiometry="1.0"/>
            <speciesReference species="ammoniaH3N" stoichiometry="1.0"/>
        </listOfReactants>
        <listOfProducts>
            <speciesReference species="ADP" stoichiometry="1.0"/>
            <speciesReference species="phosphateO4P" stoichiometry="1.0"/>
            <speciesReference species="CTP" stoichiometry="1.0"/>
        </listOfProducts>
    </reaction>
    <reaction id="_2_7_4_6h_r" name="2.7.4.6h" reversible="true">
        <listOfReactants>
            <speciesReference species="dUDP" stoichiometry="1.0"/>
            <speciesReference species="ATP" stoichiometry="1.0"/>
        </listOfReactants>
        <listOfProducts>
            <speciesReference species="dUTP" stoichiometry="1.0"/>
            <speciesReference species="ADP" stoichiometry="1.0"/>
        </listOfProducts>
    </reaction>
    <reaction id="_3_6_1_19f_r" name="3.6.1.19f" reversible="false">
        <listOfReactants>
            <speciesReference species="H2O" stoichiometry="1.0"/>
            <speciesReference species="dUTP" stoichiometry="1.0"/>
        </listOfReactants>
        <listOfProducts>
            <speciesReference species="diphosphate" stoichiometry="1.0"/>
            <speciesReference species="dUMP" stoichiometry="1.0"/>
        </listOfProducts>
    </reaction>
    <reaction id="_2_7_4_9b_r" name="2.7.4.9b" reversible="true">
        <listOfReactants>
            <speciesReference species="ATP" stoichiometry="1.0"/>
            <speciesReference species="dUMP" stoichiometry="1.0"/>
        </listOfReactants>
        <listOfProducts>
            <speciesReference species="ADP" stoichiometry="1.0"/>
            <speciesReference species="dUDP" stoichiometry="1.0"/>
        </listOfProducts>
    </reaction>
    <reaction id="_1_17_4_1e_r" name="1.17.4.1e" reversible="true">
        <listOfReactants>
            <speciesReference species="dUDP" stoichiometry="1.0"/>
            <speciesReference species="thioredoxin" stoichiometry="1.0"/>
            <speciesReference species="H2O" stoichiometry="1.0"/>
        </listOfReactants>
        <listOfProducts>
            <speciesReference species="UDP" stoichiometry="1.0"/>
            <speciesReference species="thioredoxindisulfide" stoichiometry="1.0"/>
        </listOfProducts>
    </reaction>
    <reaction id="_2_1_1_148_r" name="2.1.1.148" reversible="false">
        <listOfReactants>
            <speciesReference species="_5_10_methylene_THF" stoichiometry="1.0"/>
            <speciesReference species="dUMP" stoichiometry="1.0"/>
            <speciesReference species="FADH2" stoichiometry="1.0"/>
        </listOfReactants>
        <listOfProducts>
            <speciesReference species="dTMP" stoichiometry="1.0"/>
            <speciesReference species="tetrahydrofolate" stoichiometry="1.0"/>
            <speciesReference species="FAD" stoichiometry="1.0"/>
        </listOfProducts>
    </reaction>
    <reaction id="_2_7_7_8c_r" name="2.7.7.8c" reversible="false">
        <listOfReactants>
            <speciesReference species="RNAn1" stoichiometry="1.0"/>
            <speciesReference species="phosphateO4P" stoichiometry="1.0"/>
        </listOfReactants>
        <listOfProducts>
            <speciesReference species="RNAn" stoichiometry="1.0"/>
            <speciesReference species="UDP" stoichiometry="1.0"/>
        </listOfProducts>
    </reaction>
    <reaction id="_2_7_7_6c_r" name="2.7.7.6c" reversible="false">
        <listOfReactants>
            <speciesReference species="UTP" stoichiometry="1.0"/>
            <speciesReference species="RNAn" stoichiometry="1.0"/>
        </listOfReactants>
        <listOfProducts>
            <speciesReference species="diphosphate" stoichiometry="1.0"/>
            <speciesReference species="RNAn1" stoichiometry="1.0"/>
        </listOfProducts>
    </reaction>
    <reaction id="_3_5_4_5a_r" name="3.5.4.5a" reversible="true">
        <listOfReactants>
            <speciesReference species="cytidine" stoichiometry="1.0"/>
            <speciesReference species="H2O" stoichiometry="1.0"/>
        </listOfReactants>
        <listOfProducts>
            <speciesReference species="uridine" stoichiometry="1.0"/>
            <speciesReference species="ammoniaH3N" stoichiometry="1.0"/>
        </listOfProducts>
    </reaction>
    <reaction id="_3_5_4_1a_r" name="3.5.4.1a" reversible="false">
        <listOfReactants>
            <speciesReference species="H2O" stoichiometry="1.0"/>
            <speciesReference species="cytosine" stoichiometry="1.0"/>
        </listOfReactants>
        <listOfProducts>
            <speciesReference species="ammoniaH3N" stoichiometry="1.0"/>
            <speciesReference species="uracil" stoichiometry="1.0"/>
        </listOfProducts>
    </reaction>
    <reaction id="_2_7_4_6f_r" name="2.7.4.6f" reversible="true">
        <listOfReactants>
            <speciesReference species="CDP" stoichiometry="1.0"/>
            <speciesReference species="ATP" stoichiometry="1.0"/>
        </listOfReactants>
        <listOfProducts>
            <speciesReference species="CTP" stoichiometry="1.0"/>
            <speciesReference species="ADP" stoichiometry="1.0"/>
        </listOfProducts>
    </reaction>
    <reaction id="_2_7_4_14b_r" name="2.7.4.14b" reversible="true">
        <listOfReactants>
            <speciesReference species="ATP" stoichiometry="1.0"/>
            <speciesReference species="CMP" stoichiometry="1.0"/>
        </listOfReactants>
        <listOfProducts>
            <speciesReference species="ADP" stoichiometry="1.0"/>
            <speciesReference species="CDP" stoichiometry="1.0"/>
        </listOfProducts>
    </reaction>
    <reaction id="_1_17_4_1d_r" name="1.17.4.1d" reversible="true">
        <listOfReactants>
            <speciesReference species="dCDP" stoichiometry="1.0"/>
            <speciesReference species="thioredoxin" stoichiometry="1.0"/>
            <speciesReference species="H2O" stoichiometry="1.0"/>
        </listOfReactants>
        <listOfProducts>
            <speciesReference species="CDP" stoichiometry="1.0"/>
            <speciesReference species="thioredoxindisulfide" stoichiometry="1.0"/>
        </listOfProducts>
    </reaction>
    <reaction id="_3_1_3_5h_r" name="3.1.3.5h" reversible="true">
        <listOfReactants>
            <speciesReference species="CMP" stoichiometry="1.0"/>
            <speciesReference species="H2O" stoichiometry="1.0"/>
        </listOfReactants>
        <listOfProducts>
            <speciesReference species="cytidine" stoichiometry="1.0"/>
            <speciesReference species="phosphateO4P" stoichiometry="1.0"/>
        </listOfProducts>
    </reaction>
    <reaction id="_2_7_4_6g_r" name="2.7.4.6g" reversible="true">
        <listOfReactants>
            <speciesReference species="dCDP" stoichiometry="1.0"/>
            <speciesReference species="ATP" stoichiometry="1.0"/>
        </listOfReactants>
        <listOfProducts>
            <speciesReference species="dCTP" stoichiometry="1.0"/>
            <speciesReference species="ADP" stoichiometry="1.0"/>
        </listOfProducts>
    </reaction>
    <reaction id="_2_7_4_14c_r" name="2.7.4.14c" reversible="true">
        <listOfReactants>
            <speciesReference species="ATP" stoichiometry="1.0"/>
            <speciesReference species="dCMP" stoichiometry="1.0"/>
        </listOfReactants>
        <listOfProducts>
            <speciesReference species="ADP" stoichiometry="1.0"/>
            <speciesReference species="dCDP" stoichiometry="1.0"/>
        </listOfProducts>
    </reaction>
    <reaction id="_3_1_3_5i_r" name="3.1.3.5i" reversible="true">
        <listOfReactants>
            <speciesReference species="dCMP" stoichiometry="1.0"/>
            <speciesReference species="H2O" stoichiometry="1.0"/>
        </listOfReactants>
        <listOfProducts>
            <speciesReference species="deoxycytidine" stoichiometry="1.0"/>
            <speciesReference species="phosphateO4P" stoichiometry="1.0"/>
        </listOfProducts>
    </reaction>
    <reaction id="_3_5_4_5b_r" name="3.5.4.5b" reversible="true">
        <listOfReactants>
            <speciesReference species="deoxycytidine" stoichiometry="1.0"/>
            <speciesReference species="H2O" stoichiometry="1.0"/>
        </listOfReactants>
        <listOfProducts>
            <speciesReference species="deoxyuridine" stoichiometry="1.0"/>
            <speciesReference species="ammoniaH3N" stoichiometry="1.0"/>
        </listOfProducts>
    </reaction>
    <reaction id="_3_5_4_13b_r" name="3.5.4.13b" reversible="false">
        <listOfReactants>
            <speciesReference species="H2O" stoichiometry="1.0"/>
            <speciesReference species="dCTP" stoichiometry="1.0"/>
        </listOfReactants>
        <listOfProducts>
            <speciesReference species="ammoniaH3N" stoichiometry="1.0"/>
            <speciesReference species="dUTP" stoichiometry="1.0"/>
        </listOfProducts>
    </reaction>
    <reaction id="_2_7_7_6d_r" name="2.7.7.6d" reversible="false">
        <listOfReactants>
            <speciesReference species="CTP" stoichiometry="1.0"/>
            <speciesReference species="RNAn" stoichiometry="1.0"/>
        </listOfReactants>
        <listOfProducts>
            <speciesReference species="diphosphate" stoichiometry="1.0"/>
            <speciesReference species="RNAn1" stoichiometry="1.0"/>
        </listOfProducts>
    </reaction>
    <reaction id="_2_7_7_8d_r" name="2.7.7.8d" reversible="false">
        <listOfReactants>
            <speciesReference species="RNAn1" stoichiometry="1.0"/>
            <speciesReference species="phosphateO4P" stoichiometry="1.0"/>
        </listOfReactants>
        <listOfProducts>
            <speciesReference species="RNAn" stoichiometry="1.0"/>
            <speciesReference species="CDP" stoichiometry="1.0"/>
        </listOfProducts>
    </reaction>
    <reaction id="_2_7_7_7c_r" name="2.7.7.7c" reversible="true">
        <listOfReactants>
            <speciesReference species="dCTP" stoichiometry="1.0"/>
            <speciesReference species="DNAn" stoichiometry="1.0"/>
        </listOfReactants>
        <listOfProducts>
            <speciesReference species="diphosphate" stoichiometry="1.0"/>
            <speciesReference species="DNAn1" stoichiometry="1.0"/>
        </listOfProducts>
    </reaction>
    <reaction id="_3_1_3_5j_r" name="3.1.3.5j" reversible="true">
        <listOfReactants>
            <speciesReference species="thymidine" stoichiometry="1.0"/>
            <speciesReference species="H2O" stoichiometry="1.0"/>
        </listOfReactants>
        <listOfProducts>
            <speciesReference species="dTMP" stoichiometry="1.0"/>
            <speciesReference species="phosphateO4P" stoichiometry="1.0"/>
        </listOfProducts>
    </reaction>
    <reaction id="_2_7_4_9a_r" name="2.7.4.9a" reversible="true">
        <listOfReactants>
            <speciesReference species="ATP" stoichiometry="1.0"/>
            <speciesReference species="dTMP" stoichiometry="1.0"/>
        </listOfReactants>
        <listOfProducts>
            <speciesReference species="ADP" stoichiometry="1.0"/>
            <speciesReference species="dTDP" stoichiometry="1.0"/>
        </listOfProducts>
    </reaction>
    <reaction id="_2_7_4_6i_r" name="2.7.4.6i" reversible="true">
        <listOfReactants>
            <speciesReference species="dTDP" stoichiometry="1.0"/>
            <speciesReference species="ATP" stoichiometry="1.0"/>
        </listOfReactants>
        <listOfProducts>
            <speciesReference species="dTTP" stoichiometry="1.0"/>
            <speciesReference species="ADP" stoichiometry="1.0"/>
        </listOfProducts>
    </reaction>
    <reaction id="_2_7_7_7d_r" name="2.7.7.7d" reversible="true">
        <listOfReactants>
            <speciesReference species="dTTP" stoichiometry="1.0"/>
            <speciesReference species="DNAn" stoichiometry="1.0"/>
        </listOfReactants>
        <listOfProducts>
            <speciesReference species="diphosphate" stoichiometry="1.0"/>
            <speciesReference species="DNAn1" stoichiometry="1.0"/>
        </listOfProducts>
    </reaction>
    <reaction id="o_3_5_4_1b_r" name="o_3.5.4.1b" reversible="false">
        <listOfReactants>
            <speciesReference species="H2O" stoichiometry="1.0"/>
            <speciesReference species="thymine" stoichiometry="1.0"/>
        </listOfReactants>
        <listOfProducts>
            <speciesReference species="ammoniaH3N" stoichiometry="1.0"/>
            <speciesReference species="_5_methylcytosine" stoichiometry="1.0"/>
        </listOfProducts>
    </reaction>
    <reaction id="_3_6_1_13_r" name="3.6.1.13" reversible="false">
        <listOfReactants>
            <speciesReference species="ADP_ribose" stoichiometry="1.0"/>
            <speciesReference species="H2O" stoichiometry="1.0"/>
        </listOfReactants>
        <listOfProducts>
            <speciesReference species="AMP" stoichiometry="1.0"/>
            <speciesReference species="D_ribose_5_phosphate" stoichiometry="1.0"/>
        </listOfProducts>
    </reaction>
    <reaction id="_2_7_6_1_r" name="2.7.6.1" reversible="false">
        <listOfReactants>
            <speciesReference species="ATP" stoichiometry="1.0"/>
            <speciesReference species="D_ribose_5_phosphate" stoichiometry="1.0"/>
        </listOfReactants>
        <listOfProducts>
            <speciesReference species="_5_phosphoribosyl1_pyrophosphate" stoichiometry="1.0"/>
            <speciesReference species="AMP" stoichiometry="1.0"/>
        </listOfProducts>
    </reaction>
    <reaction id="_2_4_2_14_r" name="2.4.2.14" reversible="false">
        <listOfReactants>
            <speciesReference species="_5_phosphoribosyl1_pyrophosphate" stoichiometry="1.0"/>
            <speciesReference species="L_glutamine" stoichiometry="1.0"/>
            <speciesReference species="H2O" stoichiometry="1.0"/>
        </listOfReactants>
        <listOfProducts>
            <speciesReference species="_5_phospho_beta_D_ribosyl_amine" stoichiometry="1.0"/>
            <speciesReference species="diphosphate" stoichiometry="1.0"/>
            <speciesReference species="L_glutamate" stoichiometry="1.0"/>
        </listOfProducts>
    </reaction>
    <reaction id="_6_3_4_13_r" name="6.3.4.13" reversible="false">
        <listOfReactants>
            <speciesReference species="_5_phospho_beta_D_ribosyl_amine" stoichiometry="1.0"/>
            <speciesReference species="ATP" stoichiometry="1.0"/>
            <speciesReference species="glycine" stoichiometry="1.0"/>
        </listOfReactants>
        <listOfProducts>
            <speciesReference species="ADP" stoichiometry="1.0"/>
            <speciesReference species="phosphateO4P" stoichiometry="1.0"/>
            <speciesReference species="_5_phospho_ribosyl_glycineamide" stoichiometry="1.0"/>
        </listOfProducts>
    </reaction>
    <reaction id="_2_1_2_2a_r" name="2.1.2.2a" reversible="true">
        <listOfReactants>
            <speciesReference species="_10_formyl_tetrahydrofolate" stoichiometry="1.0"/>
            <speciesReference species="_5_phospho_ribosyl_glycineamide" stoichiometry="1.0"/>
        </listOfReactants>
        <listOfProducts>
            <speciesReference species="tetrahydrofolate" stoichiometry="1.0"/>
            <speciesReference species="_5__phosphoribosyl_N_formylglycineamide" stoichiometry="1.0"/>
        </listOfProducts>
    </reaction>
    <reaction id="_6_3_5_3_r" name="6.3.5.3" reversible="false">
        <listOfReactants>
            <speciesReference species="ATP" stoichiometry="1.0"/>
            <speciesReference species="_5__phosphoribosyl_N_formylglycineamide" stoichiometry="1.0"/>
            <speciesReference species="L_glutamine" stoichiometry="1.0"/>
            <speciesReference species="H2O" stoichiometry="1.0"/>
        </listOfReactants>
        <listOfProducts>
            <speciesReference species="L_glutamate" stoichiometry="1.0"/>
            <speciesReference species="ADP" stoichiometry="1.0"/>
            <speciesReference species="phosphateO4P" stoichiometry="1.0"/>
            <speciesReference species="_5_phosphoribosyl_N_formylglycineamidine" stoichiometry="1.0"/>
        </listOfProducts>
    </reaction>
    <reaction id="_6_3_3_1_r" name="6.3.3.1" reversible="false">
        <listOfReactants>
            <speciesReference species="ATP" stoichiometry="1.0"/>
            <speciesReference species="_5_phosphoribosyl_N_formylglycineamidine" stoichiometry="1.0"/>
        </listOfReactants>
        <listOfProducts>
            <speciesReference species="ADP" stoichiometry="1.0"/>
            <speciesReference species="phosphateO4P" stoichiometry="1.0"/>
            <speciesReference species="_5_aminoimidazoleribonucleotide" stoichiometry="1.0"/>
        </listOfProducts>
    </reaction>
    <reaction id="_6_3_4_18_r" name="6.3.4.18" reversible="false">
        <listOfReactants>
            <speciesReference species="ATP" stoichiometry="1.0"/>
            <speciesReference species="_5_aminoimidazoleribonucleotide" stoichiometry="1.0"/>
            <speciesReference species="HCO3_" stoichiometry="1.0"/>
        </listOfReactants>
        <listOfProducts>
            <speciesReference species="ADP" stoichiometry="1.0"/>
            <speciesReference species="phosphateO4P" stoichiometry="1.0"/>
            <speciesReference species="_5_carboxyamino_1__5_phospho_D_ribosyl_imidazole" stoichiometry="1.0"/>
        </listOfProducts>
    </reaction>
    <reaction id="_5_4_99_18_r" name="5.4.99.18" reversible="true">
        <listOfReactants>
            <speciesReference species="_5_carboxyamino_1__5_phospho_D_ribosyl_imidazole" stoichiometry="1.0"/>
        </listOfReactants>
        <listOfProducts>
            <speciesReference species="_4_carboxyaminoimidazoleribonucleotide" stoichiometry="1.0"/>
        </listOfProducts>
    </reaction>
    <reaction id="_6_3_2_6_r" name="6.3.2.6" reversible="true">
        <listOfReactants>
            <speciesReference species="ATP" stoichiometry="1.0"/>
            <speciesReference species="_4_carboxyaminoimidazoleribonucleotide" stoichiometry="1.0"/>
            <speciesReference species="L_aspartate" stoichiometry="1.0"/>
        </listOfReactants>
        <listOfProducts>
            <speciesReference species="ADP" stoichiometry="1.0"/>
            <speciesReference species="phosphateO4P" stoichiometry="1.0"/>
            <speciesReference species="_5__phosphoribosyl_4__N_succinocarboxamide__5_aminoimidazole" stoichiometry="1.0"/>
        </listOfProducts>
    </reaction>
    <reaction id="_4_3_2_2b_r" name="4.3.2.2b" reversible="true">
        <listOfReactants>
            <speciesReference species="_5__phosphoribosyl_4__N_succinocarboxamide__5_aminoimidazole" stoichiometry="1.0"/>
        </listOfReactants>
        <listOfProducts>
            <speciesReference species="fumarate" stoichiometry="1.0"/>
            <speciesReference species="aminoimidazolecarboxamideribonucleotide" stoichiometry="1.0"/>
        </listOfProducts>
    </reaction>
    <reaction id="_2_1_2_3a_r" name="2.1.2.3a" reversible="true">
        <listOfReactants>
            <speciesReference species="_10_formyl_tetrahydrofolate" stoichiometry="1.0"/>
            <speciesReference species="aminoimidazolecarboxamideribonucleotide" stoichiometry="1.0"/>
        </listOfReactants>
        <listOfProducts>
            <speciesReference species="tetrahydrofolate" stoichiometry="1.0"/>
            <speciesReference species="phosphoribosyl_formamido_carboxamide" stoichiometry="1.0"/>
        </listOfProducts>
    </reaction>
    <reaction id="_2_4_2_7c_r" name="2.4.2.7c" reversible="true">
        <listOfReactants>
            <speciesReference species="aminoimidazolecarboxamideribonucleotide" stoichiometry="1.0"/>
        </listOfReactants>
        <listOfProducts>
            <speciesReference species="_5_amino_4_imidazolecarboxyamide" stoichiometry="1.0"/>
        </listOfProducts>
    </reaction>
    <reaction id="_3_5_4_10_r" name="3.5.4.10" reversible="true">
        <listOfReactants>
            <speciesReference species="inosine_5__phosphate" stoichiometry="1.0"/>
            <speciesReference species="H2O" stoichiometry="1.0"/>
        </listOfReactants>
        <listOfProducts>
            <speciesReference species="phosphoribosyl_formamido_carboxamide" stoichiometry="1.0"/>
        </listOfProducts>
    </reaction>
    <reaction id="_2_1_2_3b_r" name="2.1.2.3b" reversible="true">
        <listOfReactants>
            <speciesReference species="inosine_5__phosphate" stoichiometry="1.0"/>
            <speciesReference species="H2O" stoichiometry="1.0"/>
        </listOfReactants>
        <listOfProducts>
            <speciesReference species="phosphoribosyl_formamido_carboxamide" stoichiometry="1.0"/>
        </listOfProducts>
    </reaction>
    <reaction id="_3_1_3_5c_r" name="3.1.3.5c" reversible="true">
        <listOfReactants>
            <speciesReference species="inosine_5__phosphate" stoichiometry="1.0"/>
            <speciesReference species="H2O" stoichiometry="1.0"/>
        </listOfReactants>
        <listOfProducts>
            <speciesReference species="inosine" stoichiometry="1.0"/>
            <speciesReference species="phosphateO4P" stoichiometry="1.0"/>
        </listOfProducts>
    </reaction>
    <reaction id="o_2_7_4_3c_r" name="o_2.7.4.3c" reversible="true">
        <listOfReactants>
            <speciesReference species="inosine_5__phosphate" stoichiometry="1.0"/>
            <speciesReference species="ITP" stoichiometry="1.0"/>
        </listOfReactants>
        <listOfProducts>
            <speciesReference species="IDP" stoichiometry="2.0"/>
        </listOfProducts>
    </reaction>
    <reaction id="_3_6_1_19a_r" name="3.6.1.19a" reversible="false">
        <listOfReactants>
            <speciesReference species="H2O" stoichiometry="1.0"/>
            <speciesReference species="ITP" stoichiometry="1.0"/>
        </listOfReactants>
        <listOfProducts>
            <speciesReference species="diphosphate" stoichiometry="1.0"/>
            <speciesReference species="inosine_5__phosphate" stoichiometry="1.0"/>
        </listOfProducts>
    </reaction>
    <reaction id="_3_6_1_19g_r" name="3.6.1.19g" reversible="false">
        <listOfReactants>
            <speciesReference species="H2O" stoichiometry="1.0"/>
            <speciesReference species="dITP" stoichiometry="1.0"/>
        </listOfReactants>
        <listOfProducts>
            <speciesReference species="diphosphate" stoichiometry="1.0"/>
            <speciesReference species="dIMP" stoichiometry="1.0"/>
        </listOfProducts>
    </reaction>
    <reaction id="o_1_17_4_1b_r" name="o_1.17.4.1b" reversible="true">
        <listOfReactants>
            <speciesReference species="dIDP" stoichiometry="1.0"/>
            <speciesReference species="thioredoxin" stoichiometry="1.0"/>
            <speciesReference species="H2O" stoichiometry="1.0"/>
        </listOfReactants>
        <listOfProducts>
            <speciesReference species="IDP" stoichiometry="1.0"/>
            <speciesReference species="thioredoxindisulfide" stoichiometry="1.0"/>
        </listOfProducts>
    </reaction>
    <reaction id="_2_7_4_6j_r" name="2.7.4.6j" reversible="true">
        <listOfReactants>
            <speciesReference species="IDP" stoichiometry="1.0"/>
            <speciesReference species="ATP" stoichiometry="1.0"/>
        </listOfReactants>
        <listOfProducts>
            <speciesReference species="ITP" stoichiometry="1.0"/>
            <speciesReference species="ADP" stoichiometry="1.0"/>
        </listOfProducts>
    </reaction>
    <reaction id="_2_7_4_6b_r" name="2.7.4.6b" reversible="true">
        <listOfReactants>
            <speciesReference species="dIDP" stoichiometry="1.0"/>
            <speciesReference species="ATP" stoichiometry="1.0"/>
        </listOfReactants>
        <listOfProducts>
            <speciesReference species="dITP" stoichiometry="1.0"/>
            <speciesReference species="ADP" stoichiometry="1.0"/>
        </listOfProducts>
    </reaction>
    <reaction id="_1_1_1_205_r" name="1.1.1.205" reversible="true">
        <listOfReactants>
            <speciesReference species="H2O" stoichiometry="1.0"/>
            <speciesReference species="NAD_plus" stoichiometry="1.0"/>
            <speciesReference species="inosine_5__phosphate" stoichiometry="1.0"/>
        </listOfReactants>
        <listOfProducts>
            <speciesReference species="xanthosine_5_phosphate" stoichiometry="1.0"/>
            <speciesReference species="NADH" stoichiometry="1.0"/>
            <speciesReference species="H_plus" stoichiometry="1.0"/>
        </listOfProducts>
    </reaction>
    <reaction id="_3_5_4_4a_r" name="3.5.4.4a" reversible="false">
        <listOfReactants>
            <speciesReference species="adenosine" stoichiometry="1.0"/>
            <speciesReference species="H2O" stoichiometry="1.0"/>
        </listOfReactants>
        <listOfProducts>
            <speciesReference species="inosine" stoichiometry="1.0"/>
            <speciesReference species="ammoniaH3N" stoichiometry="1.0"/>
        </listOfProducts>
    </reaction>
    <reaction id="_3_1_3_5d_r" name="3.1.3.5d" reversible="true">
        <listOfReactants>
            <speciesReference species="xanthosine_5_phosphate" stoichiometry="1.0"/>
            <speciesReference species="H2O" stoichiometry="1.0"/>
        </listOfReactants>
        <listOfProducts>
            <speciesReference species="xanthosine" stoichiometry="1.0"/>
            <speciesReference species="phosphateO4P" stoichiometry="1.0"/>
        </listOfProducts>
    </reaction>
    <reaction id="_3_6_1_19b_r" name="3.6.1.19b" reversible="false">
        <listOfReactants>
            <speciesReference species="H2O" stoichiometry="1.0"/>
            <speciesReference species="XTP" stoichiometry="1.0"/>
        </listOfReactants>
        <listOfProducts>
            <speciesReference species="diphosphate" stoichiometry="1.0"/>
            <speciesReference species="xanthosine" stoichiometry="1.0"/>
        </listOfProducts>
    </reaction>
    <reaction id="_6_3_5_2_r" name="6.3.5.2" reversible="false">
        <listOfReactants>
            <speciesReference species="xanthosine_5_phosphate" stoichiometry="1.0"/>
            <speciesReference species="H2O" stoichiometry="1.0"/>
            <speciesReference species="L_glutamine" stoichiometry="1.0"/>
            <speciesReference species="ATP" stoichiometry="1.0"/>
        </listOfReactants>
        <listOfProducts>
            <speciesReference species="L_glutamate" stoichiometry="1.0"/>
            <speciesReference species="GMP" stoichiometry="1.0"/>
            <speciesReference species="diphosphate" stoichiometry="1.0"/>
            <speciesReference species="AMP" stoichiometry="1.0"/>
        </listOfProducts>
    </reaction>
    <reaction id="_3_1_3_5a_r" name="3.1.3.5a" reversible="true">
        <listOfReactants>
            <speciesReference species="AMP" stoichiometry="1.0"/>
            <speciesReference species="H2O" stoichiometry="1.0"/>
        </listOfReactants>
        <listOfProducts>
            <speciesReference species="adenosine" stoichiometry="1.0"/>
            <speciesReference species="phosphateO4P" stoichiometry="1.0"/>
        </listOfProducts>
    </reaction>
    <reaction id="_2_4_2_7a_r" name="2.4.2.7a" reversible="true">
        <listOfReactants>
            <speciesReference species="AMP" stoichiometry="1.0"/>
            <speciesReference species="diphosphate" stoichiometry="1.0"/>
        </listOfReactants>
        <listOfProducts>
            <speciesReference species="_5_phosphoribosyl1_pyrophosphate" stoichiometry="1.0"/>
            <speciesReference species="adenine" stoichiometry="1.0"/>
        </listOfProducts>
    </reaction>
    <reaction id="_2_7_4_3a_r" name="2.7.4.3a" reversible="true">
        <listOfReactants>
            <speciesReference species="AMP" stoichiometry="1.0"/>
            <speciesReference species="ATP" stoichiometry="1.0"/>
        </listOfReactants>
        <listOfProducts>
            <speciesReference species="ADP" stoichiometry="2.0"/>
        </listOfProducts>
    </reaction>
    <reaction id="_2_7_4_6a_r" name="2.7.4.6a" reversible="true">
        <listOfReactants>
            <speciesReference species="dADP" stoichiometry="1.0"/>
            <speciesReference species="ATP" stoichiometry="1.0"/>
        </listOfReactants>
        <listOfProducts>
            <speciesReference species="dATP" stoichiometry="1.0"/>
            <speciesReference species="ADP" stoichiometry="1.0"/>
        </listOfProducts>
    </reaction>
    <reaction id="_2_7_1_40b_r" name="2.7.1.40b" reversible="true">
        <listOfReactants>
            <speciesReference species="dATP" stoichiometry="1.0"/>
            <speciesReference species="pyruvate" stoichiometry="1.0"/>
        </listOfReactants>
        <listOfProducts>
            <speciesReference species="dADP" stoichiometry="1.0"/>
            <speciesReference species="phosphoenolpyruvate" stoichiometry="1.0"/>
        </listOfProducts>
    </reaction>
    <reaction id="_1_17_4_1a_r" name="1.17.4.1a" reversible="true">
        <listOfReactants>
            <speciesReference species="dADP" stoichiometry="1.0"/>
            <speciesReference species="thioredoxin" stoichiometry="1.0"/>
            <speciesReference species="H2O" stoichiometry="1.0"/>
        </listOfReactants>
        <listOfProducts>
            <speciesReference species="ADP" stoichiometry="1.0"/>
            <speciesReference species="thioredoxindisulfide" stoichiometry="1.0"/>
        </listOfProducts>
    </reaction>
    <reaction id="_2_7_4_3b_r" name="2.7.4.3b" reversible="true">
        <listOfReactants>
            <speciesReference species="ATP" stoichiometry="1.0"/>
            <speciesReference species="dAMP" stoichiometry="1.0"/>
        </listOfReactants>
        <listOfProducts>
            <speciesReference species="ADP" stoichiometry="1.0"/>
            <speciesReference species="dADP" stoichiometry="1.0"/>
        </listOfProducts>
    </reaction>
    <reaction id="_3_1_3_5b_r" name="3.1.3.5b" reversible="true">
        <listOfReactants>
            <speciesReference species="dAMP" stoichiometry="1.0"/>
            <speciesReference species="H2O" stoichiometry="1.0"/>
        </listOfReactants>
        <listOfProducts>
            <speciesReference species="_5__deoxyadenosine" stoichiometry="1.0"/>
            <speciesReference species="phosphateO4P" stoichiometry="1.0"/>
        </listOfProducts>
    </reaction>
    <reaction id="_2_7_7_7a_r" name="2.7.7.7a" reversible="true">
        <listOfReactants>
            <speciesReference species="dATP" stoichiometry="1.0"/>
            <speciesReference species="DNAn" stoichiometry="1.0"/>
        </listOfReactants>
        <listOfProducts>
            <speciesReference species="diphosphate" stoichiometry="1.0"/>
            <speciesReference species="DNAn1" stoichiometry="1.0"/>
        </listOfProducts>
    </reaction>
    <reaction id="_2_7_7_6a_r" name="2.7.7.6a" reversible="false">
        <listOfReactants>
            <speciesReference species="ATP" stoichiometry="1.0"/>
            <speciesReference species="RNAn" stoichiometry="1.0"/>
        </listOfReactants>
        <listOfProducts>
            <speciesReference species="diphosphate" stoichiometry="1.0"/>
            <speciesReference species="RNAn1" stoichiometry="1.0"/>
        </listOfProducts>
    </reaction>
    <reaction id="_2_7_7_8a_r" name="2.7.7.8a" reversible="false">
        <listOfReactants>
            <speciesReference species="RNAn1" stoichiometry="1.0"/>
            <speciesReference species="phosphateO4P" stoichiometry="1.0"/>
        </listOfReactants>
        <listOfProducts>
            <speciesReference species="RNAn" stoichiometry="1.0"/>
            <speciesReference species="ADP" stoichiometry="1.0"/>
        </listOfProducts>
    </reaction>
    <reaction id="_3_5_4_4b_r" name="3.5.4.4b" reversible="true">
        <listOfReactants>
            <speciesReference species="_5__deoxyadenosine" stoichiometry="1.0"/>
            <speciesReference species="H2O" stoichiometry="1.0"/>
        </listOfReactants>
        <listOfProducts>
            <speciesReference species="deoxyinosine" stoichiometry="1.0"/>
            <speciesReference species="ammoniaH3N" stoichiometry="1.0"/>
        </listOfProducts>
    </reaction>
    <reaction id="_3_1_3_5e_r" name="3.1.3.5e" reversible="true">
        <listOfReactants>
            <speciesReference species="GMP" stoichiometry="1.0"/>
            <speciesReference species="H2O" stoichiometry="1.0"/>
        </listOfReactants>
        <listOfProducts>
            <speciesReference species="guanosine" stoichiometry="1.0"/>
            <speciesReference species="phosphateO4P" stoichiometry="1.0"/>
        </listOfProducts>
    </reaction>
    <reaction id="_2_4_2_7b_r" name="2.4.2.7b" reversible="true">
        <listOfReactants>
            <speciesReference species="GMP" stoichiometry="1.0"/>
            <speciesReference species="diphosphate" stoichiometry="1.0"/>
        </listOfReactants>
        <listOfProducts>
            <speciesReference species="_5_phosphoribosyl1_pyrophosphate" stoichiometry="1.0"/>
            <speciesReference species="guanine" stoichiometry="1.0"/>
        </listOfProducts>
    </reaction>
    <reaction id="_2_7_4_8a_r" name="2.7.4.8a" reversible="true">
        <listOfReactants>
            <speciesReference species="GMP" stoichiometry="1.0"/>
            <speciesReference species="ATP" stoichiometry="1.0"/>
        </listOfReactants>
        <listOfProducts>
            <speciesReference species="GDP" stoichiometry="1.0"/>
            <speciesReference species="ADP" stoichiometry="1.0"/>
        </listOfProducts>
    </reaction>
    <reaction id="_3_6_1_19c_r" name="3.6.1.19c" reversible="false">
        <listOfReactants>
            <speciesReference species="H2O" stoichiometry="1.0"/>
            <speciesReference species="GTP" stoichiometry="1.0"/>
        </listOfReactants>
        <listOfProducts>
            <speciesReference species="diphosphate" stoichiometry="1.0"/>
            <speciesReference species="GMP" stoichiometry="1.0"/>
        </listOfProducts>
    </reaction>
    <reaction id="_1_17_4_1c_r" name="1.17.4.1c" reversible="true">
        <listOfReactants>
            <speciesReference species="dGDP" stoichiometry="1.0"/>
            <speciesReference species="thioredoxin" stoichiometry="1.0"/>
            <speciesReference species="H2O" stoichiometry="1.0"/>
        </listOfReactants>
        <listOfProducts>
            <speciesReference species="GDP" stoichiometry="1.0"/>
            <speciesReference species="thioredoxindisulfide" stoichiometry="1.0"/>
        </listOfProducts>
    </reaction>
    <reaction id="_2_7_4_6c_r" name="2.7.4.6c" reversible="true">
        <listOfReactants>
            <speciesReference species="GDP" stoichiometry="1.0"/>
            <speciesReference species="ATP" stoichiometry="1.0"/>
        </listOfReactants>
        <listOfProducts>
            <speciesReference species="GTP" stoichiometry="1.0"/>
            <speciesReference species="ADP" stoichiometry="1.0"/>
        </listOfProducts>
    </reaction>
    <reaction id="_2_7_1_40c_r" name="2.7.1.40c" reversible="true">
        <listOfReactants>
            <speciesReference species="GTP" stoichiometry="1.0"/>
            <speciesReference species="pyruvate" stoichiometry="1.0"/>
        </listOfReactants>
        <listOfProducts>
            <speciesReference species="GDP" stoichiometry="1.0"/>
            <speciesReference species="phosphoenolpyruvate" stoichiometry="1.0"/>
        </listOfProducts>
    </reaction>
    <reaction id="_2_7_4_8b_r" name="2.7.4.8b" reversible="true">
        <listOfReactants>
            <speciesReference species="dGMP" stoichiometry="1.0"/>
            <speciesReference species="ATP" stoichiometry="1.0"/>
        </listOfReactants>
        <listOfProducts>
            <speciesReference species="dGDP" stoichiometry="1.0"/>
            <speciesReference species="ADP" stoichiometry="1.0"/>
        </listOfProducts>
    </reaction>
    <reaction id="_2_7_4_6d_r" name="2.7.4.6d" reversible="true">
        <listOfReactants>
            <speciesReference species="dGDP" stoichiometry="1.0"/>
            <speciesReference species="ATP" stoichiometry="1.0"/>
        </listOfReactants>
        <listOfProducts>
            <speciesReference species="dGTP" stoichiometry="1.0"/>
            <speciesReference species="ADP" stoichiometry="1.0"/>
        </listOfProducts>
    </reaction>
    <reaction id="_2_7_1_40d_r" name="2.7.1.40d" reversible="true">
        <listOfReactants>
            <speciesReference species="dGTP" stoichiometry="1.0"/>
            <speciesReference species="pyruvate" stoichiometry="1.0"/>
        </listOfReactants>
        <listOfProducts>
            <speciesReference species="dGDP" stoichiometry="1.0"/>
            <speciesReference species="phosphoenolpyruvate" stoichiometry="1.0"/>
        </listOfProducts>
    </reaction>
    <reaction id="_3_1_3_5f_r" name="3.1.3.5f" reversible="true">
        <listOfReactants>
            <speciesReference species="dGMP" stoichiometry="1.0"/>
            <speciesReference species="H2O" stoichiometry="1.0"/>
        </listOfReactants>
        <listOfProducts>
            <speciesReference species="deoxyguanosine" stoichiometry="1.0"/>
            <speciesReference species="phosphateO4P" stoichiometry="1.0"/>
        </listOfProducts>
    </reaction>
    <reaction id="_3_6_1_19d_r" name="3.6.1.19d" reversible="false">
        <listOfReactants>
            <speciesReference species="H2O" stoichiometry="1.0"/>
            <speciesReference species="dGTP" stoichiometry="1.0"/>
        </listOfReactants>
        <listOfProducts>
            <speciesReference species="diphosphate" stoichiometry="1.0"/>
            <speciesReference species="dGMP" stoichiometry="1.0"/>
        </listOfProducts>
    </reaction>
    <reaction id="_3_1_7_2_r" name="3.1.7.2" reversible="true">
        <listOfReactants>
            <speciesReference species="guanosine5__diphosphate_3__diphosphate" stoichiometry="1.0"/>
            <speciesReference species="H2O" stoichiometry="1.0"/>
        </listOfReactants>
        <listOfProducts>
            <speciesReference species="diphosphate" stoichiometry="1.0"/>
            <speciesReference species="GDP" stoichiometry="1.0"/>
        </listOfProducts>
    </reaction>
    <reaction id="_3_6_1_11_r" name="3.6.1.11" reversible="true">
        <listOfReactants>
            <speciesReference species="H2O" stoichiometry="1.0"/>
            <speciesReference species="guanosine3__diphosphate5__triphosphate" stoichiometry="1.0"/>
        </listOfReactants>
        <listOfProducts>
            <speciesReference species="phosphateO4P" stoichiometry="1.0"/>
            <speciesReference species="guanosine5__diphosphate_3__diphosphate" stoichiometry="1.0"/>
        </listOfProducts>
    </reaction>
    <reaction id="_2_7_7_6b_r" name="2.7.7.6b" reversible="false">
        <listOfReactants>
            <speciesReference species="GTP" stoichiometry="1.0"/>
            <speciesReference species="RNAn" stoichiometry="1.0"/>
        </listOfReactants>
        <listOfProducts>
            <speciesReference species="diphosphate" stoichiometry="1.0"/>
            <speciesReference species="RNAn1" stoichiometry="1.0"/>
        </listOfProducts>
    </reaction>
    <reaction id="_2_7_7_8b_r" name="2.7.7.8b" reversible="false">
        <listOfReactants>
            <speciesReference species="RNAn1" stoichiometry="1.0"/>
            <speciesReference species="phosphateO4P" stoichiometry="1.0"/>
        </listOfReactants>
        <listOfProducts>
            <speciesReference species="RNAn" stoichiometry="1.0"/>
            <speciesReference species="GDP" stoichiometry="1.0"/>
        </listOfProducts>
    </reaction>
    <reaction id="_2_7_7_7b_r" name="2.7.7.7b" reversible="true">
        <listOfReactants>
            <speciesReference species="dGTP" stoichiometry="1.0"/>
            <speciesReference species="DNAn" stoichiometry="1.0"/>
        </listOfReactants>
        <listOfProducts>
            <speciesReference species="diphosphate" stoichiometry="1.0"/>
            <speciesReference species="DNAn1" stoichiometry="1.0"/>
        </listOfProducts>
    </reaction>
    <reaction id="_2_7_7_4_r" name="2.7.7.4" reversible="false">
        <listOfReactants>
            <speciesReference species="sulfateO4s" stoichiometry="1.0"/>
            <speciesReference species="ATP" stoichiometry="1.0"/>
        </listOfReactants>
        <listOfProducts>
            <speciesReference species="adenosine5__phosphosulfate" stoichiometry="1.0"/>
            <speciesReference species="diphosphate" stoichiometry="1.0"/>
        </listOfProducts>
    </reaction>
    <reaction id="_2_7_1_25_r" name="2.7.1.25" reversible="false">
        <listOfReactants>
            <speciesReference species="adenosine5__phosphosulfate" stoichiometry="1.0"/>
            <speciesReference species="ATP" stoichiometry="1.0"/>
        </listOfReactants>
        <listOfProducts>
            <speciesReference species="phosphoadenosine_5__phosphosulfate" stoichiometry="1.0"/>
            <speciesReference species="ADP" stoichiometry="1.0"/>
        </listOfProducts>
    </reaction>
    <reaction id="o_2_7_7_53a_r" name="o_2.7.7.53a" reversible="false">
        <listOfReactants>
            <speciesReference species="adenosine5__phosphosulfate" stoichiometry="2.0"/>
            <speciesReference species="ATP" stoichiometry="1.0"/>
        </listOfReactants>
        <listOfProducts>
            <speciesReference species="sulfateO4s" stoichiometry="1.0"/>
            <speciesReference species="phosphateO4P" stoichiometry="1.0"/>
            <speciesReference species="_5__5____diadenosinetetraphosphate" stoichiometry="1.0"/>
            <speciesReference species="AMP" stoichiometry="1.0"/>
        </listOfProducts>
    </reaction>
    <reaction id="_2_7_7_53b_r" name="2.7.7.53b" reversible="true">
        <listOfReactants>
            <speciesReference species="ATP" stoichiometry="1.0"/>
            <speciesReference species="ADP" stoichiometry="1.0"/>
        </listOfReactants>
        <listOfProducts>
            <speciesReference species="phosphateO4P" stoichiometry="1.0"/>
            <speciesReference species="_5__5____diadenosinetetraphosphate" stoichiometry="1.0"/>
        </listOfProducts>
    </reaction>
    <reaction id="_4_6_1_1a_r" name="4.6.1.1a" reversible="false">
        <listOfReactants>
            <speciesReference species="ATP" stoichiometry="1.0"/>
        </listOfReactants>
        <listOfProducts>
            <speciesReference species="cyclic_AMP" stoichiometry="1.0"/>
            <speciesReference species="diphosphate" stoichiometry="1.0"/>
        </listOfProducts>
    </reaction>
    <reaction id="_4_6_1_1b_r" name="4.6.1.1b" reversible="false">
        <listOfReactants>
            <speciesReference species="GTP" stoichiometry="1.0"/>
        </listOfReactants>
        <listOfProducts>
            <speciesReference species="cyclic_GMP" stoichiometry="1.0"/>
            <speciesReference species="diphosphate" stoichiometry="1.0"/>
        </listOfProducts>
    </reaction>
    <reaction id="_3_5_4_16_r" name="3.5.4.16" reversible="false">
        <listOfReactants>
            <speciesReference species="GTP" stoichiometry="1.0"/>
            <speciesReference species="H2O" stoichiometry="1.0"/>
        </listOfReactants>
        <listOfProducts>
            <speciesReference species="formate" stoichiometry="1.0"/>
            <speciesReference species="_7_8_dihydroneopterintriphosphate" stoichiometry="1.0"/>
        </listOfProducts>
    </reaction>
    <reaction id="_4_1_2_25_r" name="4.1.2.25" reversible="true">
        <listOfReactants>
            <speciesReference species="_7_8_dihydro_D_neopterin" stoichiometry="1.0"/>
        </listOfReactants>
        <listOfProducts>
            <speciesReference species="glycolaldehyde" stoichiometry="1.0"/>
            <speciesReference species="_6_hydroxymethyl_7_8_dihydropterin" stoichiometry="1.0"/>
        </listOfProducts>
    </reaction>
    <reaction id="_2_7_6_3_r" name="2.7.6.3" reversible="false">
        <listOfReactants>
            <speciesReference species="_6_hydroxymethyl_7_8_dihydropterin" stoichiometry="1.0"/>
            <speciesReference species="ATP" stoichiometry="1.0"/>
        </listOfReactants>
        <listOfProducts>
            <speciesReference species="_2_amino_4_hydroxy_7_8_dihydropteridin_6_yl_methyldiphosphate" stoichiometry="1.0"/>
            <speciesReference species="AMP" stoichiometry="1.0"/>
        </listOfProducts>
    </reaction>
    <reaction id="_2_5_1_15a_r" name="2.5.1.15a" reversible="false">
        <listOfReactants>
            <speciesReference species="p_aminobenzoate" stoichiometry="1.0"/>
            <speciesReference species="_2_amino_4_hydroxy_7_8_dihydropteridin_6_yl_methyldiphosphate" stoichiometry="1.0"/>
        </listOfReactants>
        <listOfProducts>
            <speciesReference species="_7_8_dihydropteroate" stoichiometry="1.0"/>
            <speciesReference species="diphosphate" stoichiometry="1.0"/>
        </listOfProducts>
    </reaction>
    <reaction id="_2_5_1_15b_r" name="2.5.1.15b" reversible="false">
        <listOfReactants>
            <speciesReference species="p_aminobenzoate" stoichiometry="1.0"/>
            <speciesReference species="_6_hydroxymethyl_7_8_dihydropterin" stoichiometry="1.0"/>
        </listOfReactants>
        <listOfProducts>
            <speciesReference species="_7_8_dihydropteroate" stoichiometry="1.0"/>
            <speciesReference species="H2O" stoichiometry="1.0"/>
        </listOfProducts>
    </reaction>
    <reaction id="_2_6_1_85_r" name="2.6.1.85" reversible="true">
        <listOfReactants>
            <speciesReference species="L_glutamine" stoichiometry="1.0"/>
            <speciesReference species="chorismate" stoichiometry="1.0"/>
        </listOfReactants>
        <listOfProducts>
            <speciesReference species="L_glutamate" stoichiometry="1.0"/>
            <speciesReference species="_4_amino_4_deoxychorismate" stoichiometry="1.0"/>
        </listOfProducts>
    </reaction>
    <reaction id="n_6_3_4_3_r" name="n_6.3.4.3" reversible="true">
        <listOfReactants>
            <speciesReference species="tetrahydrofolate" stoichiometry="1.0"/>
            <speciesReference species="formate" stoichiometry="1.0"/>
            <speciesReference species="ATP" stoichiometry="1.0"/>
        </listOfReactants>
        <listOfProducts>
            <speciesReference species="ADP" stoichiometry="1.0"/>
            <speciesReference species="phosphateO4P" stoichiometry="1.0"/>
            <speciesReference species="_10_formyl_tetrahydrofolate" stoichiometry="1.0"/>
        </listOfProducts>
    </reaction>
    <reaction id="n_4_1_3_38_r" name="n_4.1.3.38" reversible="true">
        <listOfReactants>
            <speciesReference species="_4_amino_4_deoxychorismate" stoichiometry="1.0"/>
        </listOfReactants>
        <listOfProducts>
            <speciesReference species="p_aminobenzoate" stoichiometry="1.0"/>
            <speciesReference species="pyruvate" stoichiometry="1.0"/>
        </listOfProducts>
    </reaction>
    <reaction id="_6_3_2_12_r" name="6.3.2.12" reversible="false">
        <listOfReactants>
            <speciesReference species="L_glutamate" stoichiometry="1.0"/>
            <speciesReference species="_7_8_dihydropteroate" stoichiometry="1.0"/>
            <speciesReference species="ATP" stoichiometry="1.0"/>
        </listOfReactants>
        <listOfProducts>
            <speciesReference species="_7_8_dihydrofolate" stoichiometry="1.0"/>
            <speciesReference species="phosphateO4P" stoichiometry="1.0"/>
            <speciesReference species="ADP" stoichiometry="1.0"/>
        </listOfProducts>
    </reaction>
    <reaction id="n_1_5_1_3_r" name="n_1.5.1.3" reversible="true">
        <listOfReactants>
            <speciesReference species="NADP_plus" stoichiometry="1.0"/>
            <speciesReference species="tetrahydrofolate" stoichiometry="1.0"/>
        </listOfReactants>
        <listOfProducts>
            <speciesReference species="NADPH" stoichiometry="1.0"/>
            <speciesReference species="H_plus" stoichiometry="1.0"/>
            <speciesReference species="_7_8_dihydrofolate" stoichiometry="1.0"/>
        </listOfProducts>
    </reaction>
    <reaction id="_6_3_2_17a_r" name="6.3.2.17a" reversible="true">
        <listOfReactants>
            <speciesReference species="tetrahydrofolate" stoichiometry="1.0"/>
            <speciesReference species="L_glutamate" stoichiometry="1.0"/>
            <speciesReference species="ATP" stoichiometry="1.0"/>
        </listOfReactants>
        <listOfProducts>
            <speciesReference species="tetrahydrofolate_L_glutamate" stoichiometry="1.0"/>
            <speciesReference species="ADP" stoichiometry="1.0"/>
            <speciesReference species="phosphateO4P" stoichiometry="1.0"/>
        </listOfProducts>
    </reaction>
    <reaction id="_6_3_2_17b_r" name="6.3.2.17b" reversible="true">
        <listOfReactants>
            <speciesReference species="tetrahydrofolate_L_glutamate" stoichiometry="1.0"/>
            <speciesReference species="L_glutamate" stoichiometry="1.0"/>
            <speciesReference species="ATP" stoichiometry="1.0"/>
        </listOfReactants>
        <listOfProducts>
            <speciesReference species="atetrahydrofolatepolyglutamate" stoichiometry="1.0"/>
            <speciesReference species="ADP" stoichiometry="1.0"/>
            <speciesReference species="phosphateO4P" stoichiometry="1.0"/>
        </listOfProducts>
    </reaction>
    <reaction id="_6_3_2_17c_r" name="6.3.2.17c" reversible="false">
        <listOfReactants>
            <speciesReference species="L_glutamate" stoichiometry="1.0"/>
            <speciesReference species="_7_8_dihydropteroate" stoichiometry="1.0"/>
            <speciesReference species="ATP" stoichiometry="1.0"/>
        </listOfReactants>
        <listOfProducts>
            <speciesReference species="_7_8_dihydrofolate" stoichiometry="1.0"/>
            <speciesReference species="phosphateO4P" stoichiometry="1.0"/>
            <speciesReference species="ADP" stoichiometry="1.0"/>
        </listOfProducts>
    </reaction>
    <reaction id="o_4_2_3_12_r" name="o_4.2.3.12" reversible="false">
        <listOfReactants>
            <speciesReference species="_7_8_dihydroneopterintriphosphate" stoichiometry="1.0"/>
        </listOfReactants>
        <listOfProducts>
            <speciesReference species="_6_pyruvoyl_5_6_7_8_tetrahydropterin" stoichiometry="1.0"/>
            <speciesReference species="diphosphate" stoichiometry="1.0"/>
        </listOfProducts>
    </reaction>
    <reaction id="_2_1_2_2b_r" name="2.1.2.2b" reversible="false">
        <listOfReactants>
            <speciesReference species="H2O" stoichiometry="1.0"/>
            <speciesReference species="_5_10_methenyltetrahydrofolate" stoichiometry="1.0"/>
            <speciesReference species="_5_phospho_ribosyl_glycineamide" stoichiometry="1.0"/>
        </listOfReactants>
        <listOfProducts>
            <speciesReference species="tetrahydrofolate" stoichiometry="1.0"/>
            <speciesReference species="_5__phosphoribosyl_N_formylglycineamide" stoichiometry="1.0"/>
        </listOfProducts>
    </reaction>
    <reaction id="o_1_4_4_2_r" name="o_1.4.4.2" reversible="false">
        <listOfReactants>
            <speciesReference species="H_protein_lipoyllysine" stoichiometry="1.0"/>
            <speciesReference species="glycine" stoichiometry="1.0"/>
        </listOfReactants>
        <listOfProducts>
            <speciesReference species="H_Protein_S_aminomethyldihydrolipoyllysine" stoichiometry="1.0"/>
            <speciesReference species="CO2" stoichiometry="1.0"/>
        </listOfProducts>
    </reaction>
    <reaction id="o_2_1_2_10a_r" name="o_2.1.2.10a" reversible="false">
        <listOfReactants>
            <speciesReference species="H_Protein_S_aminomethyldihydrolipoyllysine" stoichiometry="1.0"/>
            <speciesReference species="tetrahydrofolate" stoichiometry="1.0"/>
        </listOfReactants>
        <listOfProducts>
            <speciesReference species="_Hprotein__dihydrolipoyllysine" stoichiometry="1.0"/>
            <speciesReference species="_5_10_methylene_THF" stoichiometry="1.0"/>
            <speciesReference species="ammoniaH3N" stoichiometry="1.0"/>
        </listOfProducts>
    </reaction>
    <reaction id="o_1_8_1_4c_r" name="o_1.8.1.4c" reversible="false">
        <listOfReactants>
            <speciesReference species="_Hprotein__dihydrolipoyllysine" stoichiometry="1.0"/>
            <speciesReference species="NAD_plus" stoichiometry="1.0"/>
        </listOfReactants>
        <listOfProducts>
            <speciesReference species="H_protein_lipoyllysine" stoichiometry="1.0"/>
            <speciesReference species="NADH" stoichiometry="1.0"/>
            <speciesReference species="H_plus" stoichiometry="1.0"/>
        </listOfProducts>
    </reaction>
    <reaction id="_1_5_1_5_r" name="1.5.1.5" reversible="true">
        <listOfReactants>
            <speciesReference species="_5_10_methylene_THF" stoichiometry="1.0"/>
            <speciesReference species="NADP_plus" stoichiometry="1.0"/>
        </listOfReactants>
        <listOfProducts>
            <speciesReference species="NADPH" stoichiometry="1.0"/>
            <speciesReference species="H_plus" stoichiometry="1.0"/>
            <speciesReference species="_5_10_methenyltetrahydrofolate" stoichiometry="1.0"/>
        </listOfProducts>
    </reaction>
    <reaction id="_3_5_1_10_r" name="3.5.1.10" reversible="false">
        <listOfReactants>
            <speciesReference species="H2O" stoichiometry="1.0"/>
            <speciesReference species="_10_formyl_tetrahydrofolate" stoichiometry="1.0"/>
        </listOfReactants>
        <listOfProducts>
            <speciesReference species="tetrahydrofolate" stoichiometry="1.0"/>
            <speciesReference species="formate" stoichiometry="1.0"/>
        </listOfProducts>
    </reaction>
    <reaction id="_3_5_4_9a_r" name="3.5.4.9a" reversible="true">
        <listOfReactants>
            <speciesReference species="H2O" stoichiometry="1.0"/>
            <speciesReference species="_5_10_methenyltetrahydrofolate" stoichiometry="1.0"/>
        </listOfReactants>
        <listOfProducts>
            <speciesReference species="_10_formyl_tetrahydrofolate" stoichiometry="1.0"/>
        </listOfProducts>
    </reaction>
    <reaction id="_6_3_3_2_r" name="6.3.3.2" reversible="false">
        <listOfReactants>
            <speciesReference species="_5_formyl_tetrahydrofolate" stoichiometry="1.0"/>
            <speciesReference species="ATP" stoichiometry="1.0"/>
        </listOfReactants>
        <listOfProducts>
            <speciesReference species="_5_10_methenyltetrahydrofolate" stoichiometry="1.0"/>
            <speciesReference species="ADP" stoichiometry="1.0"/>
            <speciesReference species="phosphateO4P" stoichiometry="1.0"/>
        </listOfProducts>
    </reaction>
    <reaction id="_2_1_2_10b_r" name="2.1.2.10b" reversible="true">
        <listOfReactants>
            <speciesReference species="_5_10_methenyltetrahydrofolate" stoichiometry="1.0"/>
            <speciesReference species="H2O" stoichiometry="1.0"/>
        </listOfReactants>
        <listOfProducts>
            <speciesReference species="_5_formyl_tetrahydrofolate" stoichiometry="1.0"/>
        </listOfProducts>
    </reaction>
    <reaction id="n_1_5_1_20a_r" name="n_1.5.1.20a" reversible="true">
        <listOfReactants>
            <speciesReference species="_5_methyl_THF" stoichiometry="1.0"/>
            <speciesReference species="NADP_plus" stoichiometry="1.0"/>
        </listOfReactants>
        <listOfProducts>
            <speciesReference species="_5_10_methylene_THF" stoichiometry="1.0"/>
            <speciesReference species="NADPH" stoichiometry="1.0"/>
            <speciesReference species="H_plus" stoichiometry="1.0"/>
        </listOfProducts>
    </reaction>
    <reaction id="n_1_5_1_20b_r" name="n_1.5.1.20b" reversible="true">
        <listOfReactants>
            <speciesReference species="_5_methyl_THF" stoichiometry="1.0"/>
            <speciesReference species="NAD_plus" stoichiometry="1.0"/>
        </listOfReactants>
        <listOfProducts>
            <speciesReference species="_5_10_methylene_THF" stoichiometry="1.0"/>
            <speciesReference species="NADH" stoichiometry="1.0"/>
            <speciesReference species="H_plus" stoichiometry="1.0"/>
        </listOfProducts>
    </reaction>
    <reaction id="_2_1_2_9a_r" name="2.1.2.9a" reversible="false">
        <listOfReactants>
            <speciesReference species="_10_formyl_tetrahydrofolate" stoichiometry="1.0"/>
            <speciesReference species="L_methionyl_tRNAfmet" stoichiometry="1.0"/>
            <speciesReference species="H2O" stoichiometry="1.0"/>
        </listOfReactants>
        <listOfProducts>
            <speciesReference species="tetrahydrofolate" stoichiometry="1.0"/>
            <speciesReference species="N_formyl_L_methionyl_tRNAfmet" stoichiometry="1.0"/>
        </listOfProducts>
    </reaction>
    <reaction id="_PSII_r" name="_PSII" reversible="false">
        <listOfReactants>
            <speciesReference species="photonII" stoichiometry="2.0"/>
            <speciesReference species="H2O" stoichiometry="1.0"/>
            <speciesReference species="PSII" stoichiometry="1.0"/>
        </listOfReactants>
        <listOfProducts>
            <speciesReference species="O2" stoichiometry="0.5"/>
            <speciesReference species="H_plus_thylac" stoichiometry="2.0"/>
            <speciesReference species="PSII_" stoichiometry="1.0"/>
        </listOfProducts>
    </reaction>
    <reaction id="_UQ_r" name="_UQ" reversible="false">
        <listOfReactants>
            <speciesReference species="PSII_" stoichiometry="1.0"/>
            <speciesReference species="UQ" stoichiometry="1.0"/>
            <speciesReference species="H_plus" stoichiometry="2.0"/>
        </listOfReactants>
        <listOfProducts>
            <speciesReference species="PSII" stoichiometry="1.0"/>
            <speciesReference species="UQH2" stoichiometry="1.0"/>
        </listOfProducts>
    </reaction>
    <reaction id="_citb6_r" name="_citb6" reversible="false">
        <listOfReactants>
            <speciesReference species="UQH2" stoichiometry="1.0"/>
            <speciesReference species="citb6f" stoichiometry="1.0"/>
            <speciesReference species="H_plus" stoichiometry="2.0"/>
        </listOfReactants>
        <listOfProducts>
            <speciesReference species="UQ" stoichiometry="1.0"/>
            <speciesReference species="citb6f_" stoichiometry="1.0"/>
            <speciesReference species="H_plus_thylac" stoichiometry="4.0"/>
        </listOfProducts>
    </reaction>
    <reaction id="o_1_10_9_1_r" name="o_1.10.9.1" reversible="false">
        <listOfReactants>
            <speciesReference species="citb6f_" stoichiometry="1.0"/>
            <speciesReference species="PC" stoichiometry="2.0"/>
        </listOfReactants>
        <listOfProducts>
            <speciesReference species="citb6f" stoichiometry="1.0"/>
            <speciesReference species="PC_" stoichiometry="2.0"/>
        </listOfProducts>
    </reaction>
    <reaction id="_PSI_r" name="_PSI" reversible="false">
        <listOfReactants>
            <speciesReference species="photonI" stoichiometry="1.0"/>
            <speciesReference species="PC_" stoichiometry="1.0"/>
            <speciesReference species="PSI" stoichiometry="1.0"/>
        </listOfReactants>
        <listOfProducts>
            <speciesReference species="PC" stoichiometry="1.0"/>
            <speciesReference species="PSI_" stoichiometry="1.0"/>
        </listOfProducts>
    </reaction>
    <reaction id="_Fd_r" name="_Fd" reversible="false">
        <listOfReactants>
            <speciesReference species="PSI_" stoichiometry="1.0"/>
            <speciesReference species="Fd" stoichiometry="1.0"/>
        </listOfReactants>
        <listOfProducts>
            <speciesReference species="PSI" stoichiometry="1.0"/>
            <speciesReference species="Fd_" stoichiometry="1.0"/>
        </listOfProducts>
    </reaction>
    <reaction id="_FNR_r" name="_FNR" reversible="false">
        <listOfReactants>
            <speciesReference species="Fd_" stoichiometry="2.0"/>
            <speciesReference species="FNR" stoichiometry="1.0"/>
        </listOfReactants>
        <listOfProducts>
            <speciesReference species="Fd" stoichiometry="2.0"/>
            <speciesReference species="FNR_" stoichiometry="1.0"/>
        </listOfProducts>
    </reaction>
    <reaction id="o_1_18_1_2_r" name="o_1.18.1.2" reversible="false">
        <listOfReactants>
            <speciesReference species="FNR_" stoichiometry="1.0"/>
            <speciesReference species="NADP_plus" stoichiometry="1.0"/>
        </listOfReactants>
        <listOfProducts>
            <speciesReference species="FNR" stoichiometry="1.0"/>
            <speciesReference species="NADPH" stoichiometry="1.0"/>
            <speciesReference species="H_plus" stoichiometry="1.0"/>
        </listOfProducts>
    </reaction>
    <reaction id="o_3_6_3_14_r" name="o_3.6.3.14" reversible="true">
        <listOfReactants>
            <speciesReference species="H_plus_thylac" stoichiometry="4.0"/>
            <speciesReference species="phosphateO4P" stoichiometry="1.0"/>
            <speciesReference species="ADP" stoichiometry="1.0"/>
        </listOfReactants>
        <listOfProducts>
            <speciesReference species="H_plus" stoichiometry="4.0"/>
            <speciesReference species="H2O" stoichiometry="1.0"/>
            <speciesReference species="ATP" stoichiometry="1.0"/>
        </listOfProducts>
    </reaction>
    <reaction id="_3_6_1_1_r" name="3.6.1.1" reversible="false">
        <listOfReactants>
            <speciesReference species="H2O" stoichiometry="1.0"/>
            <speciesReference species="diphosphate" stoichiometry="1.0"/>
        </listOfReactants>
        <listOfProducts>
            <speciesReference species="phosphateO4P" stoichiometry="2.0"/>
        </listOfProducts>
    </reaction>
    <reaction id="_2_7_4_1_r" name="2.7.4.1" reversible="true">
        <listOfReactants>
            <speciesReference species="ATP" stoichiometry="1.0"/>
            <speciesReference species="diphosphate" stoichiometry="1.0"/>
        </listOfReactants>
        <listOfProducts>
            <speciesReference species="ADP" stoichiometry="1.0"/>
            <speciesReference species="PPPi" stoichiometry="1.0"/>
        </listOfProducts>
    </reaction>
    <reaction id="_NADH2_r" name="_NADH2" reversible="false">
        <listOfReactants>
            <speciesReference species="NADH" stoichiometry="1.0"/>
            <speciesReference species="H_plus" stoichiometry="1.0"/>
        </listOfReactants>
        <listOfProducts>
            <speciesReference species="NADH2" stoichiometry="1.0"/>
            <speciesReference species="NAD_plus" stoichiometry="1.0"/>
        </listOfProducts>
    </reaction>
    <reaction id="_BidHyd_r" name="_BidHyd" reversible="true">
        <listOfReactants>
            <speciesReference species="NADH2" stoichiometry="1.0"/>
            <speciesReference species="H_plus" stoichiometry="2.0"/>
        </listOfReactants>
        <listOfProducts>
            <speciesReference species="H2" stoichiometry="1.0"/>
        </listOfProducts>
    </reaction>
    <reaction id="_cyclic_r" name="_cyclic" reversible="false">
        <listOfReactants>
            <speciesReference species="Fd_" stoichiometry="2.0"/>
            <speciesReference species="UQ" stoichiometry="1.0"/>
            <speciesReference species="H_plus" stoichiometry="2.0"/>
        </listOfReactants>
        <listOfProducts>
            <speciesReference species="Fd" stoichiometry="2.0"/>
            <speciesReference species="UQH2" stoichiometry="1.0"/>
        </listOfProducts>
    </reaction>
    <reaction id="_NDH1_r" name="_NDH1" reversible="false">
        <listOfReactants>
            <speciesReference species="NADPH" stoichiometry="1.0"/>
            <speciesReference species="H_plus" stoichiometry="1.0"/>
            <speciesReference species="PC" stoichiometry="2.0"/>
        </listOfReactants>
        <listOfProducts>
            <speciesReference species="NADP_plus" stoichiometry="1.0"/>
            <speciesReference species="PC_" stoichiometry="2.0"/>
        </listOfProducts>
    </reaction>
    <reaction id="o_1_6_5_3_r" name="o_1.6.5.3" reversible="false">
        <listOfReactants>
            <speciesReference species="NADH" stoichiometry="1.0"/>
            <speciesReference species="UQ" stoichiometry="1.0"/>
            <speciesReference species="H_plus" stoichiometry="5.0"/>
        </listOfReactants>
        <listOfProducts>
            <speciesReference species="NAD_plus" stoichiometry="1.0"/>
            <speciesReference species="UQH2" stoichiometry="1.0"/>
            <speciesReference species="H_plus_thylac" stoichiometry="4.0"/>
        </listOfProducts>
    </reaction>
    <reaction id="o_1_6_99_3_r" name="o_1.6.99.3" reversible="false">
        <listOfReactants>
            <speciesReference species="NADH" stoichiometry="1.0"/>
            <speciesReference species="UQ" stoichiometry="1.0"/>
            <speciesReference species="H_plus" stoichiometry="5.0"/>
        </listOfReactants>
        <listOfProducts>
            <speciesReference species="NAD_plus" stoichiometry="1.0"/>
            <speciesReference species="UQH2" stoichiometry="1.0"/>
            <speciesReference species="H_plus_thylac" stoichiometry="4.0"/>
        </listOfProducts>
    </reaction>
    <reaction id="_quinoloxidase_r" name="_quinoloxidase" reversible="false">
        <listOfReactants>
            <speciesReference species="UQH2" stoichiometry="2.0"/>
            <speciesReference species="O2" stoichiometry="1.0"/>
            <speciesReference species="H_plus" stoichiometry="4.0"/>
        </listOfReactants>
        <listOfProducts>
            <speciesReference species="UQ" stoichiometry="2.0"/>
            <speciesReference species="H2O" stoichiometry="2.0"/>
            <speciesReference species="H_plus_thylac" stoichiometry="4.0"/>
        </listOfProducts>
    </reaction>
    <reaction id="_citc_r" name="_citc" reversible="false">
        <listOfReactants>
            <speciesReference species="citb6f_" stoichiometry="1.0"/>
            <speciesReference species="citc" stoichiometry="2.0"/>
        </listOfReactants>
        <listOfProducts>
            <speciesReference species="citb6f" stoichiometry="1.0"/>
            <speciesReference species="citc_" stoichiometry="2.0"/>
        </listOfProducts>
    </reaction>
    <reaction id="o_1_9_3_1_r" name="o_1.9.3.1" reversible="false">
        <listOfReactants>
            <speciesReference species="citc_" stoichiometry="4.0"/>
            <speciesReference species="O2" stoichiometry="1.0"/>
            <speciesReference species="H_plus" stoichiometry="8.0"/>
        </listOfReactants>
        <listOfProducts>
            <speciesReference species="citc" stoichiometry="4.0"/>
            <speciesReference species="H_plus_thylac" stoichiometry="4.0"/>
            <speciesReference species="H2O" stoichiometry="2.0"/>
        </listOfProducts>
    </reaction>
    <reaction id="_PSIaltern_r" name="_PSIaltern" reversible="false">
        <listOfReactants>
            <speciesReference species="photonI" stoichiometry="1.0"/>
            <speciesReference species="citc_" stoichiometry="1.0"/>
            <speciesReference species="PSI" stoichiometry="1.0"/>
        </listOfReactants>
        <listOfProducts>
            <speciesReference species="citc" stoichiometry="1.0"/>
            <speciesReference species="PSI_" stoichiometry="1.0"/>
        </listOfProducts>
    </reaction>
    <reaction id="_2_3_1_35_r" name="2.3.1.35" reversible="true">
        <listOfReactants>
            <speciesReference species="L_glutamate" stoichiometry="1.0"/>
            <speciesReference species="N_acetyl_L_ornithine" stoichiometry="1.0"/>
        </listOfReactants>
        <listOfProducts>
            <speciesReference species="N_acetyl_L_glutamate" stoichiometry="1.0"/>
            <speciesReference species="L_ornithine" stoichiometry="1.0"/>
        </listOfProducts>
    </reaction>
    <reaction id="_2_6_1_11_r" name="2.6.1.11" reversible="true">
        <listOfReactants>
            <speciesReference species="N_acetyl_L_ornithine" stoichiometry="1.0"/>
            <speciesReference species="_2_ketoglutarate" stoichiometry="1.0"/>
        </listOfReactants>
        <listOfProducts>
            <speciesReference species="L_glutamate" stoichiometry="1.0"/>
            <speciesReference species="N_acetyl_L_glutamate5_semialdehyde" stoichiometry="1.0"/>
        </listOfProducts>
    </reaction>
    <reaction id="_1_2_1_38_r" name="1.2.1.38" reversible="true">
        <listOfReactants>
            <speciesReference species="N_acetyl_L_glutamate5_semialdehyde" stoichiometry="1.0"/>
            <speciesReference species="NADP_plus" stoichiometry="1.0"/>
            <speciesReference species="phosphateO4P" stoichiometry="1.0"/>
        </listOfReactants>
        <listOfProducts>
            <speciesReference species="N_acetylglutamyl_phosphate" stoichiometry="1.0"/>
            <speciesReference species="NADPH" stoichiometry="1.0"/>
            <speciesReference species="H_plus" stoichiometry="1.0"/>
        </listOfProducts>
    </reaction>
    <reaction id="_2_7_2_8_r" name="2.7.2.8" reversible="false">
        <listOfReactants>
            <speciesReference species="N_acetyl_L_glutamate" stoichiometry="1.0"/>
            <speciesReference species="ATP" stoichiometry="1.0"/>
        </listOfReactants>
        <listOfProducts>
            <speciesReference species="N_acetylglutamyl_phosphate" stoichiometry="1.0"/>
            <speciesReference species="ADP" stoichiometry="1.0"/>
        </listOfProducts>
    </reaction>
    <reaction id="_2_3_1_1_r" name="2.3.1.1" reversible="false">
        <listOfReactants>
            <speciesReference species="L_glutamate" stoichiometry="1.0"/>
            <speciesReference species="acetyl_CoA" stoichiometry="1.0"/>
        </listOfReactants>
        <listOfProducts>
            <speciesReference species="N_acetyl_L_glutamate" stoichiometry="1.0"/>
            <speciesReference species="coenzymeA" stoichiometry="1.0"/>
        </listOfProducts>
    </reaction>
    <reaction id="_4_2_1_1a_r" name="4.2.1.1a" reversible="true">
        <listOfReactants>
            <speciesReference species="H2CO3" stoichiometry="1.0"/>
        </listOfReactants>
        <listOfProducts>
            <speciesReference species="H2O" stoichiometry="1.0"/>
            <speciesReference species="CO2" stoichiometry="1.0"/>
        </listOfProducts>
    </reaction>
    <reaction id="o_1_4_3_4_r" name="o_1.4.3.4" reversible="false">
        <listOfReactants>
            <speciesReference species="O2" stoichiometry="1.0"/>
            <speciesReference species="H2O" stoichiometry="1.0"/>
            <speciesReference species="N_acetylputrescine" stoichiometry="1.0"/>
        </listOfReactants>
        <listOfProducts>
            <speciesReference species="ammoniaH3N" stoichiometry="1.0"/>
            <speciesReference species="H2O2" stoichiometry="1.0"/>
            <speciesReference species="N4_acetylaminobutanal" stoichiometry="1.0"/>
        </listOfProducts>
    </reaction>
    <reaction id="o_1_2_1_3a_r" name="o_1.2.1.3a" reversible="true">
        <listOfReactants>
            <speciesReference species="N4_acetylaminobutanal" stoichiometry="1.0"/>
            <speciesReference species="NAD_plus" stoichiometry="1.0"/>
            <speciesReference species="H2O" stoichiometry="1.0"/>
        </listOfReactants>
        <listOfProducts>
            <speciesReference species="N4_acetylaminobutanoate" stoichiometry="1.0"/>
            <speciesReference species="NADH" stoichiometry="1.0"/>
            <speciesReference species="H_plus" stoichiometry="1.0"/>
        </listOfProducts>
    </reaction>
    <reaction id="o_1_2_1_3b_r" name="o_1.2.1.3b" reversible="true">
        <listOfReactants>
            <speciesReference species="_4_aminobutanal" stoichiometry="1.0"/>
            <speciesReference species="NAD_plus" stoichiometry="1.0"/>
            <speciesReference species="H2O" stoichiometry="1.0"/>
        </listOfReactants>
        <listOfProducts>
            <speciesReference species="_4_aminobutanoate" stoichiometry="1.0"/>
            <speciesReference species="NADH" stoichiometry="1.0"/>
            <speciesReference species="H_plus" stoichiometry="1.0"/>
        </listOfProducts>
    </reaction>
    <reaction id="_1_7_7_2_r" name="1.7.7.2" reversible="true">
        <listOfReactants>
            <speciesReference species="nitrite" stoichiometry="1.0"/>
            <speciesReference species="Fd" stoichiometry="2.0"/>
            <speciesReference species="H2O" stoichiometry="1.0"/>
        </listOfReactants>
        <listOfProducts>
            <speciesReference species="Fd_" stoichiometry="2.0"/>
            <speciesReference species="nitrateNO3" stoichiometry="1.0"/>
            <speciesReference species="H_plus" stoichiometry="2.0"/>
        </listOfProducts>
    </reaction>
    <reaction id="_1_7_7_1_r" name="1.7.7.1" reversible="true">
        <listOfReactants>
            <speciesReference species="ammoniaH3N" stoichiometry="1.0"/>
            <speciesReference species="H2O" stoichiometry="2.0"/>
            <speciesReference species="Fd" stoichiometry="6.0"/>
        </listOfReactants>
        <listOfProducts>
            <speciesReference species="nitrite" stoichiometry="1.0"/>
            <speciesReference species="Fd_" stoichiometry="6.0"/>
            <speciesReference species="H_plus" stoichiometry="7.0"/>
        </listOfProducts>
    </reaction>
    <reaction id="_4_2_1_104_r" name="4.2.1.104" reversible="true">
        <listOfReactants>
            <speciesReference species="cyanate" stoichiometry="1.0"/>
            <speciesReference species="HCO3_" stoichiometry="1.0"/>
            <speciesReference species="H_plus" stoichiometry="1.0"/>
        </listOfReactants>
        <listOfProducts>
            <speciesReference species="carbamate" stoichiometry="1.0"/>
            <speciesReference species="CO2" stoichiometry="1.0"/>
        </listOfProducts>
    </reaction>
    <reaction id="_3_5_5_1_r" name="3.5.5.1" reversible="true">
        <listOfReactants>
            <speciesReference species="nitrile" stoichiometry="1.0"/>
            <speciesReference species="H2O" stoichiometry="2.0"/>
        </listOfReactants>
        <listOfProducts>
            <speciesReference species="carboxylate" stoichiometry="1.0"/>
            <speciesReference species="ammoniaH3N" stoichiometry="1.0"/>
        </listOfProducts>
    </reaction>
    <reaction id="_1_4_3_16b_r" name="1.4.3.16b" reversible="false">
        <listOfReactants>
            <speciesReference species="O2" stoichiometry="1.0"/>
            <speciesReference species="L_aspartate" stoichiometry="1.0"/>
        </listOfReactants>
        <listOfProducts>
            <speciesReference species="H2O2" stoichiometry="1.0"/>
            <speciesReference species="iminoaspartate" stoichiometry="1.0"/>
        </listOfProducts>
    </reaction>
    <reaction id="o_2_5_1_72_r" name="o_2.5.1.72" reversible="false">
        <listOfReactants>
            <speciesReference species="iminoaspartate" stoichiometry="1.0"/>
            <speciesReference species="dihydroxy_acetonephosphate" stoichiometry="1.0"/>
        </listOfReactants>
        <listOfProducts>
            <speciesReference species="quinolinate" stoichiometry="1.0"/>
            <speciesReference species="H2O" stoichiometry="2.0"/>
            <speciesReference species="phosphateO4P" stoichiometry="1.0"/>
        </listOfProducts>
    </reaction>
    <reaction id="_2_4_2_19_r" name="2.4.2.19" reversible="false">
        <listOfReactants>
            <speciesReference species="_5_phosphoribosyl1_pyrophosphate" stoichiometry="1.0"/>
            <speciesReference species="quinolinate" stoichiometry="1.0"/>
        </listOfReactants>
        <listOfProducts>
            <speciesReference species="CO2" stoichiometry="1.0"/>
            <speciesReference species="diphosphate" stoichiometry="1.0"/>
            <speciesReference species="nicotinatenucleotide" stoichiometry="1.0"/>
        </listOfProducts>
    </reaction>
    <reaction id="_3_1_3_5k_r" name="3.1.3.5k" reversible="false">
        <listOfReactants>
            <speciesReference species="nicotinatenucleotide" stoichiometry="1.0"/>
            <speciesReference species="H2O" stoichiometry="1.0"/>
        </listOfReactants>
        <listOfProducts>
            <speciesReference species="nicotinateD_ribonucleoside" stoichiometry="1.0"/>
            <speciesReference species="phosphateO4P" stoichiometry="1.0"/>
        </listOfProducts>
    </reaction>
    <reaction id="_2_7_7_1a_r" name="2.7.7.1a" reversible="false">
        <listOfReactants>
            <speciesReference species="nicotinatenucleotide" stoichiometry="1.0"/>
            <speciesReference species="ATP" stoichiometry="1.0"/>
        </listOfReactants>
        <listOfProducts>
            <speciesReference species="deamido_NAD" stoichiometry="1.0"/>
            <speciesReference species="diphosphate" stoichiometry="1.0"/>
        </listOfProducts>
    </reaction>
    <reaction id="_2_7_7_18a_r" name="2.7.7.18a" reversible="false">
        <listOfReactants>
            <speciesReference species="ATP" stoichiometry="1.0"/>
            <speciesReference species="nicotinatenucleotide" stoichiometry="1.0"/>
        </listOfReactants>
        <listOfProducts>
            <speciesReference species="diphosphate" stoichiometry="1.0"/>
            <speciesReference species="deamido_NAD" stoichiometry="1.0"/>
        </listOfProducts>
    </reaction>
    <reaction id="_6_3_1_5_r" name="6.3.1.5" reversible="false">
        <listOfReactants>
            <speciesReference species="ammoniaH3N" stoichiometry="1.0"/>
            <speciesReference species="ATP" stoichiometry="1.0"/>
            <speciesReference species="deamido_NAD" stoichiometry="1.0"/>
        </listOfReactants>
        <listOfProducts>
            <speciesReference species="AMP" stoichiometry="1.0"/>
            <speciesReference species="diphosphate" stoichiometry="1.0"/>
            <speciesReference species="NAD_plus" stoichiometry="1.0"/>
        </listOfProducts>
    </reaction>
    <reaction id="_2_7_7_1b_r" name="2.7.7.1b" reversible="false">
        <listOfReactants>
            <speciesReference species="nicotinamidemononucleotide" stoichiometry="1.0"/>
            <speciesReference species="ATP" stoichiometry="1.0"/>
        </listOfReactants>
        <listOfProducts>
            <speciesReference species="NAD_plus" stoichiometry="1.0"/>
            <speciesReference species="diphosphate" stoichiometry="1.0"/>
        </listOfProducts>
    </reaction>
    <reaction id="_2_7_7_18b_r" name="2.7.7.18b" reversible="false">
        <listOfReactants>
            <speciesReference species="ATP" stoichiometry="1.0"/>
            <speciesReference species="nicotinamidemononucleotide" stoichiometry="1.0"/>
        </listOfReactants>
        <listOfProducts>
            <speciesReference species="diphosphate" stoichiometry="1.0"/>
            <speciesReference species="NAD_plus" stoichiometry="1.0"/>
        </listOfProducts>
    </reaction>
    <reaction id="_3_1_3_5l_r" name="3.1.3.5l" reversible="false">
        <listOfReactants>
            <speciesReference species="nicotinamidemononucleotide" stoichiometry="1.0"/>
            <speciesReference species="H2O" stoichiometry="1.0"/>
        </listOfReactants>
        <listOfProducts>
            <speciesReference species="N_ribosylnicotinamide" stoichiometry="1.0"/>
            <speciesReference species="phosphateO4P" stoichiometry="1.0"/>
        </listOfProducts>
    </reaction>
    <reaction id="_2_7_1_23_r" name="2.7.1.23" reversible="false">
        <listOfReactants>
            <speciesReference species="NAD_plus" stoichiometry="1.0"/>
            <speciesReference species="ATP" stoichiometry="1.0"/>
        </listOfReactants>
        <listOfProducts>
            <speciesReference species="NADP_plus" stoichiometry="1.0"/>
            <speciesReference species="ADP" stoichiometry="1.0"/>
        </listOfProducts>
    </reaction>
    <reaction id="_1_6_1_2_r" name="1.6.1.2" reversible="true">
        <listOfReactants>
            <speciesReference species="NAD_plus" stoichiometry="1.0"/>
            <speciesReference species="NADPH" stoichiometry="1.0"/>
        </listOfReactants>
        <listOfProducts>
            <speciesReference species="NADH" stoichiometry="1.0"/>
            <speciesReference species="NADP_plus" stoichiometry="1.0"/>
        </listOfProducts>
    </reaction>
    <reaction id="n_4_1_3_40_r" name="n_4.1.3.40" reversible="true">
        <listOfReactants>
            <speciesReference species="chorismate" stoichiometry="1.0"/>
        </listOfReactants>
        <listOfProducts>
            <speciesReference species="_4_hydroxybenzoate" stoichiometry="1.0"/>
            <speciesReference species="pyruvate" stoichiometry="1.0"/>
        </listOfProducts>
    </reaction>
    <reaction id="n_octaprenylsyn_r" name="n_octaprenylsyn" reversible="false">
        <listOfReactants>
            <speciesReference species="all_trans_geranyl_geranyldiphosphate" stoichiometry="1.0"/>
        </listOfReactants>
        <listOfProducts>
            <speciesReference species="all_trans_octaprenyldiphosphate" stoichiometry="1.0"/>
        </listOfProducts>
    </reaction>
    <reaction id="_2_5_1__a_r" name="2.5.1.-a" reversible="false">
        <listOfReactants>
            <speciesReference species="all_trans_octaprenyldiphosphate" stoichiometry="1.0"/>
            <speciesReference species="_4_hydroxybenzoate" stoichiometry="1.0"/>
        </listOfReactants>
        <listOfProducts>
            <speciesReference species="_3_octaprenyl_4_hydroxybenzoate" stoichiometry="1.0"/>
            <speciesReference species="diphosphate" stoichiometry="1.0"/>
        </listOfProducts>
    </reaction>
    <reaction id="_4_1_1__a_r" name="4.1.1.-a" reversible="false">
        <listOfReactants>
            <speciesReference species="_3_octaprenyl_4_hydroxybenzoate" stoichiometry="1.0"/>
        </listOfReactants>
        <listOfProducts>
            <speciesReference species="_2_octaprenylphenol" stoichiometry="1.0"/>
            <speciesReference species="CO2" stoichiometry="1.0"/>
        </listOfProducts>
    </reaction>
    <reaction id="n_OCTAPRENYLPHENOL_HYDROX_RXN_r" name="n_OCTAPRENYLPHENOL-HYDROX-RXN" reversible="true">
        <listOfReactants>
            <speciesReference species="_2_octaprenylphenol" stoichiometry="2.0"/>
            <speciesReference species="O2" stoichiometry="1.0"/>
        </listOfReactants>
        <listOfProducts>
            <speciesReference species="_2_octaprenyl_6_hydroxyphenol" stoichiometry="2.0"/>
        </listOfProducts>
    </reaction>
    <reaction id="n_2_1_1_64b_r" name="n_2.1.1.64b" reversible="true">
        <listOfReactants>
            <speciesReference species="S_adenosyl_L_methionine" stoichiometry="1.0"/>
            <speciesReference species="_2_octaprenyl_6_hydroxyphenol" stoichiometry="1.0"/>
        </listOfReactants>
        <listOfProducts>
            <speciesReference species="S_adenosyl_L_homocysteine" stoichiometry="1.0"/>
            <speciesReference species="_2_octaprenyl_6_methoxyphenol" stoichiometry="1.0"/>
        </listOfProducts>
    </reaction>
    <reaction id="_1_14_13__a_r" name="1.14.13.-a" reversible="false">
        <listOfReactants>
            <speciesReference species="_2_octaprenyl_6_methoxyphenol" stoichiometry="1.0"/>
            <speciesReference species="O2" stoichiometry="1.0"/>
            <speciesReference species="NADPH" stoichiometry="1.0"/>
            <speciesReference species="H_plus" stoichiometry="1.0"/>
        </listOfReactants>
        <listOfProducts>
            <speciesReference species="_2_octaprenyl_6_methoxy_1_4_benzoquinone" stoichiometry="1.0"/>
            <speciesReference species="NADP_plus" stoichiometry="1.0"/>
            <speciesReference species="H2O" stoichiometry="1.0"/>
        </listOfProducts>
    </reaction>
    <reaction id="_2_1_1_201_r" name="2.1.1.201" reversible="false">
        <listOfReactants>
            <speciesReference species="_2_octaprenyl_6_methoxy_1_4_benzoquinone" stoichiometry="1.0"/>
            <speciesReference species="S_adenosyl_L_methionine" stoichiometry="1.0"/>
        </listOfReactants>
        <listOfProducts>
            <speciesReference species="S_adenosyl_L_homocysteine" stoichiometry="1.0"/>
            <speciesReference species="_2_octaprenyl_3_methyl_6_methoxy_1_4_benzoquinone" stoichiometry="1.0"/>
        </listOfProducts>
    </reaction>
    <reaction id="_1_14_13__b_r" name="1.14.13.-b" reversible="true">
        <listOfReactants>
            <speciesReference species="_2_octaprenyl_3_methyl_6_methoxy_1_4_benzoquinone" stoichiometry="1.0"/>
            <speciesReference species="O2" stoichiometry="1.0"/>
            <speciesReference species="NADPH" stoichiometry="1.0"/>
            <speciesReference species="H_plus" stoichiometry="1.0"/>
        </listOfReactants>
        <listOfProducts>
            <speciesReference species="_3_demethylubiquinone_8" stoichiometry="1.0"/>
            <speciesReference species="H2O" stoichiometry="1.0"/>
            <speciesReference species="NADP_plus" stoichiometry="1.0"/>
        </listOfProducts>
    </reaction>
    <reaction id="n_2_1_1_64a_r" name="n_2.1.1.64a" reversible="true">
        <listOfReactants>
            <speciesReference species="S_adenosyl_L_methionine" stoichiometry="1.0"/>
            <speciesReference species="_2_octaprenyl_3_methyl_5_hydroxy_6_methoxy_1_4_benzoquinone" stoichiometry="1.0"/>
        </listOfReactants>
        <listOfProducts>
            <speciesReference species="S_adenosyl_L_homocysteine" stoichiometry="1.0"/>
            <speciesReference species="ubiquinone_8" stoichiometry="1.0"/>
        </listOfProducts>
    </reaction>
    <reaction id="_UQsyf_r" name="_UQsyf" reversible="false">
        <listOfReactants>
            <speciesReference species="ubiquinone_8" stoichiometry="1.0"/>
        </listOfReactants>
        <listOfProducts>
            <speciesReference species="UQ" stoichiometry="1.0"/>
        </listOfProducts>
    </reaction>
    <reaction id="_5_4_4_2_r" name="5.4.4.2" reversible="false">
        <listOfReactants>
            <speciesReference species="chorismate" stoichiometry="1.0"/>
        </listOfReactants>
        <listOfProducts>
            <speciesReference species="isochorismate" stoichiometry="1.0"/>
        </listOfProducts>
    </reaction>
    <reaction id="_2_2_1_9_r" name="2.2.1.9" reversible="true">
        <listOfReactants>
            <speciesReference species="isochorismate" stoichiometry="1.0"/>
            <speciesReference species="_2_ketoglutarate" stoichiometry="1.0"/>
        </listOfReactants>
        <listOfProducts>
            <speciesReference species="_5_enolpyruvoyl_6_hydroxy_2_succinyl_cyclohex_3_ene_1_carboxylate" stoichiometry="1.0"/>
            <speciesReference species="CO2" stoichiometry="1.0"/>
        </listOfProducts>
    </reaction>
    <reaction id="_4_2_99_20_r" name="4.2.99.20" reversible="true">
        <listOfReactants>
            <speciesReference species="_5_enolpyruvoyl_6_hydroxy_2_succinyl_cyclohex_3_ene_1_carboxylate" stoichiometry="1.0"/>
        </listOfReactants>
        <listOfProducts>
            <speciesReference species="_2_succinyl_6_hydroxy_2_4_cyclohexadiene_1_carboxylate" stoichiometry="1.0"/>
            <speciesReference species="pyruvate" stoichiometry="1.0"/>
        </listOfProducts>
    </reaction>
    <reaction id="_4_2_1_113_r" name="4.2.1.113" reversible="false">
        <listOfReactants>
            <speciesReference species="_2_succinyl_6_hydroxy_2_4_cyclohexadiene_1_carboxylate" stoichiometry="1.0"/>
        </listOfReactants>
        <listOfProducts>
            <speciesReference species="o_succinylbenzoate" stoichiometry="1.0"/>
            <speciesReference species="H2O" stoichiometry="1.0"/>
        </listOfProducts>
    </reaction>
    <reaction id="_6_2_1_26_r" name="6.2.1.26" reversible="false">
        <listOfReactants>
            <speciesReference species="ATP" stoichiometry="1.0"/>
            <speciesReference species="o_succinylbenzoate" stoichiometry="1.0"/>
            <speciesReference species="coenzymeA" stoichiometry="1.0"/>
        </listOfReactants>
        <listOfProducts>
            <speciesReference species="AMP" stoichiometry="1.0"/>
            <speciesReference species="diphosphate" stoichiometry="1.0"/>
            <speciesReference species="O_succinylbenzoyl_CoA" stoichiometry="1.0"/>
        </listOfProducts>
    </reaction>
    <reaction id="_4_1_3_36_r" name="4.1.3.36" reversible="true">
        <listOfReactants>
            <speciesReference species="O_succinylbenzoyl_CoA" stoichiometry="1.0"/>
        </listOfReactants>
        <listOfProducts>
            <speciesReference species="coenzymeA" stoichiometry="1.0"/>
            <speciesReference species="_1_4_dihydroxy_2_naphthoate" stoichiometry="1.0"/>
        </listOfProducts>
    </reaction>
    <reaction id="_2_5_1_74a_r" name="2.5.1.74a" reversible="false">
        <listOfReactants>
            <speciesReference species="all_trans_octaprenyldiphosphate" stoichiometry="1.0"/>
            <speciesReference species="_1_4_dihydroxy_2_naphthoate" stoichiometry="1.0"/>
        </listOfReactants>
        <listOfProducts>
            <speciesReference species="demethylmenaquinone_8" stoichiometry="1.0"/>
            <speciesReference species="diphosphate" stoichiometry="1.0"/>
            <speciesReference species="CO2" stoichiometry="1.0"/>
        </listOfProducts>
    </reaction>
    <reaction id="_2_5_1_74b_r" name="2.5.1.74b" reversible="false">
        <listOfReactants>
            <speciesReference species="_1_4_dihydroxy_2_naphthoate" stoichiometry="1.0"/>
            <speciesReference species="phytyldiphosphate" stoichiometry="1.0"/>
        </listOfReactants>
        <listOfProducts>
            <speciesReference species="demethylphylloquinone" stoichiometry="1.0"/>
            <speciesReference species="CO2" stoichiometry="1.0"/>
            <speciesReference species="diphosphate" stoichiometry="1.0"/>
        </listOfProducts>
    </reaction>
    <reaction id="_2_1_1_163a_r" name="2.1.1.163a" reversible="false">
        <listOfReactants>
            <speciesReference species="demethylmenaquinone_8" stoichiometry="1.0"/>
            <speciesReference species="S_adenosyl_L_methionine" stoichiometry="1.0"/>
        </listOfReactants>
        <listOfProducts>
            <speciesReference species="S_adenosyl_L_homocysteine" stoichiometry="1.0"/>
            <speciesReference species="menaquinone_8" stoichiometry="1.0"/>
        </listOfProducts>
    </reaction>
    <reaction id="_2_1_1_163b_r" name="2.1.1.163b" reversible="false">
        <listOfReactants>
            <speciesReference species="demethylphylloquinone" stoichiometry="1.0"/>
            <speciesReference species="S_adenosyl_L_methionine" stoichiometry="1.0"/>
        </listOfReactants>
        <listOfProducts>
            <speciesReference species="phylloquinone" stoichiometry="1.0"/>
            <speciesReference species="S_adenosyl_L_homocysteine" stoichiometry="1.0"/>
        </listOfProducts>
    </reaction>
    <reaction id="_3_1_2_28_r" name="3.1.2.28" reversible="false">
        <listOfReactants>
            <speciesReference species="_1_4_dihydroxy_2_naphthoyl_CoA" stoichiometry="1.0"/>
            <speciesReference species="H2O" stoichiometry="1.0"/>
        </listOfReactants>
        <listOfProducts>
            <speciesReference species="_1_4_dihydroxy_2_naphthoate" stoichiometry="1.0"/>
            <speciesReference species="CoA" stoichiometry="1.0"/>
        </listOfProducts>
    </reaction>
    <reaction id="_1_8_4_8_r" name="1.8.4.8" reversible="true">
        <listOfReactants>
            <speciesReference species="phosphoadenosine_5__phosphosulfate" stoichiometry="1.0"/>
            <speciesReference species="thioredoxin" stoichiometry="1.0"/>
        </listOfReactants>
        <listOfProducts>
            <speciesReference species="sulfiteO3s" stoichiometry="1.0"/>
            <speciesReference species="adenosine_3__5__bisphosphate" stoichiometry="1.0"/>
            <speciesReference species="thioredoxindisulfide" stoichiometry="1.0"/>
        </listOfProducts>
    </reaction>
    <reaction id="n_1_13_11_8_r" name="n_1.13.11.8" reversible="false">
        <listOfReactants>
            <speciesReference species="sulfiteO3s" stoichiometry="1.0"/>
        </listOfReactants>
        <listOfProducts>
            <speciesReference species="SO" stoichiometry="1.0"/>
            <speciesReference species="O2" stoichiometry="1.0"/>
            <speciesReference species="H2O" stoichiometry="1.0"/>
        </listOfProducts>
    </reaction>
    <reaction id="_1_8_7_1_r" name="1.8.7.1" reversible="true">
        <listOfReactants>
            <speciesReference species="sulfiteO3s" stoichiometry="1.0"/>
            <speciesReference species="Fd_" stoichiometry="6.0"/>
            <speciesReference species="H_plus" stoichiometry="6.0"/>
        </listOfReactants>
        <listOfProducts>
            <speciesReference species="hydrogensulfide" stoichiometry="1.0"/>
            <speciesReference species="Fd" stoichiometry="6.0"/>
            <speciesReference species="H2O" stoichiometry="3.0"/>
        </listOfProducts>
    </reaction>
    <reaction id="_3_1_3_7_r" name="3.1.3.7" reversible="false">
        <listOfReactants>
            <speciesReference species="phosphoadenosine_5__phosphosulfate" stoichiometry="1.0"/>
            <speciesReference species="H2O" stoichiometry="1.0"/>
        </listOfReactants>
        <listOfProducts>
            <speciesReference species="adenosine5__phosphosulfate" stoichiometry="1.0"/>
            <speciesReference species="phosphateO4P" stoichiometry="1.0"/>
        </listOfProducts>
    </reaction>
    <reaction id="_6_2_1_1a_r" name="6.2.1.1a" reversible="true">
        <listOfReactants>
            <speciesReference species="coenzymeA" stoichiometry="1.0"/>
            <speciesReference species="acetate" stoichiometry="1.0"/>
            <speciesReference species="ATP" stoichiometry="1.0"/>
        </listOfReactants>
        <listOfProducts>
            <speciesReference species="acetyl_CoA" stoichiometry="1.0"/>
            <speciesReference species="diphosphate" stoichiometry="1.0"/>
            <speciesReference species="AMP" stoichiometry="1.0"/>
        </listOfProducts>
    </reaction>
    <reaction id="_1_2_1_3c_r" name="1.2.1.3c" reversible="true">
        <listOfReactants>
            <speciesReference species="acetaldehyde" stoichiometry="1.0"/>
            <speciesReference species="NAD_plus" stoichiometry="1.0"/>
            <speciesReference species="H2O" stoichiometry="1.0"/>
        </listOfReactants>
        <listOfProducts>
            <speciesReference species="NADH" stoichiometry="1.0"/>
            <speciesReference species="H_plus" stoichiometry="1.0"/>
            <speciesReference species="acetate" stoichiometry="1.0"/>
        </listOfProducts>
    </reaction>
    <reaction id="_1_1_1_1_r" name="1.1.1.1" reversible="false">
        <listOfReactants>
            <speciesReference species="acetaldehyde" stoichiometry="1.0"/>
            <speciesReference species="NADH" stoichiometry="1.0"/>
            <speciesReference species="H_plus" stoichiometry="1.0"/>
        </listOfReactants>
        <listOfProducts>
            <speciesReference species="ethanol" stoichiometry="1.0"/>
            <speciesReference species="NAD_plus" stoichiometry="1.0"/>
        </listOfProducts>
    </reaction>
    <reaction id="_2_7_2_1a_r" name="2.7.2.1a" reversible="true">
        <listOfReactants>
            <speciesReference species="ATP" stoichiometry="1.0"/>
            <speciesReference species="acetate" stoichiometry="1.0"/>
        </listOfReactants>
        <listOfProducts>
            <speciesReference species="ADP" stoichiometry="1.0"/>
            <speciesReference species="acetylphosphate" stoichiometry="1.0"/>
        </listOfProducts>
    </reaction>
    <reaction id="o_1_1_1_86c_r" name="o_1.1.1.86c" reversible="false">
        <listOfReactants>
            <speciesReference species="_2_acetolactate" stoichiometry="1.0"/>
            <speciesReference species="NADPH" stoichiometry="1.0"/>
            <speciesReference species="H_plus" stoichiometry="1.0"/>
        </listOfReactants>
        <listOfProducts>
            <speciesReference species="_2_3_dihydroxy_3_methylbutanoate" stoichiometry="1.0"/>
            <speciesReference species="NADP_plus" stoichiometry="1.0"/>
        </listOfProducts>
    </reaction>
    <reaction id="o_4_2_1_9c_r" name="o_4.2.1.9c" reversible="false">
        <listOfReactants>
            <speciesReference species="_2_3_dihydroxy_3_methylbutanoate" stoichiometry="1.0"/>
        </listOfReactants>
        <listOfProducts>
            <speciesReference species="_2_keto_isovalerate" stoichiometry="1.0"/>
            <speciesReference species="H2O" stoichiometry="1.0"/>
        </listOfProducts>
    </reaction>
    <reaction id="_2_1_2_11_r" name="2.1.2.11" reversible="false">
        <listOfReactants>
            <speciesReference species="_5_10_methylene_THF" stoichiometry="1.0"/>
            <speciesReference species="_2_keto_isovalerate" stoichiometry="1.0"/>
            <speciesReference species="H2O" stoichiometry="1.0"/>
        </listOfReactants>
        <listOfProducts>
            <speciesReference species="tetrahydrofolate" stoichiometry="1.0"/>
            <speciesReference species="_2_dehydropantoate" stoichiometry="1.0"/>
        </listOfProducts>
    </reaction>
    <reaction id="_6_3_2_1_r" name="6.3.2.1" reversible="false">
        <listOfReactants>
            <speciesReference species="beta_alanine" stoichiometry="1.0"/>
            <speciesReference species="R_pantoate" stoichiometry="1.0"/>
            <speciesReference species="ATP" stoichiometry="1.0"/>
        </listOfReactants>
        <listOfProducts>
            <speciesReference species="pantothenate" stoichiometry="1.0"/>
            <speciesReference species="diphosphate" stoichiometry="1.0"/>
            <speciesReference species="AMP" stoichiometry="1.0"/>
        </listOfProducts>
    </reaction>
    <reaction id="o_1_2_1_3d_r" name="o_1.2.1.3d" reversible="true">
        <listOfReactants>
            <speciesReference species="beta_aminopropionaldehyde" stoichiometry="1.0"/>
            <speciesReference species="NAD_plus" stoichiometry="1.0"/>
            <speciesReference species="H2O" stoichiometry="1.0"/>
        </listOfReactants>
        <listOfProducts>
            <speciesReference species="NADH" stoichiometry="1.0"/>
            <speciesReference species="H_plus" stoichiometry="1.0"/>
            <speciesReference species="beta_alanine" stoichiometry="1.0"/>
        </listOfProducts>
    </reaction>
    <reaction id="_2_7_1_33_r" name="2.7.1.33" reversible="false">
        <listOfReactants>
            <speciesReference species="pantothenate" stoichiometry="1.0"/>
            <speciesReference species="ATP" stoichiometry="1.0"/>
        </listOfReactants>
        <listOfProducts>
            <speciesReference species="D_4__phosphopantothenate" stoichiometry="1.0"/>
            <speciesReference species="ADP" stoichiometry="1.0"/>
        </listOfProducts>
    </reaction>
    <reaction id="_6_3_2_5_r" name="6.3.2.5" reversible="false">
        <listOfReactants>
            <speciesReference species="D_4__phosphopantothenate" stoichiometry="1.0"/>
            <speciesReference species="L_cysteine" stoichiometry="1.0"/>
            <speciesReference species="CTP" stoichiometry="1.0"/>
        </listOfReactants>
        <listOfProducts>
            <speciesReference species="R_4__phosphopantothenoyl_L_cysteine" stoichiometry="1.0"/>
            <speciesReference species="diphosphate" stoichiometry="1.0"/>
            <speciesReference species="CMP" stoichiometry="1.0"/>
        </listOfProducts>
    </reaction>
    <reaction id="_4_1_1_36_r" name="4.1.1.36" reversible="false">
        <listOfReactants>
            <speciesReference species="R_4__phosphopantothenoyl_L_cysteine" stoichiometry="1.0"/>
        </listOfReactants>
        <listOfProducts>
            <speciesReference species="pantetheine4__phosphate" stoichiometry="1.0"/>
            <speciesReference species="CO2" stoichiometry="1.0"/>
        </listOfProducts>
    </reaction>
    <reaction id="o_2_7_7_3_r" name="o_2.7.7.3" reversible="false">
        <listOfReactants>
            <speciesReference species="ATP" stoichiometry="1.0"/>
            <speciesReference species="pantetheine4__phosphate" stoichiometry="1.0"/>
        </listOfReactants>
        <listOfProducts>
            <speciesReference species="diphosphate" stoichiometry="1.0"/>
            <speciesReference species="_3__dephospho_CoA" stoichiometry="1.0"/>
        </listOfProducts>
    </reaction>
    <reaction id="o_2_7_1_24_r" name="o_2.7.1.24" reversible="false">
        <listOfReactants>
            <speciesReference species="ATP" stoichiometry="1.0"/>
            <speciesReference species="_3__dephospho_CoA" stoichiometry="1.0"/>
        </listOfReactants>
        <listOfProducts>
            <speciesReference species="ADP" stoichiometry="1.0"/>
            <speciesReference species="coenzymeA" stoichiometry="1.0"/>
        </listOfProducts>
    </reaction>
    <reaction id="o_6_4_1_2a_r" name="o_6.4.1.2a" reversible="false">
        <listOfReactants>
            <speciesReference species="ATP" stoichiometry="1.0"/>
            <speciesReference species="acetyl_CoA" stoichiometry="1.0"/>
            <speciesReference species="HCO3_" stoichiometry="1.0"/>
            <speciesReference species="H_plus" stoichiometry="1.0"/>
        </listOfReactants>
        <listOfProducts>
            <speciesReference species="ADP" stoichiometry="1.0"/>
            <speciesReference species="phosphateO4P" stoichiometry="1.0"/>
            <speciesReference species="malonyl_CoA" stoichiometry="1.0"/>
        </listOfProducts>
    </reaction>
    <reaction id="o_6_4_1_2b_r" name="o_6.4.1.2b" reversible="false">
        <listOfReactants>
            <speciesReference species="carboxybiotin_carboxyl_carrierprotein" stoichiometry="1.0"/>
            <speciesReference species="acetyl_CoA" stoichiometry="1.0"/>
        </listOfReactants>
        <listOfProducts>
            <speciesReference species="biotin_BCCP_monomer_" stoichiometry="1.0"/>
            <speciesReference species="malonyl_CoA" stoichiometry="1.0"/>
        </listOfProducts>
    </reaction>
    <reaction id="o_6_3_4_14_r" name="o_6.3.4.14" reversible="false">
        <listOfReactants>
            <speciesReference species="ATP" stoichiometry="1.0"/>
            <speciesReference species="biotin_BCCP_monomer_" stoichiometry="1.0"/>
            <speciesReference species="CO2" stoichiometry="1.0"/>
        </listOfReactants>
        <listOfProducts>
            <speciesReference species="ADP" stoichiometry="1.0"/>
            <speciesReference species="phosphateO4P" stoichiometry="1.0"/>
            <speciesReference species="carboxybiotin_carboxyl_carrierprotein" stoichiometry="1.0"/>
        </listOfProducts>
    </reaction>
    <reaction id="_2_3_1_39_r" name="2.3.1.39" reversible="false">
        <listOfReactants>
            <speciesReference species="malonyl_CoA" stoichiometry="1.0"/>
            <speciesReference species="an_acyl_carrierprotein_" stoichiometry="1.0"/>
        </listOfReactants>
        <listOfProducts>
            <speciesReference species="coenzymeA" stoichiometry="1.0"/>
            <speciesReference species="amalonyl_ACP" stoichiometry="1.0"/>
        </listOfProducts>
    </reaction>
    <reaction id="_2_3_1_41a_r" name="2.3.1.41a" reversible="false">
        <listOfReactants>
            <speciesReference species="acetyl_CoA" stoichiometry="1.0"/>
            <speciesReference species="an_acyl_carrierprotein_" stoichiometry="1.0"/>
        </listOfReactants>
        <listOfProducts>
            <speciesReference species="anacetyl_ACP" stoichiometry="1.0"/>
            <speciesReference species="coenzymeA" stoichiometry="1.0"/>
            <speciesReference species="CO2" stoichiometry="1.0"/>
        </listOfProducts>
    </reaction>
    <reaction id="_2_3_1_41b_r" name="2.3.1.41b" reversible="false">
        <listOfReactants>
            <speciesReference species="anacetyl_ACP" stoichiometry="1.0"/>
            <speciesReference species="amalonyl_ACP" stoichiometry="1.0"/>
        </listOfReactants>
        <listOfProducts>
            <speciesReference species="acetoacetyl__acp_C4H5O2SR" stoichiometry="1.0"/>
            <speciesReference species="CO2" stoichiometry="1.0"/>
        </listOfProducts>
    </reaction>
    <reaction id="_1_1_1_100a_r" name="1.1.1.100a" reversible="true">
        <listOfReactants>
            <speciesReference species="acetoacetyl__acp_C4H5O2SR" stoichiometry="1.0"/>
            <speciesReference species="NADPH" stoichiometry="1.0"/>
            <speciesReference species="H_plus" stoichiometry="1.0"/>
        </listOfReactants>
        <listOfProducts>
            <speciesReference species="_3R__3_Hydroxybutanoyl__acyl_carrierprotein_C4H7O2SR" stoichiometry="1.0"/>
            <speciesReference species="NADP_plus" stoichiometry="1.0"/>
        </listOfProducts>
    </reaction>
    <reaction id="_4_2_1__a_r" name="4.2.1.-a" reversible="true">
        <listOfReactants>
            <speciesReference species="_3R__3_Hydroxybutanoyl__acyl_carrierprotein_C4H7O2SR" stoichiometry="1.0"/>
        </listOfReactants>
        <listOfProducts>
            <speciesReference species="but_2_enoyl__acyl_carrierprotein_C4H5OSR" stoichiometry="1.0"/>
            <speciesReference species="H2O" stoichiometry="1.0"/>
        </listOfProducts>
    </reaction>
    <reaction id="_1_3_1_9a_r" name="1.3.1.9a" reversible="true">
        <listOfReactants>
            <speciesReference species="but_2_enoyl__acyl_carrierprotein_C4H5OSR" stoichiometry="1.0"/>
            <speciesReference species="NADH" stoichiometry="1.0"/>
            <speciesReference species="H_plus" stoichiometry="1.0"/>
        </listOfReactants>
        <listOfProducts>
            <speciesReference species="butyryl__acyl_carrierprotein_C4H7OSR" stoichiometry="1.0"/>
            <speciesReference species="NAD_plus" stoichiometry="1.0"/>
        </listOfProducts>
    </reaction>
    <reaction id="_2_3_1_41c_r" name="2.3.1.41c" reversible="false">
        <listOfReactants>
            <speciesReference species="butyryl__acyl_carrierprotein_C4H7OSR" stoichiometry="1.0"/>
            <speciesReference species="amalonyl_ACP" stoichiometry="1.0"/>
        </listOfReactants>
        <listOfProducts>
            <speciesReference species="_3_oxohexanoyl__acyl_carrierprotein_C6H9O2SR" stoichiometry="1.0"/>
            <speciesReference species="CO2" stoichiometry="1.0"/>
        </listOfProducts>
    </reaction>
    <reaction id="_1_1_1_100b_r" name="1.1.1.100b" reversible="true">
        <listOfReactants>
            <speciesReference species="_3_oxohexanoyl__acyl_carrierprotein_C6H9O2SR" stoichiometry="1.0"/>
            <speciesReference species="NADPH" stoichiometry="1.0"/>
            <speciesReference species="H_plus" stoichiometry="1.0"/>
        </listOfReactants>
        <listOfProducts>
            <speciesReference species="_R__3_Hydroxyhexanoyl__acyl_carrierprotein_C6H11O2SR" stoichiometry="1.0"/>
            <speciesReference species="NADP_plus" stoichiometry="1.0"/>
        </listOfProducts>
    </reaction>
    <reaction id="_4_2_1__b_r" name="4.2.1.-b" reversible="true">
        <listOfReactants>
            <speciesReference species="_R__3_Hydroxyhexanoyl__acyl_carrierprotein_C6H11O2SR" stoichiometry="1.0"/>
        </listOfReactants>
        <listOfProducts>
            <speciesReference species="trans_hex_2_enoyl__acyl_carrierprotein_C6H9OSR" stoichiometry="1.0"/>
            <speciesReference species="H2O" stoichiometry="1.0"/>
        </listOfProducts>
    </reaction>
    <reaction id="_1_3_1_9b_r" name="1.3.1.9b" reversible="true">
        <listOfReactants>
            <speciesReference species="trans_hex_2_enoyl__acyl_carrierprotein_C6H9OSR" stoichiometry="1.0"/>
            <speciesReference species="NADH" stoichiometry="1.0"/>
            <speciesReference species="H_plus" stoichiometry="1.0"/>
        </listOfReactants>
        <listOfProducts>
            <speciesReference species="hexanoyl__acyl_carrierprotein_C6H11OSR" stoichiometry="1.0"/>
            <speciesReference species="NAD_plus" stoichiometry="1.0"/>
        </listOfProducts>
    </reaction>
    <reaction id="_2_3_1_41d_r" name="2.3.1.41d" reversible="false">
        <listOfReactants>
            <speciesReference species="hexanoyl__acyl_carrierprotein_C6H11OSR" stoichiometry="1.0"/>
            <speciesReference species="amalonyl_ACP" stoichiometry="1.0"/>
        </listOfReactants>
        <listOfProducts>
            <speciesReference species="_3_oxooctanoyl__acyl_carrierprotein_C8H13O2SR" stoichiometry="1.0"/>
            <speciesReference species="CO2" stoichiometry="1.0"/>
            <speciesReference species="an_acyl_carrierprotein_" stoichiometry="1.0"/>
        </listOfProducts>
    </reaction>
    <reaction id="_1_1_1_100c_r" name="1.1.1.100c" reversible="true">
        <listOfReactants>
            <speciesReference species="_3_oxooctanoyl__acyl_carrierprotein_C8H13O2SR" stoichiometry="1.0"/>
            <speciesReference species="NADPH" stoichiometry="1.0"/>
            <speciesReference species="H_plus" stoichiometry="1.0"/>
        </listOfReactants>
        <listOfProducts>
            <speciesReference species="_R__3_Hydroxyoctanoyl__acyl_carrierprotein_C8H15O2SR" stoichiometry="1.0"/>
            <speciesReference species="NADP_plus" stoichiometry="1.0"/>
        </listOfProducts>
    </reaction>
    <reaction id="_4_2_1__c_r" name="4.2.1.-c" reversible="true">
        <listOfReactants>
            <speciesReference species="_R__3_Hydroxyoctanoyl__acyl_carrierprotein_C8H15O2SR" stoichiometry="1.0"/>
        </listOfReactants>
        <listOfProducts>
            <speciesReference species="trans_oct_2_enoyl__acyl_carrierprotein_C8H13OSR" stoichiometry="1.0"/>
            <speciesReference species="H2O" stoichiometry="1.0"/>
        </listOfProducts>
    </reaction>
    <reaction id="_1_3_1_9c_r" name="1.3.1.9c" reversible="true">
        <listOfReactants>
            <speciesReference species="trans_oct_2_enoyl__acyl_carrierprotein_C8H13OSR" stoichiometry="1.0"/>
            <speciesReference species="NADH" stoichiometry="1.0"/>
            <speciesReference species="H_plus" stoichiometry="1.0"/>
        </listOfReactants>
        <listOfProducts>
            <speciesReference species="octanoyl__acyl_carrierprotein_C8H15OSR" stoichiometry="1.0"/>
            <speciesReference species="NAD_plus" stoichiometry="1.0"/>
        </listOfProducts>
    </reaction>
    <reaction id="_2_3_1_41e_r" name="2.3.1.41e" reversible="false">
        <listOfReactants>
            <speciesReference species="octanoyl__acyl_carrierprotein_C8H15OSR" stoichiometry="1.0"/>
            <speciesReference species="amalonyl_ACP" stoichiometry="1.0"/>
        </listOfReactants>
        <listOfProducts>
            <speciesReference species="_3_oxodecanoyl__acyl_carrierprotein_C10H17O2SR" stoichiometry="1.0"/>
            <speciesReference species="CO2" stoichiometry="1.0"/>
            <speciesReference species="an_acyl_carrierprotein_" stoichiometry="1.0"/>
        </listOfProducts>
    </reaction>
    <reaction id="_1_1_1_100d_r" name="1.1.1.100d" reversible="true">
        <listOfReactants>
            <speciesReference species="_3_oxodecanoyl__acyl_carrierprotein_C10H17O2SR" stoichiometry="1.0"/>
            <speciesReference species="NADPH" stoichiometry="1.0"/>
            <speciesReference species="H_plus" stoichiometry="1.0"/>
        </listOfReactants>
        <listOfProducts>
            <speciesReference species="_R__3_Hydroxydecanoyl__acyl_carrierprotein_C10H19O2SR" stoichiometry="1.0"/>
            <speciesReference species="NADP_plus" stoichiometry="1.0"/>
        </listOfProducts>
    </reaction>
    <reaction id="_1_3_1_9d_r" name="1.3.1.9d" reversible="true">
        <listOfReactants>
            <speciesReference species="trans_dec_2_enoyl__acyl_carrierprotein_C10H17OSR" stoichiometry="1.0"/>
            <speciesReference species="NADH" stoichiometry="1.0"/>
            <speciesReference species="H_plus" stoichiometry="1.0"/>
        </listOfReactants>
        <listOfProducts>
            <speciesReference species="decanoyl__acyl_carrierprotein_C10H19OSR" stoichiometry="1.0"/>
            <speciesReference species="NAD_plus" stoichiometry="1.0"/>
        </listOfProducts>
    </reaction>
    <reaction id="_4_2_1__d_r" name="4.2.1.-d" reversible="true">
        <listOfReactants>
            <speciesReference species="_R__3_Hydroxydecanoyl__acyl_carrierprotein_C10H19O2SR" stoichiometry="1.0"/>
        </listOfReactants>
        <listOfProducts>
            <speciesReference species="trans_dec_2_enoyl__acyl_carrierprotein_C10H17OSR" stoichiometry="1.0"/>
            <speciesReference species="H2O" stoichiometry="1.0"/>
        </listOfProducts>
    </reaction>
    <reaction id="_2_3_1_41f_r" name="2.3.1.41f" reversible="false">
        <listOfReactants>
            <speciesReference species="decanoyl__acyl_carrierprotein_C10H19OSR" stoichiometry="1.0"/>
            <speciesReference species="amalonyl_ACP" stoichiometry="1.0"/>
        </listOfReactants>
        <listOfProducts>
            <speciesReference species="_3_oxododecanoyl__acyl_carrierprotein_C12H21O2SR" stoichiometry="1.0"/>
            <speciesReference species="CO2" stoichiometry="1.0"/>
            <speciesReference species="an_acyl_carrierprotein_" stoichiometry="1.0"/>
        </listOfProducts>
    </reaction>
    <reaction id="_1_1_1_100e_r" name="1.1.1.100e" reversible="true">
        <listOfReactants>
            <speciesReference species="_3_oxododecanoyl__acyl_carrierprotein_C12H21O2SR" stoichiometry="1.0"/>
            <speciesReference species="NADPH" stoichiometry="1.0"/>
            <speciesReference species="H_plus" stoichiometry="1.0"/>
        </listOfReactants>
        <listOfProducts>
            <speciesReference species="_R__3_Hydroxydodecanoyl__acyl_carrierprotein_C12H23O2SR" stoichiometry="1.0"/>
            <speciesReference species="NADP_plus" stoichiometry="1.0"/>
        </listOfProducts>
    </reaction>
    <reaction id="_4_2_1__e_r" name="4.2.1.-e" reversible="true">
        <listOfReactants>
            <speciesReference species="_R__3_Hydroxydodecanoyl__acyl_carrierprotein_C12H23O2SR" stoichiometry="1.0"/>
        </listOfReactants>
        <listOfProducts>
            <speciesReference species="trans_dodec_2_enoyl__acyl_carrierprotein_C12H21OSR" stoichiometry="1.0"/>
            <speciesReference species="H2O" stoichiometry="1.0"/>
        </listOfProducts>
    </reaction>
    <reaction id="_1_3_1_9e_r" name="1.3.1.9e" reversible="true">
        <listOfReactants>
            <speciesReference species="trans_dodec_2_enoyl__acyl_carrierprotein_C12H21OSR" stoichiometry="1.0"/>
            <speciesReference species="NADH" stoichiometry="1.0"/>
            <speciesReference species="H_plus" stoichiometry="1.0"/>
        </listOfReactants>
        <listOfProducts>
            <speciesReference species="dodecanoyl__acyl_carrierprotein_C12H23OSR" stoichiometry="1.0"/>
            <speciesReference species="NAD_plus" stoichiometry="1.0"/>
        </listOfProducts>
    </reaction>
    <reaction id="_2_3_1_41g_r" name="2.3.1.41g" reversible="false">
        <listOfReactants>
            <speciesReference species="dodecanoyl__acyl_carrierprotein_C12H23OSR" stoichiometry="1.0"/>
            <speciesReference species="amalonyl_ACP" stoichiometry="1.0"/>
        </listOfReactants>
        <listOfProducts>
            <speciesReference species="_3_oxotetradecanoyl__acyl_carrierprotein_C14H25O2SR" stoichiometry="1.0"/>
            <speciesReference species="CO2" stoichiometry="1.0"/>
            <speciesReference species="an_acyl_carrierprotein_" stoichiometry="1.0"/>
        </listOfProducts>
    </reaction>
    <reaction id="_1_1_1_100f_r" name="1.1.1.100f" reversible="true">
        <listOfReactants>
            <speciesReference species="_3_oxotetradecanoyl__acyl_carrierprotein_C14H25O2SR" stoichiometry="1.0"/>
            <speciesReference species="NADPH" stoichiometry="1.0"/>
            <speciesReference species="H_plus" stoichiometry="1.0"/>
        </listOfReactants>
        <listOfProducts>
            <speciesReference species="_R__3_Hydroxytetradecanoyl__acyl_carrierprotein_C14H27O2SR" stoichiometry="1.0"/>
            <speciesReference species="NADP_plus" stoichiometry="1.0"/>
        </listOfProducts>
    </reaction>
    <reaction id="_4_2_1__f_r" name="4.2.1.-f" reversible="true">
        <listOfReactants>
            <speciesReference species="_R__3_Hydroxytetradecanoyl__acyl_carrierprotein_C14H27O2SR" stoichiometry="1.0"/>
        </listOfReactants>
        <listOfProducts>
            <speciesReference species="trans_tetradec_2_enoyl__acyl_carrierprotein_C14H25OSR" stoichiometry="1.0"/>
            <speciesReference species="H2O" stoichiometry="1.0"/>
        </listOfProducts>
    </reaction>
    <reaction id="_1_3_1_9f_r" name="1.3.1.9f" reversible="true">
        <listOfReactants>
            <speciesReference species="trans_tetradec_2_enoyl__acyl_carrierprotein_C14H25OSR" stoichiometry="1.0"/>
            <speciesReference species="NADH" stoichiometry="1.0"/>
            <speciesReference species="H_plus" stoichiometry="1.0"/>
        </listOfReactants>
        <listOfProducts>
            <speciesReference species="tetradecanoyl__acyl_carrierprotein_C14H27OSR" stoichiometry="1.0"/>
            <speciesReference species="NAD_plus" stoichiometry="1.0"/>
        </listOfProducts>
    </reaction>
    <reaction id="_2_3_1_41h_r" name="2.3.1.41h" reversible="false">
        <listOfReactants>
            <speciesReference species="tetradecanoyl__acyl_carrierprotein_C14H27OSR" stoichiometry="1.0"/>
            <speciesReference species="amalonyl_ACP" stoichiometry="1.0"/>
        </listOfReactants>
        <listOfProducts>
            <speciesReference species="_3_oxohexadecanoyl__acyl_carrierprotein_C16H29O2SR" stoichiometry="1.0"/>
            <speciesReference species="CO2" stoichiometry="1.0"/>
            <speciesReference species="an_acyl_carrierprotein_" stoichiometry="1.0"/>
        </listOfProducts>
    </reaction>
    <reaction id="_1_1_1_100g_r" name="1.1.1.100g" reversible="true">
        <listOfReactants>
            <speciesReference species="_3_oxohexadecanoyl__acyl_carrierprotein_C16H29O2SR" stoichiometry="1.0"/>
            <speciesReference species="NADPH" stoichiometry="1.0"/>
            <speciesReference species="H_plus" stoichiometry="1.0"/>
        </listOfReactants>
        <listOfProducts>
            <speciesReference species="_R__3_Hydroxypalmitoyl__acyl_carrierprotein_C16H31O2SR" stoichiometry="1.0"/>
            <speciesReference species="NADP_plus" stoichiometry="1.0"/>
        </listOfProducts>
    </reaction>
    <reaction id="_4_2_1__g_r" name="4.2.1.-g" reversible="true">
        <listOfReactants>
            <speciesReference species="_R__3_Hydroxypalmitoyl__acyl_carrierprotein_C16H31O2SR" stoichiometry="1.0"/>
        </listOfReactants>
        <listOfProducts>
            <speciesReference species="trans_hexadec_2_enoyl__acyl_carrierprotein_C16H29OSR" stoichiometry="1.0"/>
            <speciesReference species="H2O" stoichiometry="1.0"/>
        </listOfProducts>
    </reaction>
    <reaction id="_1_3_1_9g_r" name="1.3.1.9g" reversible="true">
        <listOfReactants>
            <speciesReference species="trans_hexadec_2_enoyl__acyl_carrierprotein_C16H29OSR" stoichiometry="1.0"/>
            <speciesReference species="NADH" stoichiometry="1.0"/>
            <speciesReference species="H_plus" stoichiometry="1.0"/>
        </listOfReactants>
        <listOfProducts>
            <speciesReference species="hexadecanoyl__acyl_carrierprotein_C16H31OSR" stoichiometry="1.0"/>
            <speciesReference species="NAD_plus" stoichiometry="1.0"/>
        </listOfProducts>
    </reaction>
    <reaction id="_2_3_1_179i_r" name="2.3.1.179i" reversible="false">
        <listOfReactants>
            <speciesReference species="hexadecanoyl__acyl_carrierprotein_C16H31OSR" stoichiometry="1.0"/>
            <speciesReference species="amalonyl_ACP" stoichiometry="1.0"/>
        </listOfReactants>
        <listOfProducts>
            <speciesReference species="_3_oxooctadecanoyl__acp_C18H33O2SR" stoichiometry="1.0"/>
            <speciesReference species="CO2" stoichiometry="1.0"/>
            <speciesReference species="an_acyl_carrierprotein_" stoichiometry="1.0"/>
        </listOfProducts>
    </reaction>
    <reaction id="_1_1_1_100h_r" name="1.1.1.100h" reversible="true">
        <listOfReactants>
            <speciesReference species="_3_oxooctadecanoyl__acp_C18H33O2SR" stoichiometry="1.0"/>
            <speciesReference species="NADPH" stoichiometry="1.0"/>
            <speciesReference species="H_plus" stoichiometry="1.0"/>
        </listOfReactants>
        <listOfProducts>
            <speciesReference species="_3_Hydroxyoctadecanoyl__acp_C18H35O2SR" stoichiometry="1.0"/>
            <speciesReference species="NADP_plus" stoichiometry="1.0"/>
        </listOfProducts>
    </reaction>
    <reaction id="_4_2_1__h_r" name="4.2.1.-h" reversible="true">
        <listOfReactants>
            <speciesReference species="_3_Hydroxyoctadecanoyl__acp_C18H35O2SR" stoichiometry="1.0"/>
        </listOfReactants>
        <listOfProducts>
            <speciesReference species="trans_octadec_2_enoyl__acp_C18H33OSR" stoichiometry="1.0"/>
            <speciesReference species="H2O" stoichiometry="1.0"/>
        </listOfProducts>
    </reaction>
    <reaction id="_1_3_1_9h_r" name="1.3.1.9h" reversible="true">
        <listOfReactants>
            <speciesReference species="trans_octadec_2_enoyl__acp_C18H33OSR" stoichiometry="1.0"/>
            <speciesReference species="NADH" stoichiometry="1.0"/>
            <speciesReference species="H_plus" stoichiometry="1.0"/>
        </listOfReactants>
        <listOfProducts>
            <speciesReference species="octadecanoyl__acyl_carrierprotein_C18H35OSR" stoichiometry="1.0"/>
            <speciesReference species="NAD_plus" stoichiometry="1.0"/>
        </listOfProducts>
    </reaction>
    <reaction id="o_1_14_19_1a_r" name="o_1.14.19.1a" reversible="true">
        <listOfReactants>
            <speciesReference species="hexadecanoyl__acyl_carrierprotein_C16H31OSR" stoichiometry="1.0"/>
            <speciesReference species="O2" stoichiometry="1.0"/>
            <speciesReference species="H_plus" stoichiometry="2.0"/>
        </listOfReactants>
        <listOfProducts>
            <speciesReference species="_9Z__hexadecanoyl__acyl_carrierprotein_C16H31OSR" stoichiometry="1.0"/>
            <speciesReference species="H2O" stoichiometry="1.0"/>
        </listOfProducts>
    </reaction>
    <reaction id="o_1_14_19_1b_r" name="o_1.14.19.1b" reversible="true">
        <listOfReactants>
            <speciesReference species="octadecanoyl__acyl_carrierprotein_C18H35OSR" stoichiometry="1.0"/>
            <speciesReference species="O2" stoichiometry="1.0"/>
            <speciesReference species="H_plus" stoichiometry="2.0"/>
        </listOfReactants>
        <listOfProducts>
            <speciesReference species="_9Z__octadecanoyl__acyl_carrierprotein_C18H33OSR" stoichiometry="1.0"/>
            <speciesReference species="H2O" stoichiometry="1.0"/>
        </listOfProducts>
    </reaction>
    <reaction id="n_3_1_2_14a_r" name="n_3.1.2.14a" reversible="false">
        <listOfReactants>
            <speciesReference species="octanoyl__acyl_carrierprotein_C8H15OSR" stoichiometry="1.0"/>
            <speciesReference species="H2O" stoichiometry="1.0"/>
        </listOfReactants>
        <listOfProducts>
            <speciesReference species="octanoicacid" stoichiometry="1.0"/>
            <speciesReference species="an_acyl_carrierprotein_" stoichiometry="1.0"/>
        </listOfProducts>
    </reaction>
    <reaction id="n_3_1_2_14b_r" name="n_3.1.2.14b" reversible="false">
        <listOfReactants>
            <speciesReference species="decanoyl__acyl_carrierprotein_C10H19OSR" stoichiometry="1.0"/>
            <speciesReference species="H2O" stoichiometry="1.0"/>
        </listOfReactants>
        <listOfProducts>
            <speciesReference species="decanoicacid" stoichiometry="1.0"/>
            <speciesReference species="an_acyl_carrierprotein_" stoichiometry="1.0"/>
        </listOfProducts>
    </reaction>
    <reaction id="n_3_1_2_14c_r" name="n_3.1.2.14c" reversible="false">
        <listOfReactants>
            <speciesReference species="dodecanoyl__acyl_carrierprotein_C12H23OSR" stoichiometry="1.0"/>
            <speciesReference species="H2O" stoichiometry="1.0"/>
        </listOfReactants>
        <listOfProducts>
            <speciesReference species="dodecanoicacid" stoichiometry="1.0"/>
            <speciesReference species="an_acyl_carrierprotein_" stoichiometry="1.0"/>
        </listOfProducts>
    </reaction>
    <reaction id="n_3_1_2_14d_r" name="n_3.1.2.14d" reversible="false">
        <listOfReactants>
            <speciesReference species="tetradecanoyl__acyl_carrierprotein_C14H27OSR" stoichiometry="1.0"/>
            <speciesReference species="H2O" stoichiometry="1.0"/>
        </listOfReactants>
        <listOfProducts>
            <speciesReference species="tetradecanoicacid" stoichiometry="1.0"/>
            <speciesReference species="an_acyl_carrierprotein_" stoichiometry="1.0"/>
        </listOfProducts>
    </reaction>
    <reaction id="n_3_1_2_14e_r" name="n_3.1.2.14e" reversible="false">
        <listOfReactants>
            <speciesReference species="hexadecanoyl__acyl_carrierprotein_C16H31OSR" stoichiometry="1.0"/>
            <speciesReference species="H2O" stoichiometry="1.0"/>
        </listOfReactants>
        <listOfProducts>
            <speciesReference species="hexadecanoicacid" stoichiometry="1.0"/>
            <speciesReference species="an_acyl_carrierprotein_" stoichiometry="1.0"/>
        </listOfProducts>
    </reaction>
    <reaction id="n_3_1_2_14f_r" name="n_3.1.2.14f" reversible="false">
        <listOfReactants>
            <speciesReference species="_9Z__hexadecanoyl__acyl_carrierprotein_C16H31OSR" stoichiometry="1.0"/>
            <speciesReference species="H2O" stoichiometry="1.0"/>
        </listOfReactants>
        <listOfProducts>
            <speciesReference species="_9Z__hexadecanoicacid" stoichiometry="1.0"/>
            <speciesReference species="an_acyl_carrierprotein_" stoichiometry="1.0"/>
        </listOfProducts>
    </reaction>
    <reaction id="n_3_1_2_14g_r" name="n_3.1.2.14g" reversible="false">
        <listOfReactants>
            <speciesReference species="octadecanoyl__acyl_carrierprotein_C18H35OSR" stoichiometry="1.0"/>
            <speciesReference species="H2O" stoichiometry="1.0"/>
        </listOfReactants>
        <listOfProducts>
            <speciesReference species="octadecanoicacid" stoichiometry="1.0"/>
            <speciesReference species="an_acyl_carrierprotein_" stoichiometry="1.0"/>
        </listOfProducts>
    </reaction>
    <reaction id="n_3_1_2_14h_r" name="n_3.1.2.14h" reversible="false">
        <listOfReactants>
            <speciesReference species="_9Z__octadecanoyl__acyl_carrierprotein_C18H33OSR" stoichiometry="1.0"/>
            <speciesReference species="H2O" stoichiometry="1.0"/>
        </listOfReactants>
        <listOfProducts>
            <speciesReference species="_9Z__octadecanoicacid" stoichiometry="1.0"/>
            <speciesReference species="an_acyl_carrierprotein_" stoichiometry="1.0"/>
        </listOfProducts>
    </reaction>
    <reaction id="_2_3_1_179a_r" name="2.3.1.179a" reversible="false">
        <listOfReactants>
            <speciesReference species="acetyl_CoA" stoichiometry="1.0"/>
            <speciesReference species="acyl_carrierproteinHSR" stoichiometry="1.0"/>
        </listOfReactants>
        <listOfProducts>
            <speciesReference species="anacetyl_ACP" stoichiometry="1.0"/>
            <speciesReference species="CO2" stoichiometry="1.0"/>
        </listOfProducts>
    </reaction>
    <reaction id="_2_3_1_179b_r" name="2.3.1.179b" reversible="false">
        <listOfReactants>
            <speciesReference species="anacetyl_ACP" stoichiometry="1.0"/>
            <speciesReference species="amalonyl_ACP" stoichiometry="1.0"/>
        </listOfReactants>
        <listOfProducts>
            <speciesReference species="acetoacetyl__acp_C4H5O2SR" stoichiometry="1.0"/>
            <speciesReference species="CO2" stoichiometry="1.0"/>
            <speciesReference species="an_acyl_carrierprotein_" stoichiometry="1.0"/>
        </listOfProducts>
    </reaction>
    <reaction id="_2_3_1_179c_r" name="2.3.1.179c" reversible="false">
        <listOfReactants>
            <speciesReference species="butyryl__acyl_carrierprotein_C4H7OSR" stoichiometry="1.0"/>
            <speciesReference species="amalonyl_ACP" stoichiometry="1.0"/>
        </listOfReactants>
        <listOfProducts>
            <speciesReference species="_3_oxohexanoyl__acyl_carrierprotein_C6H9O2SR" stoichiometry="1.0"/>
            <speciesReference species="CO2" stoichiometry="1.0"/>
            <speciesReference species="an_acyl_carrierprotein_" stoichiometry="1.0"/>
        </listOfProducts>
    </reaction>
    <reaction id="_2_3_1_179d_r" name="2.3.1.179d" reversible="false">
        <listOfReactants>
            <speciesReference species="hexanoyl__acyl_carrierprotein_C6H11OSR" stoichiometry="1.0"/>
            <speciesReference species="amalonyl_ACP" stoichiometry="1.0"/>
        </listOfReactants>
        <listOfProducts>
            <speciesReference species="_3_oxooctanoyl__acyl_carrierprotein_C8H13O2SR" stoichiometry="1.0"/>
            <speciesReference species="CO2" stoichiometry="1.0"/>
            <speciesReference species="an_acyl_carrierprotein_" stoichiometry="1.0"/>
        </listOfProducts>
    </reaction>
    <reaction id="_2_3_1_179e_r" name="2.3.1.179e" reversible="false">
        <listOfReactants>
            <speciesReference species="octanoyl__acyl_carrierprotein_C8H15OSR" stoichiometry="1.0"/>
            <speciesReference species="amalonyl_ACP" stoichiometry="1.0"/>
        </listOfReactants>
        <listOfProducts>
            <speciesReference species="_3_oxodecanoyl__acyl_carrierprotein_C10H17O2SR" stoichiometry="1.0"/>
            <speciesReference species="CO2" stoichiometry="1.0"/>
            <speciesReference species="an_acyl_carrierprotein_" stoichiometry="1.0"/>
        </listOfProducts>
    </reaction>
    <reaction id="_2_3_1_179f_r" name="2.3.1.179f" reversible="false">
        <listOfReactants>
            <speciesReference species="decanoyl__acyl_carrierprotein_C10H19OSR" stoichiometry="1.0"/>
            <speciesReference species="amalonyl_ACP" stoichiometry="1.0"/>
        </listOfReactants>
        <listOfProducts>
            <speciesReference species="_3_oxododecanoyl__acyl_carrierprotein_C12H21O2SR" stoichiometry="1.0"/>
            <speciesReference species="CO2" stoichiometry="1.0"/>
            <speciesReference species="an_acyl_carrierprotein_" stoichiometry="1.0"/>
        </listOfProducts>
    </reaction>
    <reaction id="_2_3_1_179g_r" name="2.3.1.179g" reversible="false">
        <listOfReactants>
            <speciesReference species="dodecanoyl__acyl_carrierprotein_C12H23OSR" stoichiometry="1.0"/>
            <speciesReference species="amalonyl_ACP" stoichiometry="1.0"/>
        </listOfReactants>
        <listOfProducts>
            <speciesReference species="_3_oxotetradecanoyl__acyl_carrierprotein_C14H25O2SR" stoichiometry="1.0"/>
            <speciesReference species="CO2" stoichiometry="1.0"/>
            <speciesReference species="an_acyl_carrierprotein_" stoichiometry="1.0"/>
        </listOfProducts>
    </reaction>
    <reaction id="_2_3_1_179h_r" name="2.3.1.179h" reversible="false">
        <listOfReactants>
            <speciesReference species="tetradecanoyl__acyl_carrierprotein_C14H27OSR" stoichiometry="1.0"/>
            <speciesReference species="amalonyl_ACP" stoichiometry="1.0"/>
        </listOfReactants>
        <listOfProducts>
            <speciesReference species="_3_oxohexadecanoyl__acyl_carrierprotein_C16H29O2SR" stoichiometry="1.0"/>
            <speciesReference species="CO2" stoichiometry="1.0"/>
            <speciesReference species="an_acyl_carrierprotein_" stoichiometry="1.0"/>
        </listOfProducts>
    </reaction>
    <reaction id="_2_3_1_180a_r" name="2.3.1.180a" reversible="false">
        <listOfReactants>
            <speciesReference species="acetyl_CoA" stoichiometry="1.0"/>
            <speciesReference species="acyl_carrierproteinHSR" stoichiometry="1.0"/>
        </listOfReactants>
        <listOfProducts>
            <speciesReference species="anacetyl_ACP" stoichiometry="1.0"/>
            <speciesReference species="CO2" stoichiometry="1.0"/>
        </listOfProducts>
    </reaction>
    <reaction id="_2_3_1_180b_r" name="2.3.1.180b" reversible="false">
        <listOfReactants>
            <speciesReference species="anacetyl_ACP" stoichiometry="1.0"/>
            <speciesReference species="amalonyl_ACP" stoichiometry="1.0"/>
        </listOfReactants>
        <listOfProducts>
            <speciesReference species="acetoacetyl__acp_C4H5O2SR" stoichiometry="1.0"/>
            <speciesReference species="CO2" stoichiometry="1.0"/>
            <speciesReference species="an_acyl_carrierprotein_" stoichiometry="1.0"/>
        </listOfProducts>
    </reaction>
    <reaction id="_2_3_1_180c_r" name="2.3.1.180c" reversible="false">
        <listOfReactants>
            <speciesReference species="butyryl__acyl_carrierprotein_C4H7OSR" stoichiometry="1.0"/>
            <speciesReference species="amalonyl_ACP" stoichiometry="1.0"/>
        </listOfReactants>
        <listOfProducts>
            <speciesReference species="_3_oxohexanoyl__acyl_carrierprotein_C6H9O2SR" stoichiometry="1.0"/>
            <speciesReference species="CO2" stoichiometry="1.0"/>
            <speciesReference species="an_acyl_carrierprotein_" stoichiometry="1.0"/>
        </listOfProducts>
    </reaction>
    <reaction id="_2_3_1_180d_r" name="2.3.1.180d" reversible="false">
        <listOfReactants>
            <speciesReference species="hexanoyl__acyl_carrierprotein_C6H11OSR" stoichiometry="1.0"/>
            <speciesReference species="amalonyl_ACP" stoichiometry="1.0"/>
        </listOfReactants>
        <listOfProducts>
            <speciesReference species="_3_oxooctanoyl__acyl_carrierprotein_C8H13O2SR" stoichiometry="1.0"/>
            <speciesReference species="CO2" stoichiometry="1.0"/>
            <speciesReference species="an_acyl_carrierprotein_" stoichiometry="1.0"/>
        </listOfProducts>
    </reaction>
    <reaction id="_2_3_1_180e_r" name="2.3.1.180e" reversible="false">
        <listOfReactants>
            <speciesReference species="octanoyl__acyl_carrierprotein_C8H15OSR" stoichiometry="1.0"/>
            <speciesReference species="amalonyl_ACP" stoichiometry="1.0"/>
        </listOfReactants>
        <listOfProducts>
            <speciesReference species="_3_oxodecanoyl__acyl_carrierprotein_C10H17O2SR" stoichiometry="1.0"/>
            <speciesReference species="CO2" stoichiometry="1.0"/>
            <speciesReference species="an_acyl_carrierprotein_" stoichiometry="1.0"/>
        </listOfProducts>
    </reaction>
    <reaction id="_2_3_1_180f_r" name="2.3.1.180f" reversible="false">
        <listOfReactants>
            <speciesReference species="decanoyl__acyl_carrierprotein_C10H19OSR" stoichiometry="1.0"/>
            <speciesReference species="amalonyl_ACP" stoichiometry="1.0"/>
        </listOfReactants>
        <listOfProducts>
            <speciesReference species="_3_oxododecanoyl__acyl_carrierprotein_C12H21O2SR" stoichiometry="1.0"/>
            <speciesReference species="CO2" stoichiometry="1.0"/>
            <speciesReference species="an_acyl_carrierprotein_" stoichiometry="1.0"/>
        </listOfProducts>
    </reaction>
    <reaction id="_2_3_1_180g_r" name="2.3.1.180g" reversible="false">
        <listOfReactants>
            <speciesReference species="dodecanoyl__acyl_carrierprotein_C12H23OSR" stoichiometry="1.0"/>
            <speciesReference species="amalonyl_ACP" stoichiometry="1.0"/>
        </listOfReactants>
        <listOfProducts>
            <speciesReference species="_3_oxotetradecanoyl__acyl_carrierprotein_C14H25O2SR" stoichiometry="1.0"/>
            <speciesReference species="CO2" stoichiometry="1.0"/>
            <speciesReference species="an_acyl_carrierprotein_" stoichiometry="1.0"/>
        </listOfProducts>
    </reaction>
    <reaction id="_2_3_1_180h_r" name="2.3.1.180h" reversible="false">
        <listOfReactants>
            <speciesReference species="tetradecanoyl__acyl_carrierprotein_C14H27OSR" stoichiometry="1.0"/>
            <speciesReference species="amalonyl_ACP" stoichiometry="1.0"/>
        </listOfReactants>
        <listOfProducts>
            <speciesReference species="_3_oxohexadecanoyl__acyl_carrierprotein_C16H29O2SR" stoichiometry="1.0"/>
            <speciesReference species="CO2" stoichiometry="1.0"/>
            <speciesReference species="an_acyl_carrierprotein_" stoichiometry="1.0"/>
        </listOfProducts>
    </reaction>
    <reaction id="_6_2_1_3_r" name="6.2.1.3" reversible="false">
        <listOfReactants>
            <speciesReference species="coenzymeA" stoichiometry="1.0"/>
            <speciesReference species="afattyacid" stoichiometry="1.0"/>
            <speciesReference species="ATP" stoichiometry="1.0"/>
        </listOfReactants>
        <listOfProducts>
            <speciesReference species="acyl_CoA" stoichiometry="1.0"/>
            <speciesReference species="diphosphate" stoichiometry="1.0"/>
            <speciesReference species="AMP" stoichiometry="1.0"/>
        </listOfProducts>
    </reaction>
    <reaction id="tRNA1_2_1_70_r" name="tRNA1.2.1.70" reversible="true">
        <listOfReactants>
            <speciesReference species="glutamate_1_semialdehyde" stoichiometry="1.0"/>
            <speciesReference species="NADP_plus" stoichiometry="1.0"/>
            <speciesReference species="tRNAGlu" stoichiometry="1.0"/>
        </listOfReactants>
        <listOfProducts>
            <speciesReference species="L_glutamyl_tRNAGlu" stoichiometry="1.0"/>
            <speciesReference species="NADPH" stoichiometry="1.0"/>
            <speciesReference species="H_plus" stoichiometry="1.0"/>
        </listOfProducts>
    </reaction>
    <reaction id="_5_4_3_8_r" name="5.4.3.8" reversible="false">
        <listOfReactants>
            <speciesReference species="glutamate_1_semialdehyde" stoichiometry="1.0"/>
        </listOfReactants>
        <listOfProducts>
            <speciesReference species="_5_amino_levulinate" stoichiometry="1.0"/>
        </listOfProducts>
    </reaction>
    <reaction id="_4_2_1_24_r" name="4.2.1.24" reversible="false">
        <listOfReactants>
            <speciesReference species="_5_amino_levulinate" stoichiometry="2.0"/>
        </listOfReactants>
        <listOfProducts>
            <speciesReference species="H2O" stoichiometry="2.0"/>
            <speciesReference species="porphobilinogen" stoichiometry="1.0"/>
        </listOfProducts>
    </reaction>
    <reaction id="_2_5_1_61_r" name="2.5.1.61" reversible="false">
        <listOfReactants>
            <speciesReference species="H2O" stoichiometry="1.0"/>
            <speciesReference species="porphobilinogen" stoichiometry="4.0"/>
        </listOfReactants>
        <listOfProducts>
            <speciesReference species="ammoniaH3N" stoichiometry="4.0"/>
            <speciesReference species="hydroxymethylbilane" stoichiometry="1.0"/>
        </listOfProducts>
    </reaction>
    <reaction id="_4_2_1_75_r" name="4.2.1.75" reversible="false">
        <listOfReactants>
            <speciesReference species="hydroxymethylbilane" stoichiometry="1.0"/>
        </listOfReactants>
        <listOfProducts>
            <speciesReference species="uroporphyrinogen_III" stoichiometry="1.0"/>
            <speciesReference species="H2O" stoichiometry="1.0"/>
        </listOfProducts>
    </reaction>
    <reaction id="_uroporphyrinogen_I_spont_r" name="_uroporphyrinogen-I_spont" reversible="false">
        <listOfReactants>
            <speciesReference species="hydroxymethylbilane" stoichiometry="1.0"/>
        </listOfReactants>
        <listOfProducts>
            <speciesReference species="uroporphyrinogen_I" stoichiometry="1.0"/>
            <speciesReference species="H2O" stoichiometry="1.0"/>
        </listOfProducts>
    </reaction>
    <reaction id="_uroporphyrin_I_spont_r" name="_uroporphyrin-I_spont" reversible="false">
        <listOfReactants>
            <speciesReference species="uroporphyrinogen_I" stoichiometry="1.0"/>
        </listOfReactants>
        <listOfProducts>
            <speciesReference species="uroporphyrin_I" stoichiometry="1.0"/>
            <speciesReference species="H_plus" stoichiometry="6.0"/>
        </listOfProducts>
    </reaction>
    <reaction id="_4_1_1_37b_r" name="4.1.1.37b" reversible="false">
        <listOfReactants>
            <speciesReference species="uroporphyrinogen_III" stoichiometry="1.0"/>
        </listOfReactants>
        <listOfProducts>
            <speciesReference species="CO2" stoichiometry="4.0"/>
            <speciesReference species="coproporphyrinogenI" stoichiometry="1.0"/>
        </listOfProducts>
    </reaction>
    <reaction id="_coproporphyrin_I_spont_r" name="_coproporphyrin-I_spont" reversible="false">
        <listOfReactants>
            <speciesReference species="coproporphyrinogenI" stoichiometry="1.0"/>
        </listOfReactants>
        <listOfProducts>
            <speciesReference species="coproporphyrinI" stoichiometry="1.0"/>
            <speciesReference species="H_plus" stoichiometry="6.0"/>
        </listOfProducts>
    </reaction>
    <reaction id="_uroporphyrin_III_spont_r" name="_uroporphyrin-III_spont" reversible="false">
        <listOfReactants>
            <speciesReference species="uroporphyrinogen_III" stoichiometry="1.0"/>
        </listOfReactants>
        <listOfProducts>
            <speciesReference species="uroporphyrin_III" stoichiometry="1.0"/>
            <speciesReference species="H_plus" stoichiometry="6.0"/>
        </listOfProducts>
    </reaction>
    <reaction id="_4_1_1_37a_r" name="4.1.1.37a" reversible="false">
        <listOfReactants>
            <speciesReference species="uroporphyrinogen_III" stoichiometry="1.0"/>
        </listOfReactants>
        <listOfProducts>
            <speciesReference species="CO2" stoichiometry="4.0"/>
            <speciesReference species="coproporphyrinogenIII" stoichiometry="1.0"/>
        </listOfProducts>
    </reaction>
    <reaction id="o_1_3_3_3_r" name="o_1.3.3.3" reversible="false">
        <listOfReactants>
            <speciesReference species="coproporphyrinogenIII" stoichiometry="1.0"/>
            <speciesReference species="O2" stoichiometry="1.0"/>
            <speciesReference species="H_plus" stoichiometry="2.0"/>
        </listOfReactants>
        <listOfProducts>
            <speciesReference species="protoporphyrinogen_IX" stoichiometry="1.0"/>
            <speciesReference species="CO2" stoichiometry="2.0"/>
            <speciesReference species="H2O" stoichiometry="2.0"/>
        </listOfProducts>
    </reaction>
    <reaction id="o_1_3_99_22_r" name="o_1.3.99.22" reversible="false">
        <listOfReactants>
            <speciesReference species="coproporphyrinogenIII" stoichiometry="1.0"/>
            <speciesReference species="S_adenosyl_L_methionine" stoichiometry="2.0"/>
        </listOfReactants>
        <listOfProducts>
            <speciesReference species="protoporphyrinogen_IX" stoichiometry="1.0"/>
            <speciesReference species="CO2" stoichiometry="2.0"/>
            <speciesReference species="L_methionine" stoichiometry="2.0"/>
            <speciesReference species="_5__deoxyadenosine" stoichiometry="2.0"/>
        </listOfProducts>
    </reaction>
    <reaction id="n_1_3_3_4_r" name="n_1.3.3.4" reversible="false">
        <listOfReactants>
            <speciesReference species="protoporphyrinogen_IX" stoichiometry="1.0"/>
            <speciesReference species="O2" stoichiometry="1.0"/>
        </listOfReactants>
        <listOfProducts>
            <speciesReference species="protoporphyrinIX" stoichiometry="1.0"/>
            <speciesReference species="H2O" stoichiometry="3.0"/>
        </listOfProducts>
    </reaction>
    <reaction id="_4_99_1_1_r" name="4.99.1.1" reversible="false">
        <listOfReactants>
            <speciesReference species="Fe2_plus" stoichiometry="1.0"/>
            <speciesReference species="protoporphyrinIX" stoichiometry="1.0"/>
        </listOfReactants>
        <listOfProducts>
            <speciesReference species="H_plus" stoichiometry="2.0"/>
            <speciesReference species="protohemeIX" stoichiometry="1.0"/>
        </listOfProducts>
    </reaction>
    <reaction id="_2_5_1__c_r" name="2.5.1.-c" reversible="false">
        <listOfReactants>
            <speciesReference species="protohemeIX" stoichiometry="1.0"/>
            <speciesReference species="_E_E__farnesyldiphosphate" stoichiometry="1.0"/>
            <speciesReference species="H2O" stoichiometry="1.0"/>
        </listOfReactants>
        <listOfProducts>
            <speciesReference species="hemeo" stoichiometry="1.0"/>
            <speciesReference species="diphosphate" stoichiometry="1.0"/>
        </listOfProducts>
    </reaction>
    <reaction id="_COX15_r" name="_COX15" reversible="false">
        <listOfReactants>
            <speciesReference species="hemeo" stoichiometry="1.0"/>
        </listOfReactants>
        <listOfProducts>
            <speciesReference species="hemea" stoichiometry="1.0"/>
        </listOfProducts>
    </reaction>
    <reaction id="o_1_14_99_3_r" name="o_1.14.99.3" reversible="false">
        <listOfReactants>
            <speciesReference species="O2" stoichiometry="3.0"/>
            <speciesReference species="thioredoxin" stoichiometry="3.0"/>
            <speciesReference species="protohemeIX" stoichiometry="1.0"/>
        </listOfReactants>
        <listOfProducts>
            <speciesReference species="biliverdin" stoichiometry="1.0"/>
            <speciesReference species="H2O" stoichiometry="3.0"/>
            <speciesReference species="thioredoxindisulfide" stoichiometry="3.0"/>
            <speciesReference species="CO" stoichiometry="1.0"/>
            <speciesReference species="Fe2_plus" stoichiometry="1.0"/>
        </listOfProducts>
    </reaction>
    <reaction id="_1_3_7_5_r" name="1.3.7.5" reversible="false">
        <listOfReactants>
            <speciesReference species="biliverdin" stoichiometry="1.0"/>
            <speciesReference species="Fd_" stoichiometry="2.0"/>
        </listOfReactants>
        <listOfProducts>
            <speciesReference species="_3Z__phycocyanobilin" stoichiometry="1.0"/>
            <speciesReference species="Fd" stoichiometry="2.0"/>
        </listOfProducts>
    </reaction>
    <reaction id="_6_6_1_1_r" name="6.6.1.1" reversible="false">
        <listOfReactants>
            <speciesReference species="ATP" stoichiometry="1.0"/>
            <speciesReference species="protoporphyrinIX" stoichiometry="1.0"/>
            <speciesReference species="Mg2_plus" stoichiometry="1.0"/>
            <speciesReference species="H2O" stoichiometry="1.0"/>
        </listOfReactants>
        <listOfProducts>
            <speciesReference species="Mg_protoporphyrin" stoichiometry="1.0"/>
            <speciesReference species="phosphateO4P" stoichiometry="1.0"/>
            <speciesReference species="ADP" stoichiometry="1.0"/>
            <speciesReference species="H_plus" stoichiometry="2.0"/>
        </listOfProducts>
    </reaction>
    <reaction id="_2_1_1_11_r" name="2.1.1.11" reversible="false">
        <listOfReactants>
            <speciesReference species="Mg_protoporphyrin" stoichiometry="1.0"/>
            <speciesReference species="S_adenosyl_L_methionine" stoichiometry="1.0"/>
        </listOfReactants>
        <listOfProducts>
            <speciesReference species="S_adenosyl_L_homocysteine" stoichiometry="1.0"/>
            <speciesReference species="Mg_protoporphyrinmonomethylester" stoichiometry="1.0"/>
        </listOfProducts>
    </reaction>
    <reaction id="Zn_Bacterio_chlorophyll_a_r" name="Zn-Bacterio-chlorophyll-a" reversible="false">
        <listOfReactants>
            <speciesReference species="Mg_protoporphyrinmonomethylester" stoichiometry="1.0"/>
            <speciesReference species="Zn2_plus" stoichiometry="1.0"/>
        </listOfReactants>
        <listOfProducts>
            <speciesReference species="Zn_Bacterio_chlorophylla" stoichiometry="1.0"/>
            <speciesReference species="Mg2_plus" stoichiometry="1.0"/>
        </listOfProducts>
    </reaction>
    <reaction id="_1_14_13_81a_r" name="1.14.13.81a" reversible="false">
        <listOfReactants>
            <speciesReference species="Mg_protoporphyrinmonomethylester" stoichiometry="1.0"/>
            <speciesReference species="NADPH" stoichiometry="1.0"/>
            <speciesReference species="H_plus" stoichiometry="1.0"/>
            <speciesReference species="O2" stoichiometry="1.0"/>
        </listOfReactants>
        <listOfProducts>
            <speciesReference species="_131_hydroxy_magnesium_protoporphyrinIX13_monomethylester" stoichiometry="1.0"/>
            <speciesReference species="NADP_plus" stoichiometry="1.0"/>
            <speciesReference species="H2O" stoichiometry="1.0"/>
        </listOfProducts>
    </reaction>
    <reaction id="_1_14_13_81b_r" name="1.14.13.81b" reversible="false">
        <listOfReactants>
            <speciesReference species="_131_hydroxy_magnesium_protoporphyrinIX13_monomethylester" stoichiometry="1.0"/>
            <speciesReference species="NADPH" stoichiometry="1.0"/>
            <speciesReference species="H_plus" stoichiometry="1.0"/>
            <speciesReference species="O2" stoichiometry="1.0"/>
        </listOfReactants>
        <listOfProducts>
            <speciesReference species="_131_oxo_magnesium_protoporphyrinIX13_monomethylester" stoichiometry="1.0"/>
            <speciesReference species="NADP_plus" stoichiometry="1.0"/>
            <speciesReference species="H2O" stoichiometry="2.0"/>
        </listOfProducts>
    </reaction>
    <reaction id="_1_14_13_81c_r" name="1.14.13.81c" reversible="false">
        <listOfReactants>
            <speciesReference species="_131_oxo_magnesium_protoporphyrinIX13_monomethylester" stoichiometry="1.0"/>
            <speciesReference species="NADPH" stoichiometry="1.0"/>
            <speciesReference species="H_plus" stoichiometry="1.0"/>
            <speciesReference species="O2" stoichiometry="1.0"/>
        </listOfReactants>
        <listOfProducts>
            <speciesReference species="divinylprotochlorophyllidea" stoichiometry="1.0"/>
            <speciesReference species="NADP_plus" stoichiometry="1.0"/>
            <speciesReference species="H2O" stoichiometry="2.0"/>
        </listOfProducts>
    </reaction>
    <reaction id="_1_3_1_33a_r" name="1.3.1.33a" reversible="false">
        <listOfReactants>
            <speciesReference species="divinylprotochlorophyllidea" stoichiometry="1.0"/>
            <speciesReference species="NADPH" stoichiometry="1.0"/>
            <speciesReference species="H_plus" stoichiometry="1.0"/>
        </listOfReactants>
        <listOfProducts>
            <speciesReference species="NADP_plus" stoichiometry="1.0"/>
            <speciesReference species="divinylchlorophyllidea" stoichiometry="1.0"/>
        </listOfProducts>
    </reaction>
    <reaction id="n_1_3_1_75a_r" name="n_1.3.1.75a" reversible="true">
        <listOfReactants>
            <speciesReference species="divinylchlorophyllidea" stoichiometry="1.0"/>
            <speciesReference species="NADPH" stoichiometry="1.0"/>
            <speciesReference species="H_plus" stoichiometry="1.0"/>
        </listOfReactants>
        <listOfProducts>
            <speciesReference species="chlorophyllidea" stoichiometry="1.0"/>
            <speciesReference species="NADP_plus" stoichiometry="1.0"/>
        </listOfProducts>
    </reaction>
    <reaction id="n_1_3_1_75b_r" name="n_1.3.1.75b" reversible="true">
        <listOfReactants>
            <speciesReference species="divinylprotochlorophyllidea" stoichiometry="1.0"/>
            <speciesReference species="NADPH" stoichiometry="1.0"/>
            <speciesReference species="H_plus" stoichiometry="1.0"/>
        </listOfReactants>
        <listOfProducts>
            <speciesReference species="monovinylprotochlorophyllidea" stoichiometry="1.0"/>
            <speciesReference species="NADP_plus" stoichiometry="1.0"/>
        </listOfProducts>
    </reaction>
    <reaction id="_1_3_7_7_r" name="1.3.7.7" reversible="false">
        <listOfReactants>
            <speciesReference species="monovinylprotochlorophyllidea" stoichiometry="1.0"/>
            <speciesReference species="Fd" stoichiometry="1.0"/>
            <speciesReference species="ADP" stoichiometry="2.0"/>
            <speciesReference species="phosphateO4P" stoichiometry="2.0"/>
        </listOfReactants>
        <listOfProducts>
            <speciesReference species="chlorophyllidea" stoichiometry="1.0"/>
            <speciesReference species="Fd_" stoichiometry="1.0"/>
            <speciesReference species="ATP" stoichiometry="2.0"/>
        </listOfProducts>
    </reaction>
    <reaction id="_BacChl_r" name="_BacChl" reversible="false">
        <listOfReactants>
            <speciesReference species="monovinylprotochlorophyllidea" stoichiometry="1.0"/>
            <speciesReference species="phytyldiphosphate" stoichiometry="1.0"/>
        </listOfReactants>
        <listOfProducts>
            <speciesReference species="bacterio_chlorophylls" stoichiometry="1.0"/>
        </listOfProducts>
    </reaction>
    <reaction id="_BacPheo_r" name="_BacPheo" reversible="true">
        <listOfReactants>
            <speciesReference species="phytyldiphosphate" stoichiometry="1.0"/>
            <speciesReference species="chlorophyllidea" stoichiometry="1.0"/>
        </listOfReactants>
        <listOfProducts>
            <speciesReference species="bacterio_pheophytins" stoichiometry="1.0"/>
            <speciesReference species="Mg2_plus" stoichiometry="1.0"/>
            <speciesReference species="diphosphate" stoichiometry="1.0"/>
        </listOfProducts>
    </reaction>
    <reaction id="_1_3_1_33b_r" name="1.3.1.33b" reversible="false">
        <listOfReactants>
            <speciesReference species="monovinylprotochlorophyllidea" stoichiometry="1.0"/>
            <speciesReference species="NADPH" stoichiometry="1.0"/>
            <speciesReference species="H_plus" stoichiometry="1.0"/>
        </listOfReactants>
        <listOfProducts>
            <speciesReference species="NADP_plus" stoichiometry="1.0"/>
            <speciesReference species="chlorophyllidea" stoichiometry="1.0"/>
        </listOfProducts>
    </reaction>
    <reaction id="_dChla_r" name="_dChla" reversible="false">
        <listOfReactants>
            <speciesReference species="divinylprotochlorophyllidea" stoichiometry="1.0"/>
        </listOfReactants>
        <listOfProducts>
            <speciesReference species="divinylchlorophylla" stoichiometry="1.0"/>
        </listOfProducts>
    </reaction>
    <reaction id="_Chla_r" name="_Chla" reversible="false">
        <listOfReactants>
            <speciesReference species="divinylchlorophylla" stoichiometry="1.0"/>
        </listOfReactants>
        <listOfProducts>
            <speciesReference species="chlorophylla" stoichiometry="1.0"/>
        </listOfProducts>
    </reaction>
    <reaction id="_2_5_1_62a_r" name="2.5.1.62a" reversible="false">
        <listOfReactants>
            <speciesReference species="chlorophyllidea" stoichiometry="1.0"/>
            <speciesReference species="phytyldiphosphate" stoichiometry="1.0"/>
        </listOfReactants>
        <listOfProducts>
            <speciesReference species="chlorophylla" stoichiometry="1.0"/>
            <speciesReference species="diphosphate" stoichiometry="1.0"/>
        </listOfProducts>
    </reaction>
    <reaction id="_Chlb_r" name="_Chlb" reversible="false">
        <listOfReactants>
            <speciesReference species="bacterio_chlorophyllidea" stoichiometry="1.0"/>
            <speciesReference species="H2O" stoichiometry="1.0"/>
        </listOfReactants>
        <listOfProducts>
            <speciesReference species="bacterio_chlorophyllideb" stoichiometry="1.0"/>
            <speciesReference species="H_plus" stoichiometry="4.0"/>
        </listOfProducts>
    </reaction>
    <reaction id="_Pheo_r" name="_Pheo" reversible="false">
        <listOfReactants>
            <speciesReference species="chlorophylla" stoichiometry="1.0"/>
            <speciesReference species="H_plus" stoichiometry="2.0"/>
        </listOfReactants>
        <listOfProducts>
            <speciesReference species="pheophytins" stoichiometry="1.0"/>
            <speciesReference species="Mg2_plus" stoichiometry="1.0"/>
        </listOfProducts>
    </reaction>
    <reaction id="_2_1_1_107a_r" name="2.1.1.107a" reversible="false">
        <listOfReactants>
            <speciesReference species="S_adenosyl_L_methionine" stoichiometry="1.0"/>
            <speciesReference species="uroporphyrinogen_III" stoichiometry="1.0"/>
        </listOfReactants>
        <listOfProducts>
            <speciesReference species="S_adenosyl_L_homocysteine" stoichiometry="1.0"/>
            <speciesReference species="precorrin_1" stoichiometry="1.0"/>
        </listOfProducts>
    </reaction>
    <reaction id="_2_1_1_107b_r" name="2.1.1.107b" reversible="false">
        <listOfReactants>
            <speciesReference species="S_adenosyl_L_methionine" stoichiometry="1.0"/>
            <speciesReference species="precorrin_1" stoichiometry="1.0"/>
        </listOfReactants>
        <listOfProducts>
            <speciesReference species="S_adenosyl_L_homocysteine" stoichiometry="1.0"/>
            <speciesReference species="precorrin_2" stoichiometry="1.0"/>
        </listOfProducts>
    </reaction>
    <reaction id="o_2_1_1_130_r" name="o_2.1.1.130" reversible="false">
        <listOfReactants>
            <speciesReference species="S_adenosyl_L_methionine" stoichiometry="1.0"/>
            <speciesReference species="precorrin_2" stoichiometry="1.0"/>
        </listOfReactants>
        <listOfProducts>
            <speciesReference species="S_adenosyl_L_homocysteine" stoichiometry="1.0"/>
            <speciesReference species="precorrin_3A" stoichiometry="1.0"/>
        </listOfProducts>
    </reaction>
    <reaction id="n_4_99_1_3_r" name="n_4.99.1.3" reversible="true">
        <listOfReactants>
            <speciesReference species="precorrin_2" stoichiometry="1.0"/>
            <speciesReference species="Co2_plus" stoichiometry="1.0"/>
        </listOfReactants>
        <listOfProducts>
            <speciesReference species="cobalt_precorrin_2" stoichiometry="1.0"/>
            <speciesReference species="H_plus" stoichiometry="2.0"/>
        </listOfProducts>
    </reaction>
    <reaction id="_2_1_1_151_r" name="2.1.1.151" reversible="true">
        <listOfReactants>
            <speciesReference species="S_adenosyl_L_methionine" stoichiometry="1.0"/>
            <speciesReference species="cobalt_precorrin_2" stoichiometry="1.0"/>
        </listOfReactants>
        <listOfProducts>
            <speciesReference species="S_adenosyl_L_homocysteine" stoichiometry="1.0"/>
            <speciesReference species="cobalt_precorrin_3" stoichiometry="1.0"/>
        </listOfProducts>
    </reaction>
    <reaction id="_2_1_1_131a_r" name="2.1.1.131a" reversible="true">
        <listOfReactants>
            <speciesReference species="cobalt_precorrin_3" stoichiometry="1.0"/>
            <speciesReference species="S_adenosyl_L_methionine" stoichiometry="1.0"/>
        </listOfReactants>
        <listOfProducts>
            <speciesReference species="cobalt_precorrin_4" stoichiometry="1.0"/>
            <speciesReference species="S_adenosyl_L_homocysteine" stoichiometry="1.0"/>
        </listOfProducts>
    </reaction>
    <reaction id="_2_1_1_133a_r" name="2.1.1.133a" reversible="true">
        <listOfReactants>
            <speciesReference species="S_adenosyl_L_methionine" stoichiometry="1.0"/>
            <speciesReference species="cobalt_precorrin_4" stoichiometry="1.0"/>
        </listOfReactants>
        <listOfProducts>
            <speciesReference species="S_adenosyl_L_homocysteine" stoichiometry="1.0"/>
            <speciesReference species="cobalt_precorrin_5A" stoichiometry="1.0"/>
        </listOfProducts>
    </reaction>
    <reaction id="_3_7_1_12_r" name="3.7.1.12" reversible="true">
        <listOfReactants>
            <speciesReference species="cobalt_precorrin_5A" stoichiometry="1.0"/>
            <speciesReference species="H2O" stoichiometry="1.0"/>
        </listOfReactants>
        <listOfProducts>
            <speciesReference species="cobalt_precorrin_5B" stoichiometry="1.0"/>
            <speciesReference species="acetaldehyde" stoichiometry="1.0"/>
        </listOfProducts>
    </reaction>
    <reaction id="_2_1_1_195_r" name="2.1.1.195" reversible="false">
        <listOfReactants>
            <speciesReference species="cobalt_precorrin_5B" stoichiometry="1.0"/>
            <speciesReference species="S_adenosyl_L_methionine" stoichiometry="1.0"/>
        </listOfReactants>
        <listOfProducts>
            <speciesReference species="cobalt_precorrin_6A" stoichiometry="1.0"/>
            <speciesReference species="S_adenosyl_L_homocysteine" stoichiometry="1.0"/>
        </listOfProducts>
    </reaction>
    <reaction id="o_1_3_1_54a_r" name="o_1.3.1.54a" reversible="true">
        <listOfReactants>
            <speciesReference species="cobalt_precorrin_6A" stoichiometry="1.0"/>
            <speciesReference species="NADPH" stoichiometry="1.0"/>
            <speciesReference species="H_plus" stoichiometry="1.0"/>
        </listOfReactants>
        <listOfProducts>
            <speciesReference species="cobalt_precorrin_6B" stoichiometry="1.0"/>
            <speciesReference species="NADP_plus" stoichiometry="1.0"/>
        </listOfProducts>
    </reaction>
    <reaction id="n_RXN_8766_r" name="n_RXN-8766" reversible="false">
        <listOfReactants>
            <speciesReference species="cobalt_precorrin_6B" stoichiometry="1.0"/>
            <speciesReference species="S_adenosyl_L_methionine" stoichiometry="1.0"/>
        </listOfReactants>
        <listOfProducts>
            <speciesReference species="cobalt_precorrin_7" stoichiometry="1.0"/>
            <speciesReference species="S_adenosyl_L_homocysteine" stoichiometry="1.0"/>
        </listOfProducts>
    </reaction>
    <reaction id="n_RXN_8767_r" name="n_RXN-8767" reversible="false">
        <listOfReactants>
            <speciesReference species="cobalt_precorrin_7" stoichiometry="1.0"/>
            <speciesReference species="S_adenosyl_L_methionine" stoichiometry="1.0"/>
        </listOfReactants>
        <listOfProducts>
            <speciesReference species="cobalt_precorrin_8x" stoichiometry="1.0"/>
            <speciesReference species="S_adenosyl_L_homocysteine" stoichiometry="1.0"/>
            <speciesReference species="CO2" stoichiometry="1.0"/>
        </listOfProducts>
    </reaction>
    <reaction id="_5_4_1_2a_r" name="5.4.1.2a" reversible="true">
        <listOfReactants>
            <speciesReference species="cobalt_precorrin_8x" stoichiometry="1.0"/>
        </listOfReactants>
        <listOfProducts>
            <speciesReference species="cobyrinate" stoichiometry="1.0"/>
        </listOfProducts>
    </reaction>
    <reaction id="_6_3_5_11_r" name="6.3.5.11" reversible="true">
        <listOfReactants>
            <speciesReference species="cobyrinate" stoichiometry="1.0"/>
            <speciesReference species="L_glutamine" stoichiometry="2.0"/>
            <speciesReference species="ATP" stoichiometry="2.0"/>
            <speciesReference species="H2O" stoichiometry="2.0"/>
        </listOfReactants>
        <listOfProducts>
            <speciesReference species="cob_II_yrinatea_c_diamide" stoichiometry="1.0"/>
            <speciesReference species="L_glutamate" stoichiometry="2.0"/>
            <speciesReference species="ADP" stoichiometry="2.0"/>
            <speciesReference species="phosphateO4P" stoichiometry="2.0"/>
        </listOfProducts>
    </reaction>
    <reaction id="_2_1_1_131b_r" name="2.1.1.131b" reversible="false">
        <listOfReactants>
            <speciesReference species="precorrin_3B" stoichiometry="1.0"/>
            <speciesReference species="S_adenosyl_L_methionine" stoichiometry="1.0"/>
        </listOfReactants>
        <listOfProducts>
            <speciesReference species="precorrin_4" stoichiometry="1.0"/>
            <speciesReference species="S_adenosyl_L_homocysteine" stoichiometry="1.0"/>
        </listOfProducts>
    </reaction>
    <reaction id="_2_1_1_133b_r" name="2.1.1.133b" reversible="false">
        <listOfReactants>
            <speciesReference species="S_adenosyl_L_methionine" stoichiometry="1.0"/>
            <speciesReference species="precorrin_4" stoichiometry="1.0"/>
        </listOfReactants>
        <listOfProducts>
            <speciesReference species="S_adenosyl_L_homocysteine" stoichiometry="1.0"/>
            <speciesReference species="precorrin_5" stoichiometry="1.0"/>
        </listOfProducts>
    </reaction>
    <reaction id="n_2_1_1_152_r" name="n_2.1.1.152" reversible="true">
        <listOfReactants>
            <speciesReference species="precorrin_5" stoichiometry="1.0"/>
            <speciesReference species="S_adenosyl_L_methionine" stoichiometry="1.0"/>
            <speciesReference species="H2O" stoichiometry="1.0"/>
        </listOfReactants>
        <listOfProducts>
            <speciesReference species="precorrin_6A" stoichiometry="1.0"/>
            <speciesReference species="S_adenosyl_L_homocysteine" stoichiometry="1.0"/>
            <speciesReference species="acetate" stoichiometry="1.0"/>
        </listOfProducts>
    </reaction>
    <reaction id="_1_3_1_54b_r" name="1.3.1.54b" reversible="false">
        <listOfReactants>
            <speciesReference species="precorrin_6A" stoichiometry="1.0"/>
            <speciesReference species="NADPH" stoichiometry="1.0"/>
            <speciesReference species="H_plus" stoichiometry="1.0"/>
        </listOfReactants>
        <listOfProducts>
            <speciesReference species="precorrin_6B" stoichiometry="1.0"/>
            <speciesReference species="NADP_plus" stoichiometry="1.0"/>
        </listOfProducts>
    </reaction>
    <reaction id="_2_1_1_132_r" name="2.1.1.132" reversible="false">
        <listOfReactants>
            <speciesReference species="precorrin_6B" stoichiometry="1.0"/>
            <speciesReference species="S_adenosyl_L_methionine" stoichiometry="2.0"/>
        </listOfReactants>
        <listOfProducts>
            <speciesReference species="precorrin_8x" stoichiometry="1.0"/>
            <speciesReference species="S_adenosyl_L_homocysteine" stoichiometry="2.0"/>
            <speciesReference species="CO2" stoichiometry="1.0"/>
        </listOfProducts>
    </reaction>
    <reaction id="_5_4_1_2b_r" name="5.4.1.2b" reversible="false">
        <listOfReactants>
            <speciesReference species="precorrin_8x" stoichiometry="1.0"/>
        </listOfReactants>
        <listOfProducts>
            <speciesReference species="hydrogenobyrinate" stoichiometry="1.0"/>
        </listOfProducts>
    </reaction>
    <reaction id="_6_3_5_9_r" name="6.3.5.9" reversible="false">
        <listOfReactants>
            <speciesReference species="hydrogenobyrinate" stoichiometry="1.0"/>
            <speciesReference species="L_glutamine" stoichiometry="2.0"/>
            <speciesReference species="ATP" stoichiometry="2.0"/>
            <speciesReference species="H2O" stoichiometry="2.0"/>
        </listOfReactants>
        <listOfProducts>
            <speciesReference species="L_glutamate" stoichiometry="2.0"/>
            <speciesReference species="hydrogenobyrinatea_c_diamide" stoichiometry="1.0"/>
            <speciesReference species="ADP" stoichiometry="2.0"/>
            <speciesReference species="phosphateO4P" stoichiometry="2.0"/>
        </listOfProducts>
    </reaction>
    <reaction id="_6_6_1_2_r" name="6.6.1.2" reversible="false">
        <listOfReactants>
            <speciesReference species="hydrogenobyrinatea_c_diamide" stoichiometry="1.0"/>
            <speciesReference species="Co2_plus" stoichiometry="1.0"/>
            <speciesReference species="ATP" stoichiometry="1.0"/>
            <speciesReference species="H2O" stoichiometry="1.0"/>
        </listOfReactants>
        <listOfProducts>
            <speciesReference species="cob_II_yrinatea_c_diamide" stoichiometry="1.0"/>
            <speciesReference species="ADP" stoichiometry="1.0"/>
            <speciesReference species="phosphateO4P" stoichiometry="1.0"/>
            <speciesReference species="H_plus" stoichiometry="2.0"/>
        </listOfProducts>
    </reaction>
    <reaction id="n_1_16_8_1_r" name="n_1.16.8.1" reversible="false">
        <listOfReactants>
            <speciesReference species="cob_II_yrinatea_c_diamide" stoichiometry="2.0"/>
            <speciesReference species="FMN" stoichiometry="1.0"/>
        </listOfReactants>
        <listOfProducts>
            <speciesReference species="cob_I_yrinatea_c_diamide" stoichiometry="2.0"/>
            <speciesReference species="FMNH2" stoichiometry="1.0"/>
        </listOfProducts>
    </reaction>
    <reaction id="_2_5_1_17a_r" name="2.5.1.17a" reversible="false">
        <listOfReactants>
            <speciesReference species="cob_I_yrinatea_c_diamide" stoichiometry="1.0"/>
            <speciesReference species="ATP" stoichiometry="1.0"/>
        </listOfReactants>
        <listOfProducts>
            <speciesReference species="adenosyl_cobyrinatea_c_diamide" stoichiometry="1.0"/>
            <speciesReference species="PPPi" stoichiometry="1.0"/>
        </listOfProducts>
    </reaction>
    <reaction id="_6_3_5_10_r" name="6.3.5.10" reversible="false">
        <listOfReactants>
            <speciesReference species="adenosyl_cobyrinatea_c_diamide" stoichiometry="1.0"/>
            <speciesReference species="L_glutamine" stoichiometry="4.0"/>
            <speciesReference species="ATP" stoichiometry="4.0"/>
            <speciesReference species="H2O" stoichiometry="4.0"/>
        </listOfReactants>
        <listOfProducts>
            <speciesReference species="L_glutamate" stoichiometry="4.0"/>
            <speciesReference species="adenosyl_cobyrate" stoichiometry="1.0"/>
            <speciesReference species="ADP" stoichiometry="4.0"/>
            <speciesReference species="phosphateO4P" stoichiometry="4.0"/>
        </listOfProducts>
    </reaction>
    <reaction id="_6_3_1_10a_r" name="6.3.1.10a" reversible="false">
        <listOfReactants>
            <speciesReference species="ATP" stoichiometry="1.0"/>
            <speciesReference species="adenosyl_cobyrate" stoichiometry="1.0"/>
            <speciesReference species="_R__1_amino_2_propanolO_2_phosphate" stoichiometry="1.0"/>
        </listOfReactants>
        <listOfProducts>
            <speciesReference species="ADP" stoichiometry="1.0"/>
            <speciesReference species="phosphateO4P" stoichiometry="1.0"/>
            <speciesReference species="adenosylcobinamide" stoichiometry="1.0"/>
        </listOfProducts>
    </reaction>
    <reaction id="n_RXN_8626_r" name="n_RXN-8626" reversible="true">
        <listOfReactants>
            <speciesReference species="L_threonine" stoichiometry="1.0"/>
            <speciesReference species="ATP" stoichiometry="1.0"/>
        </listOfReactants>
        <listOfProducts>
            <speciesReference species="L_threonineO_3_phosphate" stoichiometry="1.0"/>
            <speciesReference species="ADP" stoichiometry="1.0"/>
        </listOfProducts>
    </reaction>
    <reaction id="n_4_1_1_81_r" name="n_4.1.1.81" reversible="false">
        <listOfReactants>
            <speciesReference species="L_threonineO_3_phosphate" stoichiometry="1.0"/>
        </listOfReactants>
        <listOfProducts>
            <speciesReference species="_R__1_amino_2_propanolO_2_phosphate" stoichiometry="1.0"/>
            <speciesReference species="CO2" stoichiometry="1.0"/>
        </listOfProducts>
    </reaction>
    <reaction id="_6_3_1_10b_r" name="6.3.1.10b" reversible="false">
        <listOfReactants>
            <speciesReference species="ATP" stoichiometry="1.0"/>
            <speciesReference species="adenosyl_cobyrate" stoichiometry="1.0"/>
            <speciesReference species="_R__1_Aminopropan_2_ol" stoichiometry="1.0"/>
        </listOfReactants>
        <listOfProducts>
            <speciesReference species="ADP" stoichiometry="1.0"/>
            <speciesReference species="phosphateO4P" stoichiometry="1.0"/>
            <speciesReference species="adenosylcobinamide" stoichiometry="1.0"/>
        </listOfProducts>
    </reaction>
    <reaction id="_2_5_1_17b_r" name="2.5.1.17b" reversible="false">
        <listOfReactants>
            <speciesReference species="cobinamide" stoichiometry="1.0"/>
            <speciesReference species="ATP" stoichiometry="1.0"/>
        </listOfReactants>
        <listOfProducts>
            <speciesReference species="adenosylcobinamide" stoichiometry="1.0"/>
            <speciesReference species="PPPi" stoichiometry="1.0"/>
        </listOfProducts>
    </reaction>
    <reaction id="_2_7_1_156_r" name="2.7.1.156" reversible="false">
        <listOfReactants>
            <speciesReference species="adenosylcobinamide" stoichiometry="1.0"/>
            <speciesReference species="ATP" stoichiometry="1.0"/>
        </listOfReactants>
        <listOfProducts>
            <speciesReference species="adenosyl_cobinamidephosphate" stoichiometry="1.0"/>
            <speciesReference species="ADP" stoichiometry="1.0"/>
        </listOfProducts>
    </reaction>
    <reaction id="_2_7_7_62_r" name="2.7.7.62" reversible="false">
        <listOfReactants>
            <speciesReference species="adenosyl_cobinamidephosphate" stoichiometry="1.0"/>
            <speciesReference species="GTP" stoichiometry="1.0"/>
        </listOfReactants>
        <listOfProducts>
            <speciesReference species="adenosylcobinamide_GDP" stoichiometry="1.0"/>
            <speciesReference species="diphosphate" stoichiometry="1.0"/>
        </listOfProducts>
    </reaction>
    <reaction id="_2_7_8_26_r" name="2.7.8.26" reversible="false">
        <listOfReactants>
            <speciesReference species="adenosylcobinamide_GDP" stoichiometry="1.0"/>
            <speciesReference species="alpha_ribazole" stoichiometry="1.0"/>
        </listOfReactants>
        <listOfProducts>
            <speciesReference species="coenzymeB12" stoichiometry="1.0"/>
            <speciesReference species="GMP" stoichiometry="1.0"/>
        </listOfProducts>
    </reaction>
    <reaction id="_3_5_4_25_r" name="3.5.4.25" reversible="false">
        <listOfReactants>
            <speciesReference species="H2O" stoichiometry="3.0"/>
            <speciesReference species="GTP" stoichiometry="1.0"/>
        </listOfReactants>
        <listOfProducts>
            <speciesReference species="diphosphate" stoichiometry="1.0"/>
            <speciesReference species="_2_5_diamino_6__ribosylamino__4__3H__pyrimidinone5__phosphate" stoichiometry="1.0"/>
            <speciesReference species="formate" stoichiometry="1.0"/>
        </listOfProducts>
    </reaction>
    <reaction id="_3_5_4_26_r" name="3.5.4.26" reversible="false">
        <listOfReactants>
            <speciesReference species="H2O" stoichiometry="1.0"/>
            <speciesReference species="_2_5_diamino_6__ribosylamino__4__3H__pyrimidinone5__phosphate" stoichiometry="1.0"/>
        </listOfReactants>
        <listOfProducts>
            <speciesReference species="_5_amino_6__5__phosphoribosylamino_uracil" stoichiometry="1.0"/>
            <speciesReference species="ammoniaH3N" stoichiometry="1.0"/>
        </listOfProducts>
    </reaction>
    <reaction id="_1_1_1_193_r" name="1.1.1.193" reversible="false">
        <listOfReactants>
            <speciesReference species="_5_amino_6__5__phosphoribosylamino_uracil" stoichiometry="1.0"/>
            <speciesReference species="NADPH" stoichiometry="1.0"/>
            <speciesReference species="H_plus" stoichiometry="1.0"/>
        </listOfReactants>
        <listOfProducts>
            <speciesReference species="_5_amino_6__5__phosphoribitylamino_uracil" stoichiometry="1.0"/>
            <speciesReference species="NADP_plus" stoichiometry="1.0"/>
        </listOfProducts>
    </reaction>
    <reaction id="_2_5_1_78_r" name="2.5.1.78" reversible="false">
        <listOfReactants>
            <speciesReference species="_5_amino_6_ribitylamino_2_4_1H_3H__pyrimidinedione" stoichiometry="1.0"/>
            <speciesReference species="_3_4_dihydroxy_2_butanone_4_P" stoichiometry="1.0"/>
        </listOfReactants>
        <listOfProducts>
            <speciesReference species="_6_7_dimethyl_8__1_D_ribityl_lumazine" stoichiometry="1.0"/>
            <speciesReference species="phosphateO4P" stoichiometry="1.0"/>
            <speciesReference species="H2O" stoichiometry="2.0"/>
        </listOfProducts>
    </reaction>
    <reaction id="DIOHBUTANONEPSYN_RXN_r" name="DIOHBUTANONEPSYN-RXN" reversible="false">
        <listOfReactants>
            <speciesReference species="D_ribulose_5_phosphate" stoichiometry="1.0"/>
        </listOfReactants>
        <listOfProducts>
            <speciesReference species="_3_4_dihydroxy_2_butanone_4_P" stoichiometry="1.0"/>
            <speciesReference species="formate" stoichiometry="1.0"/>
        </listOfProducts>
    </reaction>
    <reaction id="_2_5_1_9_r" name="2.5.1.9" reversible="false">
        <listOfReactants>
            <speciesReference species="_6_7_dimethyl_8__1_D_ribityl_lumazine" stoichiometry="2.0"/>
        </listOfReactants>
        <listOfProducts>
            <speciesReference species="_5_amino_6_ribitylamino_2_4_1H_3H__pyrimidinedione" stoichiometry="1.0"/>
            <speciesReference species="riboflavin" stoichiometry="1.0"/>
        </listOfProducts>
    </reaction>
    <reaction id="_lumazine_spont_r" name="_lumazine-spont" reversible="false">
        <listOfReactants>
            <speciesReference species="_6_7_dimethyl_8__1_D_ribityl_lumazine" stoichiometry="1.0"/>
            <speciesReference species="UQ" stoichiometry="1.0"/>
        </listOfReactants>
        <listOfProducts>
            <speciesReference species="_7_Hydroxy_6_methyl_8_ribityllumazine" stoichiometry="1.0"/>
            <speciesReference species="UQH2" stoichiometry="1.0"/>
        </listOfProducts>
    </reaction>
    <reaction id="_2_7_1_26_r" name="2.7.1.26" reversible="false">
        <listOfReactants>
            <speciesReference species="riboflavin" stoichiometry="1.0"/>
            <speciesReference species="ATP" stoichiometry="1.0"/>
        </listOfReactants>
        <listOfProducts>
            <speciesReference species="FMN" stoichiometry="1.0"/>
            <speciesReference species="ADP" stoichiometry="1.0"/>
        </listOfProducts>
    </reaction>
    <reaction id="_2_7_7_2_r" name="2.7.7.2" reversible="false">
        <listOfReactants>
            <speciesReference species="FMN" stoichiometry="1.0"/>
            <speciesReference species="ATP" stoichiometry="1.0"/>
        </listOfReactants>
        <listOfProducts>
            <speciesReference species="FAD" stoichiometry="1.0"/>
            <speciesReference species="diphosphate" stoichiometry="1.0"/>
        </listOfProducts>
    </reaction>
    <reaction id="_benzimidazole_spont_r" name="_benzimidazole-spont" reversible="false">
        <listOfReactants>
            <speciesReference species="riboflavin" stoichiometry="2.0"/>
            <speciesReference species="CO2" stoichiometry="2.0"/>
        </listOfReactants>
        <listOfProducts>
            <speciesReference species="dimethylbenzimidazole" stoichiometry="4.0"/>
            <speciesReference species="O2" stoichiometry="3.0"/>
        </listOfProducts>
    </reaction>
    <reaction id="n_2_4_2_21_r" name="n_2.4.2.21" reversible="true">
        <listOfReactants>
            <speciesReference species="nicotinatenucleotide" stoichiometry="1.0"/>
            <speciesReference species="dimethylbenzimidazole" stoichiometry="1.0"/>
        </listOfReactants>
        <listOfProducts>
            <speciesReference species="nicotinate" stoichiometry="1.0"/>
            <speciesReference species="alpha_ribazole_5__P" stoichiometry="1.0"/>
        </listOfProducts>
    </reaction>
    <reaction id="n_3_1_3_73_r" name="n_3.1.3.73" reversible="true">
[truncated: 173,650 more chars]
