# Supplementary material for: Generation and Evaluation of a Genome-Scale Metabolic Network Model of Synechococcus elongatus PCC7942
Source: Metabolites. 2014 Aug 20;4(3):680–98. doi: 10.3390/metabo4030680 (PMC4192687; doi:10.3390/metabo4030680)
Supplement: Supplementary File 1 [file metabolites-04-00680-s001.zip › metabolites-04-00680-supplementary/Supplementary File S5.xlsx]

## Sheet: Flux value
Reaction name	Flux value	Reaction description
2.7.1.2a	0	beta-D-glucose + ATP -> beta-D-glucose-6-phosphate + ADP
2.7.1.2b	0	alpha-D-glucose + ATP -> alpha-D-glucose-6-phosphate + ADP
5.3.1.9a	-0.191957	alpha-D-glucose-6-phosphate <-> beta-D-glucose-6-phosphate
5.3.1.9b	-0.191957	beta-D-glucose-6-phosphate <-> beta-D-fructose-6-phosphate
2.7.1.11	0	ATP + beta-D-fructose-6-phosphate -> ADP + beta-D-fructose-1,6-bisphosphate
3.1.3.11	1.52122	beta-D-fructose-1,6-bisphosphate + H2O -> beta-D-fructose-6-phosphate + phosphate O4P
4.1.2.13a	-1.52122	beta-D-fructose-1,6-bisphosphate <-> dihydroxy-acetone phosphate + D-glyceraldehyde-3-phosphate
5.3.1.1	2.82716	D-glyceraldehyde-3-phosphate <-> dihydroxy-acetone phosphate
_1.2.1.59a	0	NAD+ + D-glyceraldehyde-3-phosphate + phosphate O4P -> NADH + H+ + 1,3-diphosphateglycerate
_1.2.1.59b	0	NADP+ + D-glyceraldehyde-3-phosphate + phosphate O4P -> NADPH + H+ + 1,3-diphosphateglycerate
1.2.1.12	-6.98422	NAD+ + D-glyceraldehyde-3-phosphate + phosphate O4P <-> NADH + H+ + 1,3-diphosphateglycerate
2.7.2.3	-6.98422	1,3-diphosphateglycerate + ADP <-> 3-phosphoglycerate + ATP
5.4.2.1	0.548951	3-phosphoglycerate <-> 2-phosphoglycerate
4.2.1.11	0.548951	2-phosphoglycerate <-> phosphoenolpyruvate + H2O
2.7.1.40a	0	ADP + phosphoenolpyruvate -> ATP + pyruvate
2.7.9.2	0	H2O + pyruvate + ATP -> phosphate O4P + phosphoenolpyruvate + AMP
2.3.3.1	0.0776041	oxaloacetate + acetyl-CoA + H2O <-> citrate + coenzyme A
4.2.1.3a	0.0776041	citrate <-> cis-aconitate + H2O
4.2.1.3b	0.0776041	cis-aconitate + H2O <-> D-isocitrate
1.1.1.42a	0.0776041	D-isocitrate + NADP+ <-> oxalosuccinate + NADPH + H+
1.1.1.42b	0.0776041	oxalosuccinate <-> 2-ketoglutarate + CO2
_1.3.99.1	27.0365	succinate + UQ <-> fumarate + UQH2
4.2.1.2	-0.10381	malate <-> fumarate + H2O
·4.1.3.1	0	D-isocitrate -> glyoxylate + succinate
·2.3.3.9	-0.10381	acetyl-CoA + H2O + glyoxylate <-> malate + coenzyme A
4.1.1.39a	0	D-ribulose-1,5-bisphosphate + O2 + H2O -> 3-phosphoglycerate + 2-phosphoglycolate + 2 H+
_3.1.3.18	0	2-phosphoglycolate + H2O -> glycolate + phosphate O4P
_1.1.3.15	0	glycolate + O2 <-> glyoxylate + H2O2
_4.1.1.2	0	oxalate + H+ -> formate + CO2
1.1.1.49	0	beta-D-glucose-6-phosphate + NADP+ <-> D-glucono-delta-lactone-6-phosphate + NADPH + H+
3.1.1.31	0	D-glucono-delta-lactone-6-phosphate + H2O -> 6-phospho-D-gluconate
1.1.1.44	0	6-phospho-D-gluconate + NADP+ -> D-ribulose-5-phosphate + CO2 + NADPH + H+
5.1.3.1	-2.6352	D-ribulose-5-phosphate <-> D-xylulose-5-phosphate
5.3.1.6	1.13138	D-ribose-5-phosphate <-> D-ribulose-5-phosphate
5.3.1.9c	0	alfa-D-glucose-6-phosphate <-> beta-D-fructose-6-phosphate
2.2.1.1a	-1.30594	D-ribose-5-phosphate + D-xylulose-5-phosphate <-> D-sedoheptulose-7-phosphate + D-glyceraldehyde-3-phosphate
2.2.1.1b	-1.32927	D-erythrose-4-phosphate + D-xylulose-5-phosphate <-> beta-D-fructose-6-phosphate + D-glyceraldehyde-3-phosphate
_2.2.1.2	0	beta-D-fructose-6-phosphate + D-erythrose-4-phosphate -> D-glyceraldehyde-3-phosphate + D-sedoheptulose-7-phosphate
4.1.2.14	0	2-keto-3-deoxy-6-phospho-gluconate -> D-glyceraldehyde-3-phosphate + pyruvate
4.1.2.4	0	deoxyribose-5-phosphate <-> acetaldehyde + D-glyceraldehyde-3-phosphate
1.1.1.47a	-0.169915	beta-D-glucose + NAD+ <-> D-glucono-1,5-lactone + NADH + H+
1.1.1.47b	0.169915	beta-D-glucose + NADP+ <-> D-glucono-1,5-lactone + NADPH + H+
2.7.1.19	3.76658	D-ribulose-5-phosphate + ATP -> D-ribulose-1,5-bisphosphate + ADP
4.1.2.13b	1.30594	dihydroxy-acetone phosphate + D-erythrose-4-phosphate -> D-sedoheptulose-1,7-bisphosphate
3.1.3.37	1.30594	H2O + D-sedoheptulose-1,7-bisphosphate -> phosphate O4P + D-sedoheptulose-7-phosphate
4.1.2.22	0	beta-D-fructose-6-phosphate + phosphate O4P + 2 H+ -> acetyl phosphate + D-erythrose 4-phosphate + H2O
4.1.1.39b	3.76658	D-ribulose-1,5-bisphosphate + CO2 + H2O -> 2 3-phosphoglycerate + 2 H+
5.1.1.1	0	L-alanine <-> D-alanine
1.4.1.1	-0.128459	NAD+ + H2O + L-alanine <-> ammonia H3N + NADH + H+ + pyruvate
tRNA 6.1.1.7	0	tRNAala + L-alanine + ATP -> L-alanyl-tRNAala + diphosphate + AMP
2.6.1.44	0.10381	L-alanine + glyoxylate -> pyruvate + glycine
1.4.3.16a	0	O2 + H2O + L-aspartate -> ammonia H3N + H2O2 + oxaloacetate
2.6.1.1a	-0.343353	L-aspartate + 2-ketoglutarate <-> L-glutamate + oxaloacetate
4.3.2.2a	0.0893555	adenylo-succinate <-> fumarate + AMP
6.3.4.4	0.0893555	L-aspartate + inosine-5'-phosphate + GTP <-> adenylo-succinate + phosphate O4P + GDP
2.1.3.3	0.0144542	L-ornithine + carbamoyl-phosphate <-> citrulline + phosphate O4P
6.3.4.5a	0.0144542	L-aspartate + citrulline + ATP <-> L-arginino-succinate + diphosphate + AMP
4.3.2.1	0.0144542	L-arginino-succinate <-> L-arginine + fumarate
3.5.1.1	-0.0102773	L-asparagine + H2O <-> ammonia H3N + L-aspartate
2.7.2.4	0.0499851	L-aspartate + ATP -> L-aspartyl-4-phosphate + ADP
1.2.1.11	0.0499851	NADPH + H+ + L-aspartyl-4-phosphate -> NADP+ + phosphate O4P + L-aspartate-semialdehyde
_1.1.1.3a	0.0385262	L-aspartate-semialdehyde + NADPH + H+ <-> L-homoserine + NADP+
_1.1.1.3b	0	L-homoserine + NAD+ <-> L-aspartate-semialdehyde + NADH + H+
2.7.1.39	0.0331952	L-homoserine + ATP -> O-phospho-L-homoserine + ADP
4.2.3.1a	0.0331952	O-phospho-L-homoserine + H2O -> phosphate O4P + L-threonine
4.2.1.52	0.0114589	pyruvate + L-aspartate-semialdehyde -> 2 H2O + L-2,3-dihydrodipicolinate
_1.3.1.26a	-0.0114589	tetrahydrodipicolinate + NADP+ <-> L-2,3-dihydrodipicolinate + NADPH + H+
_1.3.1.26b	0	tetrahydrodipicolinate + NAD+ <-> L-2,3-dihydrodipicolinate + NADH + H+
2.6.1.83	-0.0114589	L,L-diaminopimelate + 2-ketoglutarate <-> tetrahydrodipicolinate + L-glutamate + H2O
5.1.1.7	0.0114589	L,L-diaminopimelate <-> meso-diaminopimelate
4.1.1.20	0.0114589	meso-diaminopimelate -> CO2 + L-lysine
tRNA 6.1.1.12	0	tRNAasp + L-aspartate + ATP -> L-aspartyl-tRNAasp + diphosphate + AMP
tRNA 6.1.1.19	0	tRNAarg + L-arginine + ATP -> L-arginyl-tRNAarg + diphosphate + AMP
4.1.1.19	0	L-arginine -> CO2 + agmatine
·3.5.3.12	0	agmatine + H2O -> N-carbamoyl putrescine + ammonia H3N
3.5.1.53	0	N-carbamoyl putrescine + H2O -> putrescine + CO2 + ammonia H3N
tRNA 6.1.1.22	0	tRNAasn + L-asparagine + ATP -> L-asparaginyl-tRNAasn + diphosphate + AMP
tRNA 6.3.5.6	0	L-glutamine + L-aspartyl-tRNAAsn + ATP -> L-glutamate + L-asparaginyl-tRNAAsn + phosphate O4P + ADP
tRNA 6.1.1.6	0	tRNAlys + L-lysine + ATP -> L-lysyl-tRNAlys + diphosphate + AMP
4.1.1.18	0	L-lysine -> CO2 + cadaverine
THREOSPON-RXN	0	2-amino-3-oxobutanoate <-> aminoacetone + CO2
·4.3.1.19a	0.0172571	L-threonine -> 2-oxobutanoate + ammonia H3N
tRNA 6.1.1.3	0	tRNAthr + L-threonine + ATP -> L-threonyl-tRNAthr + diphosphate + AMP
2.7.1.31	0	glicerate + ATP <-> 3-phosphoglycerate + ADP
1.1.1.95	0	3-phosphoglycerate + NAD+ -> 3-phospho-hydroxypyruvate + NADH + H+
·_4.3.1.19b	-0.495065	L-serine <-> pyruvate + ammonia H3N
2.3.1.30	0.512628	L-serine + acetyl-CoA -> O-acetyl-L-serine + coenzyme A
2.5.1.47	0.0028029	O-acetyl-L-serine + hydrogen sulfide <-> L-cysteine + acetate
2.5.1.49a	0.509825	O-acetyl-L-serine + thiosulfate + thioredoxin + H+ -> L-cysteine + sulfite O3s + thioredoxin disulfide + acetate
2.1.2.1	-0.0367167	L-serine + tetrahydrofolate <-> 5,10-methylene-THF + glycine + H2O
2.6.1.45	0	hydroxypyruvate + glycine <-> L-serine + glyoxylate
tRNA 6.1.1.11	0	tRNAser + L-serine + ATP -> L-seryl-tRNAser + diphosphate + AMP
2.6.1.51	0	L-serine + pyruvate <-> hydroxypyruvate + L-alanine
CYSPON-RXN	0	3-sulfinyl-pyruvate + H2O -> sulfite O3s + pyruvate
2.6.1.1e	0.509825	L-cysteine + 2-ketoglutarate <-> mercaptopyruvate + L-glutamate
2.8.1.2	0.509825	mercaptopyruvate + sulfite O3s -> thiosulfate + pyruvate
tRNA 6.1.1.16	0	tRNAcys + L-cysteine + ATP -> L-cysteinyl-tRNAcys + diphosphate + AMP
tRNA 6.1.1.14	0	tRNAgly + glycine + ATP -> glycyl-tRNAgly + diphosphate + AMP
3.4.11.1	0	L-cysteine-glycine + H2O -> L-cysteine + glycine
transport TRANS-RXN59G-639	0	L-glutamate_extrac + H+_extrac -> L-glutamate + H+
2.7.2.11	0.0140695	L-glutamate + ATP -> L-glutamate-5-phosphate + ADP
1.2.1.41	-0.0140695	L-glutamate gamma-semialdehyde + phosphate O4P + NADP+ <-> L-glutamate-5-phosphate + NADPH + H+
SPONTPRO-RXN	0.0140695	L-glutamate gamma-semialdehyde <-> H2O + pyrroline 5-carboxylate
_1.5.1.2a1	-0.0140695	L-proline + NADP+ <-> pyrroline 5-carboxylate + NADPH + H+
_1.5.1.2a2	0	L-proline + NAD+ <-> pyrroline 5-carboxylate + NADH + H+
6.3.1.2	7.89757	ammonia H3N + L-glutamate + ATP -> L-glutamine + ADP + phosphate O4P
5.1.1.3	0	L-glutamate <-> D-glutamate
1.4.7.1	0	2 L-glutamate + 2 Fd -> L-glutamine + 2-ketoglutarate + 2 Fd* + 2 H+
·5.1.1.9	0	D-glutamine <-> L-glutamine
4.1.3.27	0.00409444	chorismate + L-glutamine -> L-glutamate + anthranilate + pyruvate
2.4.2.18	-0.00409444	N-(5'-phosphoribosyl)-anthranilate + diphosphate <-> anthranilate + 5-phosphoribosyl 1-pyrophosphate
5.3.1.24	0.00409444	N-(5'-phosphoribosyl)-anthranilate <-> 1-(o-carboxyphenylamino)-1'-deoxyribulose-5'-phosphate
4.1.1.48	0.00409444	1-(o-carboxyphenylamino)-1'-deoxyribulose-5'-phosphate -> indole-3-glycerol-phosphate + CO2 + H2O
4.2.1.20a	0	indole-3-glycerol-phosphate + L-serine <-> L-tryptophan + H2O + D-glyceraldehyde-3-phosphate
_4.2.1.20b	0.00409444	indole-3-glycerol-phosphate <-> indole + D-glyceraldehyde-3-phosphate
4.2.1.20c	0.00409444	indole + L-serine -> L-tryptophan + H2O
2.6.1.1b	0	3-sulfinoalanine + 2-ketoglutarate -> L-glutamate + 3-sulfinyl-pyruvate
tRNA 6.1.1.17	0.0163799	tRNAGlu + L-glutamate + ATP -> L-glutamyl-tRNAGlu + diphosphate + AMP
transport TRANS-RXN59G-245	0	L-glutamine_extrac + H+_extrac -> L-glutamine + H+
tRNA _6.3.5.7	0	L-glutamine + L-glutamyl-tRNAGlu + ATP -> L-glutamate + L-glutaminyl-tRNAGln + phosphate O4P + ADP
·tRNA 6.1.1.18	0	tRNAgln + L-glutamine + ATP <-> L-glutaminyl-tRNAgln + diphosphate + AMP
_1.5.1.2b	0	L-1 pyrroline-3-hydroxy-5-carboxylate + NADH + H+ -> trans-4-Hydroxy-L-proline + NAD+
_1.5.1.2c	0	L-1 pyrroline-3-hydroxy-5-carboxylate + NADPH + H+ -> trans-4-Hydroxy-L-proline + NADP+
_2.6.1.1c	0	L-erythro-4-hydroxy-glutamate + 2-ketoglutarate -> D-4-hydroxy-2-keto-glutarate + L-glutamate
4.1.3.16	0	D-4-hydroxy-2-keto-glutarate <-> glyoxylate + pyruvate
_spont1	0	L-1 pyrroline-3-hydroxy-5-carboxylate <-> L-4-hydroxy-glutamate semialdehyde
tRNA 6.1.1.15	0	L-proline + tRNApro + ATP -> L-prolyl-tRNApro + diphosphate + AMP
5.2.1.8	0	peptidylproline (omega = 180) -> peptidylproline (omega = 0)
tRNA 6.1.1.2	0	ATP + tRNAtrp + L-tryptophan -> AMP + diphosphate + L-tryptophanyl-tRNAtrp
2.5.1.54	0.0233301	phosphoenolpyruvate + D-erythrose-4-phosphate + H2O -> 3-deoxy-D-arabino-heptulosonate-7-phosphate + phosphate O4P
4.2.3.4	0.0233301	3-deoxy-D-arabino-heptulosonate-7-phosphate -> 3-dehydroquinate + phosphate O4P
4.2.1.10	0.0233301	3-dehydroquinate -> H2O + 3-dehydro-shikimate
1.1.1.25	-0.0233301	NADP+ + shikimate <-> NADPH + H+ + 3-dehydro-shikimate
2.7.1.71	0.0233301	shikimate + ATP -> shikimate-3-phosphate + ADP
2.5.1.19	0.0233301	shikimate-3-phosphate + phosphoenolpyruvate <-> 5-enolpyruvyl-shikimate-3-phosphate + phosphate O4P
4.2.3.5	0.0233301	5-enolpyruvyl-shikimate-3-phosphate -> phosphate O4P + chorismate
5.4.99.5	0.0192356	chorismate <-> prephenate
4.2.1.51	0.0111567	prephenate <-> phenylpyruvate + H2O + CO2
2.6.1.9b	0.0111567	phenylpyruvate + L-glutamate <-> L-phenylalanine + 2-ketoglutarate
4.2.1.96	0	4alpha-hydroxy-tetrahydrobiopterin -> dihydrobiopterin + H2O
tRNA 6.1.1.20	0	tRNAphe + L-phenylalanine + ATP -> L-phenylalanyl-tRNAphe + diphosphate + AMP
·1.3.1.12	0.00807896	prephenate + NAD+ <-> 4-hydroxyphenylpyruvate + CO2 + NADH + H+
_2.6.1.1d	0.00807896	4-hydroxyphenylpyruvate + L-glutamate <-> L-tyrosine + 2-ketoglutarate
1.3.1.78	0	L-arogenate + NADP+ -> L-tyrosine + CO2 + NADPH + H+
tRNA 6.1.1.1	0	L-tyrosine + tRNAtyr + ATP -> L-tyrosyl-tRNAtyr + diphosphate + AMP
2.4.2.17	-0.00541345	phosphoribosyl-ATP + diphosphate <-> ATP + 5-phosphoribosyl 1-pyrophosphate
3.6.1.31	0.00541345	phosphoribosyl-ATP + H2O -> phosphoribosyl-AMP + diphosphate
3.5.4.19	0.00541345	phosphoribosyl-AMP + H2O -> phosphoribosylformiminoAICAR-phosphate
5.3.1.16	0.00541345	phosphoribosylformiminoAICAR-phosphate -> phosphoribulosylformimino-AICAR-P
4.1.3.-	0.00541345	phosphoribulosylformimino-AICAR-P + L-glutamine -> L-glutamate + D-erythro-imidazole-glycerol-phosphate + aminoimidazole carboxamide ribonucleotide
4.2.1.19	0.00541345	D-erythro-imidazole-glycerol-phosphate -> imidazole acetol-phosphate + H2O
2.6.1.9a	0.00541345	imidazole acetol-phosphate + L-glutamate <-> L-histidinol-phosphate + 2-ketoglutarate
·3.1.3.15	0.00541345	L-histidinol-phosphate + H2O <-> histidinol + phosphate O4P
1.1.1.23a	0.00541345	histidinol + NAD+ -> histidinal + NADH + H+
1.1.1.23b	0.00541345	histidinal + NAD+ + H2O -> L-histidine + NADH + H+
tRNA 6.1.1.21	0	tRNAhis + L-histidine + ATP -> L-histidyl-tRNAhis + diphosphate + AMP
_2.2.1.6d	0.0210493	2 pyruvate -> 2-acetolactate + CO2
1.1.1.86a	-0.0210493	2,3-dihydroxy-isovalerate + NADP+ <-> 2-acetolactate + NADPH + H+
4.2.1.9a	0.0210493	2,3-dihydroxy-isovalerate -> 2-keto-isovalerate + H2O
2.6.1.42a	0.0175319	L-glutamate + 2-keto-isovalerate <-> L-valine + 2-ketoglutarate
2.6.1.66	0	L-valine + pyruvate <-> 3-methyl-2-oxobutanoic acid + L-alanine
tRNA 6.1.1.9	0	tRNAval + L-valine + ATP -> L-valyl-tRNAval +diphosphate + AMP
_2.2.1.6e	0.0172571	pyruvate + 2-oxobutanoate -> 2-aceto-2-hydroxy-butyrate + CO2
_1.1.1.85b	0	D-erythro-3-methylmalate -> 2-oxobutanoate + CO2
1.1.1.86b	0.0172571	2-aceto-2-hydroxy-butyrate + NADPH + H+ <-> 2,3-dihydroxy-3-methylvalerate + NADP+
4.2.1.9b	0.0172571	2,3-dihydroxy-3-methylvalerate -> 2-keto-3-methyl-valerate + H2O
2.6.1.42b	-0.0172571	L-isoleucine + 2-ketoglutarate <-> L-glutamate + 2-keto-3-methyl-valerate
tRNA 6.1.1.5	0	tRNAile + L-isoleucine + ATP -> L-isoleucyl-tRNAile + diphosphate + AMP
2.3.3.13	0.00351737	2-keto-isovalerate + acetyl-CoA + H2O -> 2-isopropylmalate + coenzyme A
4.2.1.33a	0.00351737	2-isopropylmalate <-> isopropylmaleate + H2O
4.2.1.33b	-0.00351737	3-isopropylmalate <-> isopropylmaleate + H2O
1.1.1.85a	0.00351737	3-isopropylmalate + NAD+ -> 2-isopropyl-3-oxosuccinate + NADH + H+
RXN-7800	0.00351737	2-isopropyl-3-oxosuccinate <-> 2-ketoisocaproate + CO2
2.6.1.42c	0.00351737	L-glutamate + 2-ketoisocaproate -> L-leucine + 2-ketoglutarate
tRNA 6.1.1.4	0	L-leucine + tRNAleu + ATP -> L-leucyl-tRNAleu + diphosphate + AMP
2.3.1.31	0.00533102	acetyl-CoA + L-homoserine <-> coenzyme A + O-acetyl-L-homoserine
2.3.1.46	0	succinyl-CoA + L-homoserine <-> coenzyme A + O-succinyl-L-homoserine
2.5.1.49b	0.00533102	O-acetyl-L-homoserine + hydrogen sulfide -> L-homocysteine + acetate
3.3.1.1	0.000341248	S-adenosyl-L-homocysteine + H2O <-> L-homocysteine + adenosine
2.1.1.13	0.00567226	L-homocysteine + 5-methyl-THF <-> L-methionine + tetrahydrofolate
2.5.1.6	0.000341248	ATP + L-methionine + H2O -> phosphate O4P + diphosphate + S-adenosyl-L-methionine
2.1.1.37	0	S-adenosyl-L-methionine + DNA <-> S-adenosyl-L-homocysteine + DNA 5-methylcytosine
4.1.1.50	0	S-adenosyl-L-methionine + H+ -> S-adenosyl-metioninamine + CO2
2.5.1.16a	0	S-adenosyl-metioninamine + putrescine -> spermidine + S-methyl-5'-thioadenosine
2.4.2.28	0	S-methyl-5'-thioadenosine + phosphate O4P -> adenine + 5-methylthioribose-1-phosphate
5.3.1.23	0	5-methylthioribose-1-phosphate -> 5-methylthioribulose-1-phosphate
4.2.1.109	0	5-methylthioribulose-1-phosphate -> 2,3-diketo-5-methylthiopentyl-1-phosphate + H2O
3.1.3.77	0	2,3-diketo-5-methylthiopentyl-1-phosphate + H2O -> 1,2-dihydroxy-3-keto-5-methylthiopentene + phosphate O4P
1.13.11.54	0	1,2-dihydroxy-3-keto-5-methylthiopentene + O2 -> 4-methylthio-2-oxobutanoic acid + formate
1.13.11.53	0	1,2-dihydroxy-3-keto-5-methylthiopentene + O2 -> 3-methylthio-propionato + formate + CO
tRNA 2.1.2.9b	0	10-formyl-tetrahydrofolate + L-methionyl-tRNAmet + H2O -> tetrahydrofolate + N-formyl-L-methionyl-tRNAfmet
tRNA 6.1.1.10	0	tRNAmet + L-methionine + ATP -> L-methionyl-tRNAmet + diphosphate + AMP
3.5.2.10	0	H2O + creatinine -> creatine
4.4.1.16	0	selenocysteine + UQH2 <-> selenide + L-alanine + UQ
6.3.5.5	0.1795	2 ATP + L-glutamine + HCO3- + H2O -> L-glutamate + 2 ADP + phosphate O4P + carbamoyl-phosphate
2.1.3.2	0.165046	L-aspartate + carbamoyl-phosphate -> N-carbamoyl-L-aspartate + phosphate O4P
3.5.2.3	-0.165046	dihydroorotate + H2O <-> N-carbamoyl-L-aspartate
1.3.98.1a	-26.8715	O2 + dihydroorotate <-> H2O2 + orotate
2.4.2.10	-0.165046	orotidine-5'-phosphate + diphosphate <-> 5-phosphoribosyl 1-pyrophosphate + orotate
4.1.1.23	0.165046	orotidine-5'-phosphate -> CO2 + UMP
1.3.98.1b	27.0365	dihydroorotate + fumarate <-> orotate + succinate
3.1.3.5g	0	UMP + H2O <-> uridine + phosphate O4P
2.7.4.14a	0.156641	ATP + UMP <-> ADP + UDP
_2.7.4.22	0	ATP + UMP <-> ADP + UDP
2.4.2.9	0	diphosphate + UMP <-> 5-phosphoribosyl 1-pyrophosphate + uracil
3.6.1.19e	0	H2O + UTP -> diphosphate + UMP
2.7.4.6e	0.156641	UDP + ATP <-> UTP + ADP
3.5.4.13a	0	H2O + CTP -> ammonia H3N + UTP
6.3.4.2	0.156641	ATP + UTP + ammonia H3N -> ADP + phosphate O4P + CTP
2.7.4.6h	0	dUDP + ATP <-> dUTP + ADP
3.6.1.19f	0	H2O + dUTP -> diphosphate + dUMP
2.7.4.9b	0	ATP + dUMP <-> ADP + dUDP
1.17.4.1e	0	dUDP + thioredoxin + H2O <-> UDP + thioredoxin disulfide
2.1.1.148	0	5,10-methylene-THF + dUMP + FADH2 -> dTMP + tetrahydrofolate + FAD
2.7.7.8c	0	RNAn1 + phosphate O4P -> RNAn + UDP
2.7.7.6c	0	UTP + RNAn -> diphosphate + RNAn1
3.5.4.5a	0	cytidine + H2O <-> uridine + ammonia H3N
3.5.4.1a	0	H2O + cytosine -> ammonia H3N + uracil
2.7.4.6f	-0.151915	CDP + ATP <-> CTP + ADP
2.7.4.14b	-0.00268256	ATP + CMP <-> ADP + CDP
1.17.4.1d	-0.149233	dCDP + thioredoxin + H2O <-> CDP + thioredoxin disulfide
3.1.3.5h	0	CMP + H2O <-> cytidine + phosphate O4P
2.7.4.6g	0.149233	dCDP + ATP <-> dCTP + ADP
2.7.4.14c	0	ATP + dCMP <-> ADP + dCDP
3.1.3.5i	0	dCMP + H2O <-> deoxycytidine + phosphate O4P
3.5.4.5b	0	deoxycytidine + H2O <-> deoxyuridine + ammonia H3N
3.5.4.13b	0	H2O + dCTP -> ammonia H3N + dUTP
2.7.7.6d	0	CTP + RNAn -> diphosphate + RNAn1
2.7.7.8d	0	RNAn1 + phosphate O4P -> RNAn + CDP
2.7.7.7c	0.147713	dCTP + DNAn <-> diphosphate + DNAn1
3.1.3.5j	0	thymidine + H2O <-> dTMP + phosphate O4P
2.7.4.9a	0	ATP + dTMP <-> ADP + dTDP
2.7.4.6i	0	dTDP + ATP <-> dTTP + ADP
2.7.7.7d	-0.00120428	dTTP + DNAn <-> diphosphate + DNAn1
_3.5.4.1b	0	H2O + thymine -> ammonia H3N + 5-methylcytosine
3.6.1.13	0	ADP-ribose + H2O -> AMP + D-ribose-5-phosphate
2.7.6.1	0.174554	ATP + D-ribose-5-phosphate -> 5-phosphoribosyl 1-pyrophosphate + AMP
2.4.2.14	0	5-phosphoribosyl 1-pyrophosphate + L-glutamine + H2O -> 5-phospho-beta-D-ribosyl-amine + diphosphate + L-glutamate
6.3.4.13	0	5-phospho-beta-D-ribosyl-amine + ATP + glycine -> ADP + phosphate O4P + 5-phospho-ribosyl-glycineamide
2.1.2.2a	0	10-formyl-tetrahydrofolate + 5-phospho-ribosyl-glycineamide <-> tetrahydrofolate + 5'-phosphoribosyl-N-formylglycineamide
6.3.5.3	-1.66973e-017	ATP + 5'-phosphoribosyl-N-formylglycineamide + L-glutamine + H2O -> L-glutamate + ADP + phosphate O4P + 5-phosphoribosyl-N-formylglycineamidine
6.3.3.1	-1.66973e-017	ATP + 5-phosphoribosyl-N-formylglycineamidine -> ADP + phosphate O4P + 5-aminoimidazole ribonucleotide
6.3.4.18	-1.66973e-017	ATP + 5-aminoimidazole ribonucleotide + HCO3- -> ADP + phosphate O4P + 5-carboxyamino-1-(5-phospho-D-ribosyl)imidazole
5.4.99.18	-1.66973e-017	5-carboxyamino-1-(5-phospho-D-ribosyl)imidazole <-> 4-carboxyaminoimidazole ribonucleotide
6.3.2.6	-1.66973e-017	ATP + 4-carboxyaminoimidazole ribonucleotide + L-aspartate <-> ADP + phosphate O4P + 5'-phosphoribosyl-4-(N-succinocarboxamide)-5-aminoimidazole
4.3.2.2b	-1.66973e-017	5'-phosphoribosyl-4-(N-succinocarboxamide)-5-aminoimidazole <-> fumarate + aminoimidazole carboxamide ribonucleotide
2.1.2.3a	0.00541345	10-formyl-tetrahydrofolate + aminoimidazole carboxamide ribonucleotide <-> tetrahydrofolate + phosphoribosyl-formamido-carboxamide
2.4.2.7c	0	aminoimidazole carboxamide ribonucleotide <-> 5-amino-4-imidazolecarboxyamide
3.5.4.10	-0.00541345	inosine-5'-phosphate + H2O <-> phosphoribosyl-formamido-carboxamide
2.1.2.3b	0	inosine-5'-phosphate + H2O <-> phosphoribosyl-formamido-carboxamide
3.1.3.5c	-7.77668	inosine-5'-phosphate + H2O <-> inosine + phosphate O4P
_2.7.4.3c	0	inosine-5'-phosphate + ITP <-> 2 IDP
3.6.1.19a	0	H2O + ITP -> diphosphate + inosine-5'-phosphate
3.6.1.19g	0	H2O + dITP -> diphosphate + dIMP
_1.17.4.1b	0	dIDP + thioredoxin + H2O <-> IDP + thioredoxin disulfide
2.7.4.6j	0	IDP + ATP <-> ITP + ADP
2.7.4.6b	0	dIDP + ATP <-> dITP + ADP
1.1.1.205	7.69274	H2O + NAD+ + inosine-5'-phosphate <-> xanthosine-5-phosphate + NADH + H+
3.5.4.4a	7.77668	adenosine + H2O -> inosine + ammonia H3N
3.1.3.5d	0	xanthosine-5-phosphate + H2O <-> xanthosine + phosphate O4P
3.6.1.19b	0	H2O + XTP -> diphosphate + xanthosine
6.3.5.2	7.69274	xanthosine-5-phosphate + H2O + L-glutamine + ATP -> L-glutamate + GMP + diphosphate + AMP
3.1.3.5a	7.77634	AMP + H2O <-> adenosine + phosphate O4P
2.4.2.7a	0	AMP + diphosphate <-> 5-phosphoribosyl 1-pyrophosphate + adenine
2.7.4.3a	0.720697	AMP + ATP <-> 2 ADP
2.7.4.6a	-7.82911	dADP + ATP <-> dATP + ADP
2.7.1.40b	0	dATP + pyruvate <-> dADP + phosphoenolpyruvate
1.17.4.1a	7.82911	dADP + thioredoxin + H2O <-> ADP + thioredoxin disulfide
2.7.4.3b	0	ATP + dAMP <-> ADP + dADP
3.1.3.5b	0	dAMP + H2O <-> 5'-deoxyadenosine + phosphate O4P
2.7.7.7a	-7.83032	dATP + DNAn <-> diphosphate + DNAn1
2.7.7.6a	0	ATP + RNAn -> diphosphate + RNAn1
2.7.7.8a	5.5203e-017	RNAn1 + phosphate O4P -> RNAn + ADP
3.5.4.4b	0	5'-deoxyadenosine + H2O <-> deoxyinosine + ammonia H3N
3.1.3.5e	0	GMP + H2O <-> guanosine + phosphate O4P
2.4.2.7b	0	GMP + diphosphate <-> 5-phosphoribosyl 1-pyrophosphate + guanine
2.7.4.8a	7.68533	GMP + ATP <-> GDP + ADP
3.6.1.19c	0	H2O + GTP -> diphosphate + GMP
1.17.4.1c	-7.68533	dGDP + thioredoxin + H2O <-> GDP + thioredoxin disulfide
2.7.4.6c	0	GDP + ATP <-> GTP + ADP
2.7.1.40c	-0.0893555	GTP + pyruvate <-> GDP + phosphoenolpyruvate
2.7.4.8b	0	dGMP + ATP <-> dGDP + ADP
2.7.4.6d	7.69335	dGDP + ATP <-> dGTP + ADP
2.7.1.40d	0.0080211	dGTP + pyruvate <-> dGDP + phosphoenolpyruvate
3.1.3.5f	0	dGMP + H2O <-> deoxyguanosine + phosphate O4P
3.6.1.19d	0	H2O + dGTP -> diphosphate + dGMP
3.1.7.2	0	guanosine 5'-diphosphate,3'-diphosphate + H2O <-> diphosphate + GDP
3.6.1.11	0	H2O + guanosine 3'-diphosphate 5'-triphosphate <-> phosphate O4P + guanosine 5'-diphosphate,3'-diphosphate
2.7.7.6b	0	GTP + RNAn -> diphosphate + RNAn1
2.7.7.8b	0	RNAn1 + phosphate O4P -> RNAn + GDP
2.7.7.7b	7.68381	dGTP + DNAn <-> diphosphate + DNAn1
2.7.7.4	0	sulfate O4s + ATP -> adenosine 5'-phosphosulfate + diphosphate
2.7.1.25	0	adenosine 5'-phosphosulfate + ATP -> phosphoadenosine-5'-phosphosulfate + ADP
_2.7.7.53a	0	2 adenosine 5'-phosphosulfate + ATP -> sulfite O3s + phosphate O4P + 5',5'''-diadenosine tetraphosphate + AMP
2.7.7.53b	0	ATP + ADP <-> phosphate O4P + 5',5'''-diadenosine tetraphosphate
4.6.1.1a	0	ATP -> cyclic-AMP + diphosphate
4.6.1.1b	0	GTP -> cyclic-GMP + diphosphate
3.5.4.16	0	GTP + H2O -> formate + 7,8-dihydroneopterin triphosphate
4.1.2.25	0	7,8-dihydro-D-neopterin <-> glycolaldehyde + 6-hydroxymethyl-7,8-dihydropterin
2.7.6.3	0	6-hydroxymethyl-7,8-dihydropterin + ATP -> (2-amino-4-hydroxy-7,8-dihydropteridin-6-yl)methyl diphosphate + AMP
2.5.1.15a	0	p-aminobenzoate + (2-amino-4-hydroxy-7,8-dihydropteridin-6-yl)methyl diphosphate -> 7,8-dihydropteroate + diphosphate
2.5.1.15b	0	p-aminobenzoate + 6-hydroxymethyl-7,8-dihydropterin -> 7,8-dihydropteroate + H2O
2.6.1.85	0	L-glutamine + chorismate <-> L-glutamate + 4-amino-4-deoxychorismate
·6.3.4.3	0	tetrahydrofolate + formate + ATP <-> ADP + phosphate O4P + 10-formyl-tetrahydrofolate
·4.1.3.38	0	4-amino-4-deoxychorismate <-> p-aminobenzoate + pyruvate
6.3.2.12	0	L-glutamate + 7,8-dihydropteroate + ATP -> 7,8-dihydrofolate + phosphate O4P + ADP
·1.5.1.3	0	NADP+ + tetrahydrofolate <-> NADPH + H+ + 7,8-dihydrofolate
6.3.2.17a	0	tetrahydrofolate + L-glutamate + ATP <-> tetrahydrofolate-L-glutamate + ADP + phosphate O4P
6.3.2.17b	0	tetrahydrofolate-L-glutamate + L-glutamate + ATP <-> a tetrahydrofolate polyglutamate + ADP + phosphate O4P
6.3.2.17c	0	L-glutamate + 7,8-dihydropteroate + ATP -> 7,8-dihydrofolate + phosphate O4P + ADP
_4.2.3.12	0	7,8-dihydroneopterin triphosphate -> 6-pyruvoyl-5,6,7,8-tetrahydropterin + diphosphate
2.1.2.2b	0	H2O + 5,10-methenyltetrahydrofolate + 5-phospho-ribosyl-glycineamide -> tetrahydrofolate + 5'-phosphoribosyl-N-formylglycineamide
_1.4.4.2	0.0478024	H-protein-lipoyllysine + glycine -> H-Protein-S-aminomethyldihydrolipoyllysine + CO2
_2.1.2.10a	0.0478024	H-Protein-S-aminomethyldihydrolipoyllysine + tetrahydrofolate -> [H protein]-dihydrolipoyllysine + 5,10-methylene-THF + ammonia H3N
_1.8.1.4c	0.0478024	[H protein]-dihydrolipoyllysine + NAD+ -> H-protein-lipoyllysine + NADH + H+
1.5.1.5	0.00541345	5,10-methylene-THF + NADP+ <-> NADPH + H+ + 5,10-methenyltetrahydrofolate
3.5.1.10	0	H2O + 10-formyl-tetrahydrofolate -> tetrahydrofolate + formate
3.5.4.9a	0.00541345	H2O + 5,10-methenyltetrahydrofolate <-> 10-formyl-tetrahydrofolate
6.3.3.2	0	5-formyl-tetrahydrofolate + ATP -> 5,10-methenyltetrahydrofolate + ADP + phosphate O4P
2.1.2.10b	0	5,10-methenyltetrahydrofolate + H2O <-> 5-formyl-tetrahydrofolate
·1.5.1.20a	-0.00567226	5-methyl-THF + NADP+ <-> 5,10-methylene-THF + NADPH + H+
·1.5.1.20b	0	5-methyl-THF + NAD+ <-> 5,10-methylene-THF + NADH + H+
2.1.2.9a	0	10-formyl-tetrahydrofolate + L-methionyl-tRNAfmet + H2O -> tetrahydrofolate + N-formyl-L-methionyl-tRNAfmet
_PSII	0	2 photonII + 2 H2O + 4 H+ + 2 PSII -> O2 + 4 H+_thylac + 2 PSII*
_UQ	0	PSII* + UQ + 2 H+ -> PSII + UQH2
_citb6	27.0365	UQH2 + citb6f + 2 H+ -> UQ + citb6f* + 2 H+_thylac
_1.10.9.1	0	citb6f* + PC -> citb6f + PC*
_PSI	0	photonI + PC* + PSI -> PC + PSI*
_Fd	1.96	PSI* + Fd -> PSI + Fd*
_FNR	0.978294	2 Fd* + FNR -> 2 Fd + FNR*
_1.18.1.2	0.978294	FNR* + NADP+ -> FNR + NADPH + H+
_3.6.3.14	40.0648	3 H+_thylac + phosphate O4P + ADP <-> 3 H+ + H2O + ATP
3.6.1.1	8.62266	H2O + diphosphate -> 2 phosphate O4P
2.7.4.1	0	ATP + diphosphate <-> ADP + PPPi
_NADH2	0	NADH + H+ -> NADH2
_BidHyd	0	NADH2 + 2 H+ <-> H2
_cyclic	0	2 Fd* + UQ + 2 H+ -> 2 Fd + UQH2
_NDH1	0	NADPH + H+ + PC -> NADP+ + PC*
_1.6.5.3	0	NADH + UQ + 5 H+ -> NAD+ + UQH2 + 4 H+_thylac
_1.6.99.3	0	NADH + UQ + 5 H+ -> NAD+ + UQH2 + 4 H+_thylac
_quinol oxidase	0	2 UQH2 + O2 + 4 H+ -> 2 UQ + 4 H+_thylac + 2 H2O
_cit c	27.0365	citb6f* + cit c -> citb6f + cit c*
_1.9.3.1	13.0283	4 cit c* + O2 + 4 H+ -> 4 cit c + 4 H+_thylac + 2 H2O
_PSIaltern	1.96	photonI + cit c* + PSI -> cit c + PSI*
2.3.1.35	0.0144542	L-glutamate + N-acetyl-L-ornithine <-> N-acetyl-L-glutamate + L-ornithine
2.6.1.11	-0.0144542	N-acetyl-L-ornithine + 2-ketoglutarate <-> L-glutamate + N-acetyl-L-glutamate 5-semialdehyde
1.2.1.38	-0.0144542	N-acetyl-L-glutamate 5-semialdehyde + NADP+ + phosphate O4P <-> N-acetylglutamyl-phosphate + NADPH + H+
2.7.2.8	0.0144542	N-acetyl-L-glutamate + ATP -> N-acetylglutamyl-phosphate + ADP
2.3.1.1	0	L-glutamate + acetyl-CoA -> N-acetyl-L-glutamate + coenzyme A
4.2.1.1a	0	H2CO3 <-> H2O + CO2
_1.4.3.4	0	O2 + H2O + N-acetylputrescine -> ammonia H3N + H2O2 + N4-acetylaminobutanal
_1.2.1.3a	0	N4-acetylaminobutanal + NAD+ + H2O <-> N4-acetylaminobutanoate + NADH + H+
_1.2.1.3b	0	4-aminobutanal + NAD+ + H2O <-> 4-aminobutanoate + NADH + H+
1.7.7.2	0	nitrite + 2 Fd + H2O <-> 2 Fd* + nitrate NO3
1.7.7.1	0	ammonia H3N + 2 H2O + 6 Fd <-> nitrite + 6 Fd* + 7 H+
4.2.1.104	0	cyanate + HCO3- + H+ <-> carbamate + CO2
3.5.5.1	0	nitrile + 2 H2O <-> carboxylate + ammonia H3N
1.4.3.16b	0	O2 + L-aspartate -> H2O2 + iminoaspartate
_2.5.1.72	0	iminoaspartate + dihydroxy-acetone phosphate -> quinolinate + 2 H2O + phosphate O4P
2.4.2.19	0	5-phosphoribosyl 1-pyrophosphate + quinolinate -> CO2 + diphosphate + nicotinate nucleotide
3.1.3.5k	0	nicotinate nucleotide + H2O -> nicotinate D-ribonucleoside + phosphate O4P
2.7.7.1a	0	nicotinate nucleotide + ATP -> deamido-NAD + diphosphate
2.7.7.18a	0	ATP + nicotinate nucleotide -> diphosphate + deamido-NAD
6.3.1.5	0	ammonia H3N + ATP + deamido-NAD -> AMP + diphosphate + NAD+
2.7.7.1b	0	nicotinamide mononucleotide + ATP -> NAD+ + diphosphate
2.7.7.18b	0	ATP + nicotinamide mononucleotide -> diphosphate + NAD+
3.1.3.5l	0	nicotinamide mononucleotide + H2O -> N-ribosylnicotinamide + phosphate O4P
2.7.1.23	0	NAD+ + ATP -> NADP+ + ADP
1.6.1.2	0	NAD+ + NADPH <-> NADH + NADP+
·4.1.3.40	0	chorismate <-> 4-hydroxybenzoate + pyruvate
·octaprenylsyn	0	all-trans-geranyl-geranyl diphosphate -> all-trans-octaprenyl diphosphate
2.5.1.-a	0	all-trans-octaprenyl diphosphate + 4-hydroxybenzoate -> 3-octaprenyl-4-hydroxybenzoate + diphosphate
4.1.1.-a	0	3-octaprenyl-4-hydroxybenzoate -> 2-octaprenylphenol + CO2
·OCTAPRENYLPHENOL-HYDROX-RXN	0	2 2-octaprenylphenol + O2 <-> 2 2-octaprenyl-6-hydroxyphenol
·2.1.1.64b	0	S-adenosyl-L-methionine + 2-octaprenyl-6-hydroxyphenol <-> S-adenosyl-L-homocysteine + 2-octaprenyl-6-methoxyphenol
1.14.13.-a	0	2-octaprenyl-6-methoxyphenol + O2 -> 2-octaprenyl-6-methoxy-1,4-benzoquinone + H2O
2.1.1.201	0	2-octaprenyl-6-methoxy-1,4-benzoquinone + S-adenosyl-L-methionine -> S-adenosyl-L-homocysteine + 2-octaprenyl-3-methyl-6-methoxy-1,4-benzoquinone
1.14.13.-b	0	2-octaprenyl-3-methyl-6-methoxy-1,4-benzoquinone + O2 <-> 3-demethylubiquinone-8 + H2O
·2.1.1.64a	0	S-adenosyl-L-methionine + 3-demethylubiquinone-8 <-> S-adenosyl-L-homocysteine + ubiquinone-8
_UQsyf	0	ubiquinone-8 -> UQ
5.4.4.2	0	chorismate -> isochorismate
2.2.1.9	0	isochorismate + 2-ketoglutarate <-> 5-enolpyruvoyl-6-hydroxy-2-succinyl-cyclohex-3-ene-1-carboxylate + CO2
4.2.99.20	0	5-enolpyruvoyl-6-hydroxy-2-succinyl-cyclohex-3-ene-1-carboxylate <-> 2-succinyl-6-hydroxy-2,4-cyclohexadiene-1-carboxylate + pyruvate
4.2.1.113	0	2-succinyl-6-hydroxy-2,4-cyclohexadiene-1-carboxylate -> o-succinylbenzoate + H2O
6.2.1.26	0	ATP + o-succinylbenzoate + coenzyme A -> AMP + diphosphate + O-succinylbenzoyl-CoA
4.1.3.36	0	O-succinylbenzoyl-CoA <-> coenzyme A + 1,4-dihydroxy-2-naphthoate
2.5.1.74a	0	all-trans-octaprenyl diphosphate + 1,4-dihydroxy-2-naphthoate -> demethylmenaquinone-8 + diphosphate + CO2
2.5.1.74b	0	1,4-dihydroxy-2-naphthoate + phytyl diphosphate -> demethylphylloquinone + CO2 + diphosphate
2.1.1.163a	0	demethylmenaquinone-8 + S-adenosyl-L-methionine -> S-adenosyl-L-homocysteine + menaquinone-8
2.1.1.163b	0	demethylphylloquinone + S-adenosyl-L-methionine -> phylloquinone + S-adenosyl-L-homocysteine
3.1.2.28	0	1,4-dihydroxy-2-naphthoyl-CoA + H2O -> 1,4-dihydroxy-2-naphthoate + CoA
1.8.4.8	0	phosphoadenosine-5'-phosphosulfate + thioredoxin <-> sulfite O3s + adenosine-3',5'-bisphosphate + thioredoxin disulfide
·1.13.11.8	0	sulfite O3s -> S0 + O2 + H2O
1.8.7.1	0	sulfite O3s + 6 Fd* + 6 H+ <-> hydrogen sulfide + 6 Fd + 3 H2O
3.1.3.7	0	phosphoadenosine-5'-phosphosulfate + H2O -> adenosine 5'-phosphosulfate + phosphate O4P
6.2.1.1a	0.517959	coenzyme A + acetate + ATP <-> acetyl-CoA + diphosphate + AMP
1.2.1.3c	0	acetaldehyde + NAD+ + H2O <-> NADH + H+ + acetate
1.1.1.1	0	acetaldehyde + NADH + H+ -> ethanol + NAD+
2.7.2.1a	0	ATP + acetate <-> ADP + acetylphosphate
_1.1.1.86c	0	2-acetolactate + NADPH + H+ -> 2,3-dihydroxy-3-methylbutanoate + NADP+ + H+
_4.2.1.9c	0	2,3-dihydroxy-3-methylbutanoate -> 2-keto-isovalerate + H2O
2.1.2.11	0	5,10-methylene-THF + 2-keto-isovalerate + H2O -> tetrahydrofolate + 2-dehydropantoate
6.3.2.1	0	beta-alanine + R-pantoate + ATP -> pantothenate + diphosphate + AMP
_1.2.1.3d	0	beta-aminopropion aldehyde + NAD+ + H2O <-> NADH + H+ + beta-alanine
2.7.1.33	0	pantothenate + ATP -> D-4'-phosphopantothenate + ADP
6.3.2.5	0	D-4'-phosphopantothenate + L-cysteine + CTP -> R-4'-phosphopantothenoyl-L-cysteine + diphosphate + CMP
4.1.1.36	0	R-4'-phosphopantothenoyl-L-cysteine -> pantetheine 4'-phosphate + CO2
_2.7.7.3	0	ATP + pantetheine 4'-phosphate -> diphosphate + 3'-dephospho-CoA
_2.7.1.24	0	ATP + 3'-dephospho-CoA -> ADP + coenzyme A
_6.4.1.2a	0	ATP + acetyl-CoA + HCO3- + H+ -> ADP + phosphate O4P + malonyl-CoA
_6.4.1.2b	0.0197229	carboxybiotin-carboxyl-carrier protein + acetyl-CoA -> biotin-BCCP (monomer) + malonyl-CoA
_6.3.4.14	0.0197229	ATP + biotin-BCCP (monomer) + CO2 -> ADP + phosphate O4P + carboxybiotin-carboxyl-carrier protein
2.3.1.39	0.0197229	malonyl-CoA + an [acyl-carrier protein] -> coenzyme A + a malonyl-ACP
2.3.1.41a	0.00296527	acetyl-CoA + an [acyl-carrier protein] -> an acetyl-ACP + coenzyme A + CO2
2.3.1.41b	0.00296527	an acetyl-ACP + a malonyl-ACP -> acetoacetyl-[acp] C4H5O2SR + CO2
1.1.1.100a	0.00296527	acetoacetyl-[acp] C4H5O2SR + NADP+ <-> (3R)-3-Hydroxybutanoyl-[acyl-carrier protein] C4H7O2SR + NADPH + H+
4.2.1.-a	0.00296527	(3R)-3-Hydroxybutanoyl-[acyl-carrier protein] C4H7O2SR <-> but-2-enoyl-[acyl-carrier protein] C4H5OSR + H2O
1.3.1.9a	0.00296527	but-2-enoyl-[acyl-carrier protein] C4H5OSR + NAD+ <-> butyryl-[acyl-carrier protein] C4H7OSR + NADH + H+
2.3.1.41c	0.00296527	butyryl-[acyl-carrier protein] C4H7OSR + a malonyl-ACP -> 3-oxohexanoyl-[acyl-carrier protein] C6H9O2SR + CO2
1.1.1.100b	0.00296527	3-oxohexanoyl-[acyl-carrier protein] C6H9O2SR + NADP+ <-> (R)-3-Hydroxyhexanoyl-[acyl-carrier protein] C6H11O2SR + NADPH + H+
4.2.1.-b	0.00296527	(R)-3-Hydroxyhexanoyl-[acyl-carrier protein] C6H11O2SR <-> trans-hex-2-enoyl-[acyl-carrier protein] C6H9OSR + H2O
1.3.1.9b	0.00296527	trans-hex-2-enoyl-[acyl-carrier protein] C6H9OSR + NAD+ <-> hexanoyl-[acyl-carrier protein] C6H11OSR + NADH + H+
2.3.1.41d	0.00296527	hexanoyl-[acyl-carrier protein] C6H11OSR + a malonyl-ACP -> 3-oxooctanoyl-[acyl-carrier protein] C8H13O2SR + CO2 + an [acyl-carrier protein]
1.1.1.100c	0.00296527	3-oxooctanoyl-[acyl-carrier protein] C8H13O2SR + NADP+ <-> (R)-3-Hydroxyoctanoyl-[acyl-carrier protein] C8H15O2SR + NADPH + H+
4.2.1.-c	0.00296527	(R)-3-Hydroxyoctanoyl-[acyl-carrier protein] C8H15O2SR <-> trans-oct-2-enoyl-[acyl-carrier protein] C8H13OSR + H2O
1.3.1.9c	0.00296527	trans-oct-2-enoyl-[acyl-carrier protein] C8H13OSR + NAD+ <-> octanoyl-[acyl-carrier protein] C8H15OSR + NADH + H+
2.3.1.41e	0.00296527	octanoyl-[acyl-carrier protein] C8H15OSR + a malonyl-ACP -> 3-oxodecanoyl-[acyl-carrier protein] C10H17O2SR + CO2 + an [acyl-carrier protein]
1.1.1.100d	0.00296527	3-oxodecanoyl-[acyl-carrier protein] C10H17O2SR + NADP+ <-> (R)-3-Hydroxydecanoyl-[acyl-carrier protein] C10H19O2SR + NADPH + H+
1.3.1.9d	0.00296527	trans-dec-2-enoyl-[acyl-carrier protein] C10H17OSR + NAD+ <-> decanoyl-[acyl-carrier protein] C10H19OSR + NADH + H+
4.2.1.-d	0.00296527	(R)-3-Hydroxydecanoyl-[acyl-carrier protein] C10H19O2SR <-> trans-dec-2-enoyl-[acyl-carrier protein] C10H17OSR + H2O
2.3.1.41f	0.00296527	decanoyl-[acyl-carrier protein] C10H19OSR + a malonyl-ACP -> 3-oxododecanoyl-[acyl-carrier protein] C12H21O2SR + CO2 + an [acyl-carrier protein]
1.1.1.100e	0.00296527	3-oxododecanoyl-[acyl-carrier protein] C12H21O2SR + NADP+ <-> (R)-3-Hydroxydodecanoyl-[acyl-carrier protein] C12H23O2SR + NADPH + H+
4.2.1.-e	0.00296527	(R)-3-Hydroxydodecanoyl-[acyl-carrier protein] C12H23O2SR <-> trans-dodec-2-enoyl-[acyl-carrier protein] C12H21OSR + H2O
1.3.1.9e	0.00296527	trans-dodec-2-enoyl-[acyl-carrier protein] C12H21OSR + NAD+ <-> dodecanoyl-[acyl-carrier protein] C12H23OSR + NADH + H+
2.3.1.41g	0.00296527	dodecanoyl-[acyl-carrier protein] C12H23OSR + a malonyl-ACP -> 3-oxotetradecanoyl-[acyl-carrier protein] C14H25O2SR + CO2 + an [acyl-carrier protein]
1.1.1.100f	0.00296527	3-oxotetradecanoyl-[acyl-carrier protein] C14H25O2SR + NADP+ <-> (R)-3-Hydroxytetradecanoyl-[acyl-carrier protein] C14H27O2SR + NADPH + H+
4.2.1.-f	0.00296527	(R)-3-Hydroxytetradecanoyl-[acyl-carrier protein] C14H27O2SR <-> trans-tetradec-2-enoyl-[acyl-carrier protein] C14H25OSR + H2O
1.3.1.9f	0.00296527	trans-tetradec-2-enoyl-[acyl-carrier protein] C14H25OSR + NAD+ <-> tetradecanoyl-[acyl-carrier protein] C14H27OSR + NADH + H+
2.3.1.41h	0.00128896	tetradecanoyl-[acyl-carrier protein] C14H27OSR + a malonyl-ACP -> 3-oxohexadecanoyl-[acyl-carrier protein] C16H29O2SR + CO2 + an [acyl-carrier protein]
1.1.1.100g	0.00128896	3-oxohexadecanoyl-[acyl-carrier protein] C16H29O2SR + NADP+ <-> (R)-3-Hydroxypalmitoyl-[acyl-carrier protein] C16H31O2SR + NADPH + H+
4.2.1.-g	0.00128896	(R)-3-Hydroxypalmitoyl-[acyl-carrier protein] C16H31O2SR <-> trans-hexadec-2-enoyl-[acyl-carrier protein] C16H29OSR + H2O
1.3.1.9g	0.00128896	trans-hexadec-2-enoyl-[acyl-carrier protein] C16H29OSR + NAD+ <-> hexadecanoyl-[acyl-carrier protein] C16H31OSR + NADH + H+
2.3.1.179i	0.000642385	hexadecanoyl-[acyl-carrier protein] C16H31OSR + a malonyl-ACP -> 3-oxooctadecanoyl-[acp] C18H33O2SR + CO2 + an [acyl-carrier protein]
1.1.1.100h	0.000642385	3-oxooctadecanoyl-[acp] C18H33O2SR + NADP+ <-> 3-Hydroxyoctadecanoyl-[acp] C18H35O2SR + NADPH + H+
4.2.1.-h	0.000642385	3-Hydroxyoctadecanoyl-[acp] C18H35O2SR <-> trans-octadec-2-enoyl-[acp] C18H33OSR + H2O
1.3.1.9h	0.000642385	trans-octadec-2-enoyl-[acp] C18H33OSR + NAD+ <-> octadecanoyl-[acyl-carrier protein] C18H35OSR + NADH + H+
_1.14.19.1a	0.000395129	hexadecanoyl-[acyl-carrier protein] C16H31OSR + O2 + 2 H+ <-> (9Z)-hexadecanoyl-[acyl-carrier protein] C16H31OSR + H2O
_1.14.19.1b	0.000374176	octadecanoyl-[acyl-carrier protein] C18H35OSR + O2 + 2 H+ <-> (9Z)-octadecanoyl-[acyl-carrier protein] C18H33OSR + H2O
·3.1.2.14a	0	octanoyl-[acyl-carrier protein] C8H15OSR + H2O -> octanoic acid + an [acyl-carrier protein]
·3.1.2.14b	0	decanoyl-[acyl-carrier protein] C10H19OSR + H2O -> decanoic acid + an [acyl-carrier protein]
·3.1.2.14c	0	dodecanoyl-[acyl-carrier protein] C12H23OSR + H2O -> dodecanoic acid + an [acyl-carrier protein]
·3.1.2.14d	0.00167631	tetradecanoyl-[acyl-carrier protein] C14H27OSR + H2O -> tetradecanoic acid + an [acyl-carrier protein]
·3.1.2.14e	0.000251446	hexadecanoyl-[acyl-carrier protein] C16H31OSR + H2O -> hexadecanoic acid + an [acyl-carrier protein]
·3.1.2.14f	0.000395129	(9Z)-hexadecanoyl-[acyl-carrier protein] C16H31OSR + H2O -> (9Z)-hexadecanoic acid + an [acyl-carrier protein]
·3.1.2.14g	0.000268209	octadecanoyl-[acyl-carrier protein] C18H35OSR + H2O -> octadecanoic acid + an [acyl-carrier protein]
·3.1.2.14h	0.000374176	(9Z)-octadecanoyl-[acyl-carrier protein] C18H33OSR + H2O -> (9Z)-octadecanoic acid + an [acyl-carrier protein]
2.3.1.179a	0	acetyl-CoA + acyl-carrier protein HSR -> an acetyl-ACP + CO2
2.3.1.179b	0	an acetyl-ACP + a malonyl-ACP -> acetoacetyl-[acp] C4H5O2SR + CO2 + an [acyl-carrier protein]
2.3.1.179c	0	butyryl-[acyl-carrier protein] C4H7OSR + a malonyl-ACP -> 3-oxohexanoyl-[acyl-carrier protein] C6H9O2SR + CO2 + an [acyl-carrier protein]
2.3.1.179d	0	hexanoyl-[acyl-carrier protein] C6H11OSR + a malonyl-ACP -> 3-oxooctanoyl-[acyl-carrier protein] C8H13O2SR + CO2 + an [acyl-carrier protein]
2.3.1.179e	0	octanoyl-[acyl-carrier protein] C8H15OSR + a malonyl-ACP -> 3-oxodecanoyl-[acyl-carrier protein] C10H17O2SR + CO2 + an [acyl-carrier protein]
2.3.1.179f	0	decanoyl-[acyl-carrier protein] C10H19OSR + a malonyl-ACP -> 3-oxododecanoyl-[acyl-carrier protein] C12H21O2SR + CO2 + an [acyl-carrier protein]
2.3.1.179g	0	dodecanoyl-[acyl-carrier protein] C12H23OSR + a malonyl-ACP -> 3-oxotetradecanoyl-[acyl-carrier protein] C14H25O2SR + CO2 + an [acyl-carrier protein]
2.3.1.179h	0	tetradecanoyl-[acyl-carrier protein] C14H27OSR + a malonyl-ACP -> 3-oxohexadecanoyl-[acyl-carrier protein] C16H29O2SR + CO2 + an [acyl-carrier protein]
2.3.1.180a	0	acetyl-CoA + acyl-carrier protein HSR -> an acetyl-ACP + CO2
2.3.1.180b	0	an acetyl-ACP + a malonyl-ACP -> acetoacetyl-[acp] C4H5O2SR + CO2 + an [acyl-carrier protein]
2.3.1.180c	0	butyryl-[acyl-carrier protein] C4H7OSR + a malonyl-ACP -> 3-oxohexanoyl-[acyl-carrier protein] C6H9O2SR + CO2 + an [acyl-carrier protein]
2.3.1.180d	0	hexanoyl-[acyl-carrier protein] C6H11OSR + a malonyl-ACP -> 3-oxooctanoyl-[acyl-carrier protein] C8H13O2SR + CO2 + an [acyl-carrier protein]
2.3.1.180e	0	octanoyl-[acyl-carrier protein] C8H15OSR + a malonyl-ACP -> 3-oxodecanoyl-[acyl-carrier protein] C10H17O2SR + CO2 + an [acyl-carrier protein]
2.3.1.180f	0	decanoyl-[acyl-carrier protein] C10H19OSR + a malonyl-ACP -> 3-oxododecanoyl-[acyl-carrier protein] C12H21O2SR + CO2 + an [acyl-carrier protein]
2.3.1.180g	0	dodecanoyl-[acyl-carrier protein] C12H23OSR + a malonyl-ACP -> 3-oxotetradecanoyl-[acyl-carrier protein] C14H25O2SR + CO2 + an [acyl-carrier protein]
2.3.1.180h	0	tetradecanoyl-[acyl-carrier protein] C14H27OSR + a malonyl-ACP -> 3-oxohexadecanoyl-[acyl-carrier protein] C16H29O2SR + CO2 + an [acyl-carrier protein]
6.2.1.3	0	coenzyme A + a fatty acid + ATP -> acyl-CoA + diphosphate + AMP
tRNA 1.2.1.70	-0.0163799	glutamate-1-semialdehyde + NADP+ + tRNAGlu <-> L-glutamyl-tRNAGlu + NADPH + H+
5.4.3.8	0.0163799	glutamate-1-semialdehyde -> 5-amino-levulinate
4.2.1.24	0.00818996	2 5-amino-levulinate -> 2 H2O + porphobilinogen
2.5.1.61	0.00204749	H2O + 4 porphobilinogen -> 4 ammonia H3N + hydroxymethylbilane
4.2.1.75	0.00204749	hydroxymethylbilane -> uroporphyrinogen-III + H2O
_uroporphyrinogen-I_spont	0	hydroxymethylbilane -> uroporphyrinogen-I + H2O
_uroporphyrin-I_spont	0	uroporphyrinogen-I -> uroporphyrin-I + 6 H+
4.1.1.37b	0	uroporphyrinogen-III -> 4 CO2 + coproporphyrinogen I
_coproporphyrin-I_spont	0	coproporphyrinogen I -> coproporphyrin I + 6 H+
_uroporphyrin-III_spont	0	uroporphyrinogen-III -> uroporphyrin-III + 6 H+
4.1.1.37a	0.00204749	uroporphyrinogen-III -> 4 CO2 + coproporphyrinogen III
_1.3.3.3	0.00204749	coproporphyrinogen III + O2 + 2 H+ -> protoporphyrinogen-IX + 2 CO2 + 2 H2O
_1.3.99.22	0	coproporphyrinogen III + 2 S-adenosyl-L-methionine -> protoporphyrinogen-IX + 2 CO2 + 2 L-methionine + 2 5'-deoxyadenosine
·1.3.3.4	0.00204749	protoporphyrinogen-IX + O2 -> protoporphyrin IX + 3 H2O
4.99.1.1	0.00170624	Fe2+ + protoporphyrin IX -> 2 H+ + protoheme IX
2.5.1.-c	0	protoheme IX + (E,E)-farnesyl diphosphate + H2O -> heme o + diphosphate
_COX15	0	heme o -> heme a
_1.14.99.3	0.00170624	3 O2 + 3 thioredoxin + protoheme IX -> biliverdin + 3 H2O + 3 thioredoxin disulfide + CO + Fe2+
1.3.7.5	0.00170624	biliverdin + 2 Fd* -> (3Z)-phycocyanobilin + 2 Fd
6.6.1.1	0.000341248	ATP + protoporphyrin IX + Mg2+ + H2O -> Mg-protoporphyrin + phosphate O4P + ADP + 2 H+
2.1.1.11	0.000341248	Mg-protoporphyrin + S-adenosyl-L-methionine -> S-adenosyl-L-homocysteine + Mg-protoporphyrin monomethyl ester
Zn-Bacterio-chlorophyll-a	0	Mg-protoporphyrin monomethyl ester + Zn2+ -> Zn-Bacterio-chlorophyll a + Mg2+
1.14.13.81a	0.000341248	Mg-protoporphyrin monomethyl ester + NADPH + H+ + O2 -> 131-hydroxy-magnesium-protoporphyrin IX 13-monomethyl ester + NADP+ + H2O
1.14.13.81b	0.000341248	131-hydroxy-magnesium-protoporphyrin IX 13-monomethyl ester + NADPH + H+ + O2 -> 131-oxo-magnesium-protoporphyrin IX 13-monomethyl ester + NADP+ + 2 H2O
1.14.13.81c	0.000341248	131-oxo-magnesium-protoporphyrin IX 13-monomethyl ester + NADPH + H+ + O2 -> divinyl protochlorophyllide a + NADP+ + 2 H2O
1.3.1.33a	0	divinyl protochlorophyllide a + NADPH + H+ -> NADP+ + divinylchlorophyllide a
·1.3.1.75a	0	divinylchlorophyllide a + NADPH + H+ <-> chlorophyllide a + NADP+ + H+
·1.3.1.75b	-2.1684e-019	divinyl protochlorophyllide a + NADPH + H+ <-> monovinyl protochlorophyllide a + NADP+ + H+
1.3.7.7	0	monovinyl protochlorophyllide a + Fd + 2 ADP + 2 phosphate O4P -> chlorophyllide a + Fd* + 2 ATP
_BacChl	0	monovinyl protochlorophyllide a + phytyl diphosphate -> bacterio-chlorophylls
_BacPheo	0	phytyl diphosphate + chlorophyllide a <-> bacterio-pheophytins + Mg2+ + diphosphate
1.3.1.33b	0	monovinyl protochlorophyllide a + NADPH + H+ -> NADP+ + chlorophyllide a
_dChla	0.000341248	divinyl protochlorophyllide a -> divinylchlorophyll a
_Chla	0.000341248	divinylchlorophyll a -> chlorophyll a
2.5.1.62a	0	chlorophyllide a + phytyl diphosphate -> chlorophyll a + diphosphate
_Chlb	0	bacterio-chlorophyllide a + H2O -> bacterio-chlorophyllide b + 4 H+
_Pheo	0	chlorophyll a + 2 H+ -> pheophytins + Mg2+
2.1.1.107a	0	S-adenosyl-L-methionine + uroporphyrinogen-III -> S-adenosyl-L-homocysteine + precorrin-1
2.1.1.107b	0	S-adenosyl-L-methionine + precorrin-1 -> S-adenosyl-L-homocysteine + precorrin-2
_2.1.1.130	0	S-adenosyl-L-methionine + precorrin-2 -> S-adenosyl-L-homocysteine + precorrin-3A
·4.99.1.3	0	precorrin-2 + Co2+ <-> cobalt-precorrin-2 + 2 H+
2.1.1.151	0	S-adenosyl-L-methionine + cobalt-precorrin-2 <-> S-adenosyl-L-homocysteine + cobalt-precorrin-3
2.1.1.131a	0	cobalt-precorrin-3 + S-adenosyl-L-methionine <-> cobalt-precorrin-4 + S-adenosyl-L-homocysteine
2.1.1.133a	0	S-adenosyl-L-methionine + cobalt-precorrin-4 <-> S-adenosyl-L-homocysteine + cobalt-precorrin-5A
3.7.1.12	0	cobalt-precorrin-5A + H2O <-> cobalt-precorrin-5B + acetaldehyde
2.1.1.195	0	cobalt-precorrin-5B + S-adenosyl-L-methionine -> cobalt-precorrin-6A + S-adenosyl-L-homocysteine
_1.3.1.54a	0	cobalt-precorrin-6A + NADPH + H+ <-> cobalt-precorrin-6B + NADP+
·RXN-8766	0	cobalt-precorrin-6B + S-adenosyl-L-methionine -> cobalt-precorrin-7 + S-adenosyl-L-homocysteine
·RXN-8767	0	cobalt-precorrin-7 + S-adenosyl-L-methionine -> cobalt-precorrin-8x + S-adenosyl-L-homocysteine + CO2
5.4.1.2a	0	cobalt-precorrin-8x <-> cobyrinate
6.3.5.11	0	cobyrinate + 2 L-glutamine + 2 ATP + 2 H2O <-> cob(II)yrinate a,c-diamide + 2 L-glutamate + 2 ADP + 2 phosphate O4P
2.1.1.131b	0	precorrin-3B + S-adenosyl-L-methionine -> precorrin-4 + S-adenosyl-L-homocysteine
2.1.1.133b	0	S-adenosyl-L-methionine + precorrin-4 -> S-adenosyl-L-homocysteine + precorrin-5
·2.1.1.152	0	precorrin-5 + S-adenosyl-L-methionine + H2O <-> precorrin-6A + S-adenosyl-L-homocysteine + acetate
1.3.1.54b	0	precorrin-6A + NADPH + H+ -> precorrin-6B + NADP+
2.1.1.132	0	precorrin-6B + 2 S-adenosyl-L-methionine -> precorrin-8x + 2 S-adenosyl-L-homocysteine + CO2
5.4.1.2b	0	precorrin-8x -> hydrogenobyrinate
6.3.5.9	0	hydrogenobyrinate + 2 L-glutamine + 2 ATP + 2 H2O -> 2 L-glutamate + hydrogenobyrinate a,c-diamide + 2 ADP + 2 phosphate O4P
6.6.1.2	0	hydrogenobyrinate a,c-diamide + Co2+ + ATP + H2O -> cob(II)yrinate a,c-diamide + ADP + phosphate O4P + 2 H+
·1.16.8.1	0	2 cob(II)yrinate a,c-diamide + FMN -> 2 cob(I)yrinate a,c-diamide + FMNH2
2.5.1.17a	0	cob(I)yrinate a,c-diamide + ATP -> adenosyl-cobyrinate a,c-diamide + PPPi
6.3.5.10	0	adenosyl-cobyrinate a,c-diamide + 4 L-glutamine + 4 ATP + 4 H2O -> 4 L-glutamate + adenosyl-cobyrate + 4 ADP + 4 phosphate O4P
6.3.1.10a	0	ATP + adenosyl-cobyrate + (R)-1-amino-2-propanol O-2-phosphate -> ADP + phosphate O4P + adenosylcobinamide
·RXN-8626	0	L-threonine + ATP <-> L-threonine O-3-phosphate + ADP
·4.1.1.81	0	L-threonine O-3-phosphate -> (R)-1-amino-2-propanol O-2-phosphate + CO2
6.3.1.10b	0	ATP + adenosyl-cobyrate + (R)-1-Aminopropan-2-ol -> ADP + phosphate O4P + adenosylcobinamide
2.5.1.17b	0	cobinamide + ATP -> adenosylcobinamide + PPPi
2.7.1.156	0	adenosylcobinamide + ATP -> adenosyl-cobinamide phosphate + ADP
2.7.7.62	0	adenosyl-cobinamide phosphate + GTP -> adenosylcobinamide-GDP + diphosphate
2.7.8.26	0	adenosylcobinamide-GDP + alpha-ribazole -> coenzyme B12 + GMP
3.5.4.25	0	3 H2O + GTP -> diphosphate + 2,5-diamino-6-(ribosylamino)-4-(3H)-pyrimidinone 5'-phosphate + formate
3.5.4.26	0	H2O + 2,5-diamino-6-(ribosylamino)-4-(3H)-pyrimidinone 5'-phosphate -> 5-amino-6-(5'-phosphoribosylamino)uracil + ammonia H3N
1.1.1.193	0	5-amino-6-(5'-phosphoribosylamino)uracil + NADPH + H+ -> 5-amino-6-(5'-phosphoribitylamino)uracil + NADP+ + H+
2.5.1.78	0	5-amino-6-ribitylamino-2,4(1H,3H)-pyrimidinedione + 3,4-dihydroxy-2-butanone-4-P -> 6,7-dimethyl-8-(1-D-ribityl)lumazine + phosphate O4P + 2 H2O
DIOHBUTANONEPSYN-RXN	0	D-ribulose-5-phosphate -> 3,4-dihydroxy-2-butanone-4-P + formate
2.5.1.9	0	2 6,7-dimethyl-8-(1-D-ribityl)lumazine -> 5-amino-6-ribitylamino-2,4(1H,3H)-pyrimidinedione + riboflavin
_lumazine-spont	0	6,7-dimethyl-8-(1-D-ribityl)lumazine + UQ -> 7-Hydroxy-6-methyl-8-ribityl lumazine + UQH2
2.7.1.26	0	riboflavin + ATP -> FMN + ADP
2.7.7.2	0	FMN + ATP -> FAD + diphosphate
_benzimidazole-spont	0	2 riboflavin + 2 CO2 -> 4 dimethylbenzimidazole + 3 O2
·2.4.2.21	0	nicotinate nucleotide + dimethylbenzimidazole <-> nicotinate + alpha-ribazole-5'-P
·3.1.3.73	0	H2O + alpha-ribazole-5'-P <-> alpha-ribazole + phosphate O4P
·2.4.2.1	0	nicotinate + ribose-1-phosphate <-> nicotinate D-ribonucleoside + phosphate O4P
·2.7.1.1	0	nicotinate D-ribonucleoside + ATP -> nicotinate nucleotide + ADP
_1.8.1.9	0.514222	thioredoxin disulfide + NADPH + H+ <-> thioredoxin + NADP+ + H+
·_Thiored	0	thioredoxin disulfide + 2 Fd* + 2 H+ <-> 2 Fd + thioredoxin
1.11.1.6	0	2 H2O2 -> 2 H2O + O2
_1.15.1.1	0	2 O2.- + 2 H+ <-> O2 + H2O2
1.1.1.38	0	NAD+ + malate -> NADH + H+ + CO2 + pyruvate
4.1.1.31	0.420957	phosphoenolpyruvate + H2O + CO2 -> phosphate O4P + oxaloacetate
1.2.4.1	0	pyruvate + lipoate acetyltransferase N6-(lipoyl)lysine <-> lipoate acetyltransferase N6-(S-acetyldihydrolipoyl)lysine + CO2
2.3.1.12	0	acetyl-CoA + lipoate acetyltransferase N6-(dihydrolipoyl)lysine <-> coenzyme A + lipoate acetyltransferase N6-(S-acetyldihydrolipoyl)lysine
1.8.1.4a	0	lipoate acetyltransferase N6-(dihydrolipoyl)lysine + NAD+ -> lipoate acetyltransferase N6-(lipoyl)lysine + NADH + H+
·4.2.3.3	0	dihydroxy-acetone phosphate -> methylglyoxal + phosphate O4P
4.4.1.5	0	S-lactoyl-glutathione <-> methylglyoxal + glutathione
3.1.2.6	0	S-lactoyl-glutathione + H2O -> glutathione + D-lactate
1.1.1.28	0	NAD+ + D-lactate -> NADH + H+ + pyruvate
3.4.11.2a	3.3695e-018	cysteinylglycine + H2O -> L-cysteine + glycine
3.4.11.2b	0	R-S-cysteinylglycine + H2O -> R-S-cysteine + glycine
6.3.2.3	0	glycine + L-gamma-glutamylcysteine + ATP -> glutathione + phosphate O4P + ADP
_2.3.2.2a	1.97901e-017	glutathione -> L-glutamate + cysteinylglycine
_2.3.2.2b	-1.46859e-017	L-alanine + glutathione -> (5-L-glutamyl)-L-alanine + cysteinylglycine
_2.3.2.2c	0	L-aspartate + glutathione -> (5-L-glutamyl)-L-aspartate + cysteinylglycine
_2.3.2.2d	0	L-arginine + glutathione -> (5-L-glutamyl)-L-arginine + cysteinylglycine
_2.3.2.2e	0	L-asparagine + glutathione -> (5-L-glutamyl)-L-asparagine + cysteinylglycine
_2.3.2.2f	0	L-lysine + glutathione -> (5-L-glutamyl)-L-lysine + cysteinylglycine
_2.3.2.2g	0	L-threonine + glutathione -> (5-L-glutamyl)-L-threonine + cysteinylglycine
_2.3.2.2h	0	L-serine + glutathione -> (5-L-glutamyl)-L-serine + cysteinylglycine
_2.3.2.2i	0	L-cysteine + glutathione -> (5-L-glutamyl)-L-cysteine + cysteinylglycine
_2.3.2.2j	0	L-glutamate + glutathione -> (5-L-glutamyl)-L-glutamate + cysteinylglycine
_2.3.2.2k	0	L-glutamine + glutathione -> (5-L-glutamyl)-L-glutamine + cysteinylglycine
_2.3.2.2l	0	L-proline + glutathione -> (5-L-glutamyl)-L-proline + cysteinylglycine
_2.3.2.2m	0	L-tryptophan + glutathione -> (5-L-glutamyl)-L-tryptophan cysteinylglycine
_2.3.2.2n	0	L-phenylalanine + glutathione -> (5-L-glutamyl)-L-phenylalanine + cysteinylglycine
_2.3.2.2o	0	L-tyrosine + glutathione -> (5-L-glutamyl)-L-tyrosine + cysteinylglycine
_2.3.2.2p	0	L-histidine + glutathione -> (5-L-glutamyl)-L-histidine + cysteinylglycine
_2.3.2.2q	0	L-valine + glutathione -> (5-L-glutamyl)-L-valine + cysteinylglycine
_2.3.2.2r	0	L-isoleucine + glutathione -> (5-L-glutamyl)-L-isoleucine + cysteinylglycine
_2.3.2.2s	0	L-leucine + glutathione -> (5-L-glutamyl)-L-leucine + cysteinylglycine
_2.3.2.2t	0	L-methionine + glutathione -> (5-L-glutamyl)-L-methionine + cysteinylglycine
3.5.2.9	0	5-oxoproline + 2 H2O + ATP -> L-glutamate + phosphate O4P + ADP
_2.5.1.18	0	glutathione -> R-S-glutathione
_2.3.2.2u	0	R-S-glutathione + H2O -> R-S-cysteinylglycine + L-glutamate
1.11.1.9	0	H2O2 + 2 glutathione -> glutathione disulfide + 2 H2O
_1.8.1.7a	0	glutathione disulfide + NADPH + H+ -> 2 glutathione + NADP+
_1.8.1.7b	0	glutathione disulfide + NADH + H+ -> 2 glutathione + NAD+
·6.3.2.2	0	ATP + L-glutamate + L-cysteine -> ADP + diphosphate + L-gamma-glutamylcysteine
·2.3.2.4a	-1.46859e-017	(5-L-glutamyl)-L-alanine -> L-alanine + 5-oxoproline
·2.3.2.4b	0	(5-L-glutamyl)-L-aspartate -> L-aspartate + 5-oxoproline
·2.3.2.4c	0	(5-L-glutamyl)-L-arginine -> L-arginine + 5-oxoproline
·2.3.2.4d	0	(5-L-glutamyl)-L-asparagine -> L-asparagine + 5-oxoproline
·2.3.2.4e	0	(5-L-glutamyl)-L-lysine -> L-lysine + 5-oxoproline
·2.3.2.4f	0	(5-L-glutamyl)-L-threonine -> L-threonine + 5-oxoproline
·2.3.2.4g	0	(5-L-glutamyl)-L-serine -> L-serine + 5-oxoproline
·2.3.2.4h	0	(5-L-glutamyl)-L-cysteine -> L-cysteine + 5-oxoproline
·2.3.2.4i	0	(5-L-glutamyl)-L-glutamate -> L-glutamate + 5-oxoproline
·2.3.2.4j	0	(5-L-glutamyl)-L-glutamine -> L-glutamine + 5-oxoproline
·2.3.2.4k	0	(5-L-glutamyl)-L-proline -> L-proline + 5-oxoproline
·2.3.2.4l	0	(5-L-glutamyl)-L-tryptophan -> L-tryptophan + 5-oxoproline
·2.3.2.4m	1.46859e-017	(5-L-glutamyl)-L-phenylalanine -> L-phenylalanine + 5-oxoproline
·2.3.2.4n	0	(5-L-glutamyl)-L-tyrosine -> L-tyrosine + 5-oxoproline
·2.3.2.4o	0	(5-L-glutamyl)-L-histidine -> L-histidine + 5-oxoproline
·2.3.2.4p	0	(5-L-glutamyl)-L-valine -> L-valine + 5-oxoproline
·2.3.2.4q	0	(5-L-glutamyl)-L-isoleucine -> L-isoleucine + 5-oxoproline
·2.3.2.4r	0	(5-L-glutamyl)-L-leucine -> L-leucine + 5-oxoproline
·2.3.2.4s	0	(5-L-glutamyl)-L-methionine -> L-methionine + 5-oxoproline
·2.3.2.4t	0	(5-L-glutamyl)-L-glicine -> L-glicine + 5-oxoproline
1.1.1.284a	0	S-(hydroxymethyl)glutathione + NAD+ -> S-formylglutathione + NADH + H+
1.1.1.284b	0	S-(hydroxymethyl)glutathione + NADP+ <-> S-formylglutathione + NADPH + H+
3.1.2.12	0	S-formylglutathione + H2O -> formate + glutathione
4.1.2.13c	0	fructose-1-phosphate <-> dihydroxy-acetone phosphate + glyceraldehyde
2.7.1.4	0	fructose + ATP <-> fructose-6-phosphate + ADP
5.3.1.8	0	D-mannose-6-phosphate <-> fructose-6-phosphate
5.4.2.8	0	alpha-D-mannose 1-phosphate <-> D-mannose-6-phosphate
2.7.7.13	0	alpha-D-mannose 1-phosphate + GTP -> GDP-D-mannose + diphosphate
4.2.1.47	0	GDP-D-mannose -> H2O + GDP-4-dehydro-6-deoxy-D-mannose
1.1.1.271	0	NADP+ + GDP-L-fucose <-> NADPH + H+ + GDP-4-dehydro-6-deoxy-D-mannose
2.4.1.83	0	dolichyl-phosphate + GDP-D-mannose -> dolichyl beta-D-mannosyl phosphate + GDP
2.7.7.22	0	GDP + alpha-D-mannose 1-phosphate -> phosphate O4P + GDP-D-mannose
2.6.1.16	0	fructose-6-phosphate + L-glutamine <-> L-glutamate + D-glucosamine 6-phosphate
3.5.99.6	0	D-glucosamine 6-phosphate + H2O -> D-fructose-6-phosphate + ammonia H3N
3.5.1.25	0	N-acetyl-D-glucosamine-6-phosphate + H2O <-> D-glucosamine 6-phosphate + acetate
4.2.1.126	0	N-acetylmuramic acid 6-phosphate + H2O <-> N-acetyl-D-glucosamine-6-phosphate + (R)-lactate
5.4.2.10	0	D-glucosamine 6-phosphate -> D-glucosamine 1-phosphate
2.3.1.157	0	D-glucosamine 1-phosphate + acetyl-CoA -> N-acetyl-glucosamine-1-phosphate + coenzyme A
2.7.7.23	0	N-acetyl-glucosamine-1-phosphate + UTP <-> UDP-N-acetyl-D-glucosamine + diphosphate
2.5.1.7	0	UDP-N-acetyl-D-glucosamine + phosphoenolpyruvate <-> UDP-GlcNAc-enolpyruvate + phosphate O4P
_1.1.1.158	0	NADP+ + UDP-N-acetylmuramate <-> NADPH + H+ + UDP-GlcNAc-enolpyruvate
_5.1.3.14a	0	N-acetyl-D-mannosamine + UTP <-> UDP-N-acetyl-D-glucosamine + diphosphate
_5.1.3.14b	0	UDP-N-acetyl-D-mannosamine <-> UDP-N-acetyl-D-glucosamine
5.1.3.9	0	N-acetyl-D-glucosamine-6-phosphate <-> N-acetyl-D-mannosamine-6-phosphate
6.3.2.8	0	L-alanine + UDP-N-acetylmuramate + ATP -> UDP-N-acetylmuramoyl-L-alanine + phosphate O4P + ADP
6.3.2.9	0	UDP-N-acetylmuramoyl-L-alanine + D-glutamate + ATP -> UDP-N-acetylmuramoyl-L-alanyl-D-glutamate + phosphate O4P + ADP
6.3.2.13	0	UDP-N-acetylmuramoyl-L-alanyl-D-glutamate + meso-diaminopimelate + ATP -> UDP-N-acetylmuramoyl-L-alanyl-D-glutamyl-meso-2,6-diaminoheptanedioate + phosphate O4P + ADP
6.3.2.10a	0	UDP-N-acetylmuramoyl-L-alanyl-D-glutamyl-meso-2,6-diaminoheptanedioate + D-alanyl-D-alanine + ATP -> UDP-N-acetylmuramoyl-L-alanyl-D-glutamyl-meso-2,6-diaminoheptanedioate-D-alanyl-D-alanine + phosphate O4P + ADP
2.7.8.13a	0	UDP-N-acetylmuramoyl-L-alanyl-D-glutamyl-meso-2,6-diaminoheptanedioate-D-alanyl-D-alanine + undecaprenyl phosphate -> undecaprenyl-diphospho-N-cetylmuramoyl-L-alanyl-D-glutamyl-meso-2,6-diaminopimeloyl-D-alanyl-D-alanine + UMP
2.4.1.227a	0	undecaprenyl-diphospho-N-acetylmuramoyl-L-alanyl-D-glutamyl-meso-2,6-diaminopimeloyl-D-alanyl-D-alanine + UDP-N-acetyl-D-glucosamine -> undecaprenyl-diphospho-N-acetylmuramoyl-(N-acetylglucosamine)-L-alanyl-D-glutamyl-meso-2,6-diaminopimeloyl-D-alanyl-D-alanine + UDP
_6.3.1.2b	0	undecaprenyl-diphospho-N-acetylmuramoyl-(N-acetylglucosamine)-L-alanyl-D-glutamyl-meso-2,6-diaminopimeloyl-D-alanyl-D-alanine + ATP + ammonia H3N -> undecaprenyl-diphospho-N-acetylmuramoyl-(N acetylglucosamine)-L-alanyl-D-glutaminyl-meso-2,6-diaminopimeloyl-D-alanyl-D-alanine + ADP + phosphate O4P
6.3.2.10b	0	UDP-N-acetylmuramoyl-L-alanyl-gamma-D-glutamyl-L-lysine + D-alanyl-D-alanine + ATP -> UDPMurAc(oyl-L-Ala-D-gamma-Glu-L-Lys-D-Ala-D-Ala) + phosphate O4P + ADP
2.7.8.13b	0	UDPMurAc(oyl-L-Ala-D-gamma-Glu-L-Lys-D-Ala-D-Ala) + undecaprenyl phosphate -> MurAc(oyl-L-Ala-D-gamma-Glu-L-Lys-D-Ala-D-Ala)-diphospho-undecaprenol + UMP
2.4.1.227b	0	MurAc(oyl-L-Ala-D-gamma-Glu-L-Lys-D-Ala-D-Ala)-diphospho-undecaprenol + UDP-N-acetyl-D-glucosamine -> undecaprenyl-diphospho-N-acetylmuramoyl-(N-acetylglucosamine)-L-alanyl-gamma-D-glutamyl-L-lysyl-D-alanyl-D-alanine + UDP
_6.3.1.2c	0	undecaprenyl-diphospho-N-acetylmuramoyl-(N-acetylglucosamine)-L-alanyl-gamma-D-glutamyl-L-lysyl-D-alanyl-D-alanine + ATP + ammonia H3N -> undecaprenyl-diphospho-N-acetylmuramoyl-(N-acetylglucosamine)-L-alanyl-D-isoglutaminyl-L-lysyl-D-alanyl-D-alanine + ADP + phosphate O4P
6.3.2.10c	0	UDP-N-acetylmuramoyl-L-alanyl-D-glutamyl-L-lysine + D-alanyl-D-alanine + ATP -> UDP-N-acetylmuramoyl-L-alanyl-D-glutamyl-L-lysyl-D-alanyl-D-alanine + phosphate O4P + ADP
2.7.8.13c	0	UDP-N-acetylmuramoyl-L-alanyl-D-glutamyl-L-lysyl-D-alanyl-D-alanine + undecaprenyl phosphate -> undecaprenyl-diphospho-N-acetylmuramoyl-L-alanyl-D-glutamyl-L-lysyl-D-alanyl-D-alanine + UMP
2.4.1.227c	0	undecaprenyl-diphospho-N-acetylmuramoyl-L-alanyl-D-glutamyl-L-lysyl-D-alanyl-D-alanine + UDP-N-acetyl-D-glucosamine -> undecaprenyl-diphospho-N-acetylmuramoyl-(N-acetylglucosamine)-L-alanyl-D-glutamyl-L-lysyl-D-alanyl-D-alanine + UDP
_6.3.1.2d	0	undecaprenyl-diphospho-N-acetylmuramoyl-(N-acetylglucosamine)-L-alanyl-D-glutamyl-L-lysyl-D-alanyl-D-alanine + ATP + ammonia H3N -> undecaprenyl-diphospho-N-acetylmuramoyl-(N-acetylglucosamine)-L-alanyl-D-glutaminyl-L-lysyl-D-alanyl-D-alanine + ADP + phosphate O4P
·2.3.2.10a	0	undecaprenyl-diphospho-N-acetylmuramoyl-(N-acetylglucosamine)-L-alanyl-D-glutaminyl-meso-2,6-diaminopimeloyl-D-alanyl-D-alanine + glycyl-tRNAgly <-> undecaprenyl-diphospho-N-acetylmuramoyl-(N-acetylglucosamine)-L-alanyl-D-glutaminyl-meso-2,6-diaminopimeloyl-(glycyl)5-D-alanyl-D-alanine + tRNAgly
·2.3.2.10b	0	undecaprenyl-diphospho-N-acetylmuramoyl-(N-acetylglucosamine)-L-alanyl-D-isoglutaminyl-L-lysyl-D-alanyl-D-alanine + glycyl-tRNAgly <-> undecaprenyl-diphospho-N-acetylmuramoyl-(N-acetylglucosamine)-L-alanyl-D isoglutaminyl-L-lysyl-(glycyl)5-D-alanyl-D-alanine + tRNAgly
·2.3.2.10c	0	undecaprenyl-diphospho-N-acetylmuramoyl-(N-acetylglucosamine)-L-alanyl-D-glutaminyl-L-lysyl-D-alanyl-D-alanine + glycyl-tRNAgly <-> undecaprenyl-diphospho-N-acetylmuramoyl-(N-acetylglucosamine)-L-alanyl-D-glutaminyl-L-lysyl-(glycyl)5-D-alanyl-D-alanine + tRNAgly
6.3.2.4	0	2 D-alanine + ATP -> D-alanyl-D-alanine + phosphate O4P + ADP
3.6.1.27	0	undecaprenyl diphosphate + H2O -> undecaprenyl phosphate + phosphate O4P
_peptidoglycan_syfa	0	undecaprenyl-diphospho-N-acetylmuramoyl-(N-acetylglucosamine)-L-alanyl-D-glutaminyl-meso-2,6-diaminopimeloyl-(glycyl)5-D-alanyl-D-alanine -> peptidoglycan + undecaprenyl diphosphate
_2.4.1.129	0	[GlcNAc-(1-4)-Mur2Ac(oyl-L-Ala-gamma-D-Glu-L-Lys-D-Ala-D-Ala)]n-diphosphoundecaprenol + GlcNAc-(1-4)-Mur2Ac(oyl-L-Ala-gamma-D-Glu-L-Lys-D-Ala-D-Ala)-diphosphoundecaprenol -> [GlcNAc-(1-4)-Mur2Ac(oyl-L-Ala-gamma-D-Glu-L-Lys-D-Ala-D-Ala)]n+1-diphosphoundecaprenol + undecaprenyl diphosphate
3.4.16.4	0	(Ac)2-L-lys-D-alanyl-D-alanine + H2O <-> D-alanine + (Ac)2-L-lys-D-alanine
3.5.1.28	0	N-acetylmuramoyl-Ala + H2O <-> N-acetylmuramate + L-alanine
2.3.1.129	0	(R)-3-hydroxymyristoyl-ACP + UDP-N-acetyl-D-glucosamine -> UDP-3-O-(3-hydroxymyristoyl)-N-acetylglucosamine + an [acyl-carrier protein]
3.2.1.24	0	[2Man-(1->6)-(1->3)- Man-(1->4)- GlcNAc] + H2O <-> [Man-(1->3)- Man-(1->4)- GlcNAc] + D-mannose
2.4.1.14	0	fructose-6-phosphate + UDP-D-glucose -> sucrose-6-phosphate + UDP
3.2.1.26	0	sucrose-6-phosphate + H2O <-> beta-D-fructose + alpha-D-glucose-6-phosphate
2.4.1.25	0	maltotriose + maltose -> maltotetraose + beta-D-glucose
_2.4.1.1	0	a glycogen_n1 + phosphate O4P -> a glycogen_n + alpha-D-glucose 1-phosphate
2.7.7.27	0.191957	alpha-D-glucose 1-phosphate + ATP -> ADP-D-glucose + diphosphate
_a-glucansyf	0.0319929	2 ADP-D-glucose -> a 1,4-alpha-D-glucan_n
_2.4.1.21a	0	ADP-D-glucose + a 1,4-alpha-D-glucan_n -> ADP + a 1,4-alpha-D-glucan_n1
_glycsyf	0.0319929	2 ADP-D-glucose + a 1,4-alpha-D-glucan_n1 -> a glycogen_n
_2.4.1.21b	0.0639858	ADP-D-glucose + a glycogen_n -> ADP + a glycogen_n1
_2.4.1.18	0.0319929	a glycogen_n1 + a 1,4-alpha-D-glucan_n <-> a glycogen_n + a 1,4-alpha-D-glucan_n1
5.4.2.2	-0.191957	alpha-D-glucose 1-phosphate <-> alpha-D-glucose-6-phosphate
4.2.1.45	0	CDP-D-glucose -> H2O + CDP-4-dehydro-6-deoxy-D-glucose
2.4.1.12	0	1,4-beta-D-glucan_n + UDP-D-glucose <-> 1,4-beta-D-glucan_n1 + UDP
_3.2.1.21a	0	cellobiose <-> 2 beta-D-glucose
_3.2.1.21b	0	1,4-beta-D-glucan_n <-> beta-D-glucose
2.2.1.7	0.00472587	pyruvate + D-glyceraldehyde-3-phosphate -> 1-deoxy-D-xylulose 5-phosphate + CO2
1.1.1.267	-0.00472587	2-C-methyl-D-erythritol-4-phosphate + NADP+ <-> 1-deoxy-D-xylulose 5-phosphate + NADPH + H+
2.7.7.60	0.00472587	2-C-methyl-D-erythritol-4-phosphate + CTP -> 4-(cytidine 5'-diphospho)-2-C-methyl-D-erythritol + diphosphate
2.7.1.148	0.00472587	4-(cytidine 5'-diphospho)-2-C-methyl-D-erythritol + ATP -> 2-phospho-4-(cytidine 5'-diphospho)-2-C-methyl-D-erythritol + ADP
4.6.1.12	0.00472587	2-phospho-4-(cytidine 5'-diphospho)-2-C-methyl-D-erythritol -> 2-C-methyl-D-erythritol-2,4-cyclodiphosphate + CMP
1.17.7.1	-0.00472587	1-hydroxy-2-methyl-2-(E)-butenyl 4-diphosphate + H2O + a protein disulfide <-> 2-C-methyl-D-erythritol-2,4-cyclodiphosphate + a protein dithiol
1.17.1.2a	0.00472587	1-hydroxy-2-methyl-2-(E)-butenyl 4-diphosphate + NADPH + H+ -> isopentenyl diphosphate + NADP+ + H2O
1.17.1.2b	0	isopentenyl diphosphate + NADP+ + H2O -> (E)-4-hydroxy-3-methylbut 2-en-1-yl diphosphate + NADPH + H+
5.3.3.2	0.00118147	isopentenyl diphosphate -> dimethylallyl diphosphate
2.5.1.29a	0.00118147	isopentenyl diphosphate + (E,E)-farnesyl diphosphate -> all-trans-geranyl-geranyl diphosphate + diphosphate
2.5.1.1	0.00118147	dimethylallyl diphosphate + isopentenyl diphosphate -> geranyl diphosphate + diphosphate
2.5.1.84	0	geranyl diphosphate + 7 isopentenyl diphosphate <-> all-trans-nonaprenyl diphosphate + 7 diphosphate
2.5.1.85	0	geranylgeranyl diphosphate + 5 isopentenyl diphosphate -> all-trans-nonaprenyl diphosphate + 5 diphosphate
1.3.1.83	0	all-trans-geranyl-geranyl diphosphate + 3 H+ + 3 NADPH + H+ -> phytyl diphosphate + 3 NADP+
_VitE-spont	0	beta-tocopherol -> alpha-tocopherol
_2.3.1.181a	0	octanoyl-[acyl-carrier protein] + a protein -> a protein-N-6-octanoyl-lysine + an [acyl-carrier protein]
_2.8.1.8a	0	a protein-N-6-octanoyl-lysine + 2 SO + 2 S-adenosyl-L-methionine -> a protein-N-6-lipoyl-lysine + 2 L-methionine + 2 5'-deoxyadenosine
_2.8.1.8b	0	octanoyl-[acyl-carrier protein] + 2 SO + 2 S-adenosyl-L-methionine -> lipoyl-[acyl carrier protein] + 2 L-methionine + 2 5'-deoxyadenosine
_2.3.1.181b	0	lipoyl-[acyl carrier protein] + a protein -> a protein-N-6-lipoyl-lysine + an [acyl-carrier protein]
_2.7.7.63a	0	ATP + lipoate -> diphosphate + lipoyl-AMP
·transp_lipoate	0	lipoate_extrac -> lipoate
_2.7.7.63b	0	lipoyl-AMP + a protein -> a protein-N-6-lipoyl-lysine + AMP
_2.5.1.32	0.000590734	2 all-trans-geranyl-geranyl diphosphate -> phytoene + diphosphate
_1.3.5.5a	0.000590734	phytoene + thioredoxin <-> phytofluene + thioredoxin disulfide
_1.3.5.5b	0.000590734	phytofluene + thioredoxin <-> zeta-carotene + thioredoxin disulfide
1.3.5.6a	0.000590734	zeta-carotene + O2 + thioredoxin disulfide -> neurosporene + 2 H2O + thioredoxin
1.3.5.6b	0.000590734	O2 + thioredoxin disulfide + neurosporene -> 2 H2O + thioredoxin + trans-lycopene
CrtLb-a	0	neurosporene -> beta-zeacarotene
CrtLb-b	0	beta-zeacarotene -> 7,8-dihydro-beta-carotene
CrtLb-c	9.96804e-005	trans-lycopene -> gamma-carotene
CruA	0	trans-lycopene -> gamma-carotene
CrtLb-d	9.96804e-005	gamma-carotene -> beta-carotene
_CrtRa	4.72958e-005	beta-carotene -> beta-cryptoxanthin
_CrtRb	4.72958e-005	beta-cryptoxanthin -> zeaxanthin
·CrtOa	0	beta-carotene -> echinenone
·CrtOb	0	echinenone -> canthaxanthin
_CrtRc	0	echinenone -> 3-hydroxyechinenone
_CrtRd	0	3-hydroxyechinenone -> adonixanthin
_CrtRe	0	canthaxanthin -> phoenicoxanthin
_CrtRf	0	phoenicoxanthin -> astaxanthin
_gCar	0	gamma-carotene <-> (2'S)-deoxymyxol 2'-(2,4-di-O-methyl-alpha-L-fucoside)
_CrtRg	0	(2'S)-deoxymyxol 2'-(2,4-di-O-methyl-alpha-L-fucoside) <-> (3R,2'S)-myxol 2'-(2,4-di-O-methyl-alpha-L-fucoside)
5.2.1.13	0	7,9,7',9'-tetracis-lycopene -> trans-lycopene
·2.7.7.9	0	UTP + alpha-D-glucose 1-phosphate -> diphosphate + UDP-D-glucose
5.1.3.2a	0	UDP-D-glucose <-> UDP-D-galactose
3.13.1.1	0	UDP-D-glucose + sulfite O3s -> UDP-6-sulfoquinovose + H2O
1.1.1.22	0	UDP-D-glucose + H2O + 2 NAD+ -> UDP-D-glucuronate + 2 NADH + H+
2.7.7.24	0	alpha-D-glucose 1-phosphate + dTTP -> dTDP-D-glucose + diphosphate
5.1.3.2b	0	dTDP-D-glucose <-> dTDP-D-galactose
2.7.7.33	0	alpha-D-glucose 1-phosphate + CTP -> CDP-D-glucose + diphosphate
4.2.1.46	0	dTDP-D-glucose -> H2O +dTDP-4-dehydro-6-deoxy-D-glucose
5.1.3.13a	0	dTDP-4-dehydro-6-deoxy-D-glucose -> dTDP-4-dehydro-6-deoxy-L-mannose
5.1.3.13b	0	dTDP-4-dehydro-6-deoxy-D-glucose + GTP -> GDP-4-dehydro-6-deoxy-L-mannose + dTDP + phosphate O4P
1.1.1.133a	0	NADP+ + dTDP-alpha-L-rhamnose <-> NADPH + H+ + dTDP-4-dehydro-6-deoxy-L-mannose
1.1.1.133b	0	NADP+ + GDP-6-deoxy-L-mannose <-> NADPH + H+ + GDP-4-dehydro-6-deoxy-L-mannose
5.4.99.9	0	UDP-D-galactose <-> UDP-alpha-D-galacto-1,4-furanose
6.2.1.1b	0	propionyladenylate + CoA <-> AMP + propanoyl-CoA
2.7.2.1b	0	ATP + propanoate <-> ADP + propanoyl phosphate
6.2.1.1c	0	ATP + propanoate <-> diphosphate + propionyladenylate
_1.2.1.3e	0	2-propyn-1-al + NAD+ + H2O -> NADH + H+ + propynoate
4.2.1.99	0	(2S,3R)-3-hydroxybutane-1,2,3-tricarboxylate <-> (Z)-but-2-ene-1,2,3-tricarboxylate + H2O
PYRIMSYF1-RXN	0	5-aminoimidazole ribonucleotide <-> hydroxymethylpyrimidine phosphate
·2.7.1.49	0	ATP + hydroxymethylpyrimidine <-> ADP + hydroxymethylpyrimidine phosphate
2.7.4.7	0	hydroxymethylpyrimidine phosphate + ATP <-> 4-amino-5-hydroxymethyl-2-methylpyrimidine-pyrophosphate + ADP
1.4.3.19	0	glycine <-> iminoglycine
ThiG	0	iminoglycine + L-tyrosine + [ThiS]-COSS-[ThiF] -> 4-methyl-5-(beta-hydroxyethyl)thiazole phosphate
2.5.1.3	0	4-methyl-5-(beta-hydroxyethyl)thiazole phosphate + 4-amino-5-hydroxymethyl-2-methylpyrimidine-pyrophosphate -> thiamine-phosphate + diphosphate
2.7.4.16	0	thiamine-phosphate + ATP -> thiamine diphosphate + ADP
·2.7.1.89	0	thiamine + ATP <-> thiamine-phosphate + ADP
3.5.99.2	0	thiamine + H2O <-> hydroxymethylpyrimidine + 5-(2-Hydroxyethyl)-4-methylthiazole + H+
2.3.1.47	0	pimeloyl-CoA + L-alanine -> CO2 + coenzyme A + 7-keto-8-aminopelargonate
2.6.1.62	0	S-adenosyl-L-methionine + 7-keto-8-aminopelargonate <-> S-adenosyl-4-methylthio-2-oxobutanoate + 7,8-diaminopelargonate
6.3.3.3	0	CO2 + 7,8-diaminopelargonate + ATP -> dethiobiotin + phosphate O4P + ADP
2.8.1.6	0	dethiobiotin + 2 S-adenosyl-L-methionine + hydrogen sulfide -> biotin + 2 5'-deoxyadenosine + 2 L-methionine
6.3.4.15	0	BCCP + biotin + ATP -> diphosphate + AMP + biotin-BCCP (monomer)
RXN-7101	0	2 biotin-BCCP (monomer) <-> a biotin-BCCP (dimer)
_3.4.1.-	0	N6-D-biotinyl-L-lysine + BCCP <-> biotin-BCCP (monomer)
_3.5.2.6	0	H2O + penicillin -> penicilloic acid
_2.5.1.31a	0	(E,E)-farnesyl diphosphate + isopentenyl diphosphate <-> all-trans-geranyl-geranyl diphosphate + diphosphate
_2.5.1.31b	0	all-trans-geranyl-geranyl diphosphate + 7 isopentenyl diphosphate <-> di-trans,poly-cis-Undecaprenyl diphosphate + 7 diphosphate
2.5.1.10	0.00118147	geranyl diphosphate + isopentenyl diphosphate -> diphosphate + (E,E)-farnesyl diphosphate
2.6.99.2	0	1-deoxy-D-xylulose 5-phosphate + 1-amino-propan-2-one-3-phosphate -> pyridoxine-5'-phosphate + phosphate O4P + 2 H2O
_1.1.1.262	0	O-phospho-4-hydroxy-L-threonine + NAD+ -> NADH + H+ + (2S)-2-amino-3-oxo-4-phosphonooxybutanoate
RXN-8447	0	(2S)-2-amino-3-oxo-4-phosphonooxybutanoate + H+ <-> 1-amino-propan-2-one-3-phosphate + CO2
4.2.3.1b	0	O-phospho-4-hydroxy-L-threonine + H2O -> phosphate O4P + 4-hydroxy-L threonine
_VitB6	0	O-phospho-4-hydroxy-L-threonine -> pyridoxine
1.1.1.94	0	sn-glycerol 3-phosphate + NADP+ -> dihydroxy-acetone phosphate + NADPH + H+
_2.3.1.15	0	sn-glycerol 3-phosphate + acyl-CoA -> 1-acyl-sn-glycerol 3-phosphate + coenzyme A
2.3.1.51	0	a fatty acyl CoA + a 2-lysophosphatidate -> an L-phosphatidate + coenzyme A
2.7.7.41	0	CTP + an L-phosphatidate -> a CDP-diacylglycerol + diphosphate
2.7.1.107	0	ATP + a 1,2-diacylglycerol -> an L-phosphatidate + ADP
2.7.8.5	0	a CDP-diacylglycerol + sn-glycerol 3-phosphate -> an L-1-phosphatidylglycerol-phosphate + CMP
3.1.3.25	0	D-myo-inositol (3)-monophosphate + H2O -> myo-inositol + phosphate O4P
3.1.4.-	0	1-(1-Alkenyl)-sn-glycero-3-phosphoethanolamine + H2O <-> 1-(1-Alkenyl)-sn-glycerol + ethanolamine phosphate
1.1.1.31	0	(S)-3-hydroxyisobutyrate + NAD+ <-> (S)-methylmalonate semialdehyde + NADH + H+
5.3.1.13	0	D-arabinose-5-phosphate <-> D-ribulose-5-phosphate
2.5.1.55	0	3-Deoxy-D-manno-octulosonate-8-phosphate + phosphate O4P -> phosphoenolpyruvate + D-arabinose-5-phosphate + H2O
3.1.3.45	0	3-Deoxy-D-manno-octulosonate-8-phosphate + H2O -> 3-Deoxy-D-manno-octulosonate + phosphate O4P
2.7.7.38	0	CTP + 3-Deoxy-D-manno-octulosonate -> diphosphate + CMP-3-deoxy-D-manno-octulosonate
3.5.1.108	0	UDP-3-O-(3-hydroxytetradecanoyl)-N-acetylglucosamine + H2O -> UDP-3-O-(3-hydroxytetradecanoyl)-D-glucosamine + acetate
2.4.1.182	0	UDP-2,3-bis(3-hydroxytetradecanoyl)glucosamine + 2,3-bis(3-hydroxytetradecanoyl)-beta-D-glucosaminyl 1-phosphate -> UDP + 2,3-bis(3-hydroxytetradecanoyl)-D-glucosaminyl-(1-6)-beta-D-2,3- bis(3-hydroxytetradecanoyl)-beta-D-glucosaminyl 1-phosphate
2.7.1.170	0	ATP + 1,6-anhydro-N-acetyl-beta-muramate + H2O <-> ADP + N-acetyl-beta-muramate 6-phosphate
1.1.1.6	0	glycerol + NAD+ <-> dihydroxy-acetone phosphate + NADH + H+
4.1.99.5	0	octadecanal + O2 + 2 NADPH + H+ <-> heptadecane + formate + H2O + 2 NADP+ + 2 H+
2.8.1.1	0	thiosulfate + cyanide <-> sulfite O3s + thiocyanate
3.8.1.5	0	1,2-dichloroethane + H2O <-> 2-chloroethanol + HCL
4.1.99.12	0	D-ribulose-5-phosphate -> L-3,4-dihydroxybutan-2-one-4-phosphate + formate
3.4.13.22	0	D-alanyl-D-alanine + H2O <-> 2 D-alanine
1.14.99.41	0	all-trans-8'-apo-beta-carotenal + O2 <-> all-trans-retinal + (2E,4E,6E)-2,6-dimethylocta-2,4,6-trienedial
1.12.98.1	0	coenzyme-F420 + H2 <-> reduced coenzyme-F420
3.1.1.45	0	cis-4-carboxymethylenebut-2-en-4-olide + H2O -> 2-maleylacetate
2.5.1.77	0	3-(4-hydroxyphenyl)-pyruvate + 5-amino-6-ribitylamino-2,4(1H,3H)-pyrimidinedione + 2 S-adenosyl-L-methionine + H2O -> 7,8-didemethyl-8-hydroxy-5-deazariboflavin + 2 L-methionine + 2 5'-deoxyadenosine + oxalate + ammonia H3N
1.7.1.13	0	7-aminomethyl-7-deazaguanine + 2 NADP+ + 2 H+ <-> 7-cyano-7-deazaguanine + 2 NADPH + H+
2.10.1.1	0	adenylated molybdopterin + molybdate <-> molybdenum cofactor + AMP + H2O
_1.16.1.1	0	Hg + NADP+ <-> Hg2+ + NADPH + H+
3.5.4.-	0	cyromazine + H2O -> N-cyclopropylammeline + ammonia H3N
2.3.1.28	0	acetyl-CoA + chloramphenicol <-> coenzyme A + chloramphenicol-3-acetate
4.2.1.35	0	(R)-2-methylmalate -> 2-methylmaleate + H2O
3.1.3.71	0	(2R)-O-phospho-3-sulfolactate + H2O -> (2R)-3-sulfolactate + phosphate O4P
2.1.1.104	0	S-adenosyl-L-methionine + caffeoyl-CoA -> S-adenosyl-L-homocysteine + feruloyl-CoA
Alabm	0.0246491	L-alanine -> Ala
Aspbm	0.0142344	L-aspartate -> Asp
Argbm	0.0144542	L-arginine -> Arg
Asnbm	0.0102773	L-asparagine -> Asn
Lysbm	0.0114589	L-lysine -> Lys
Thrbm	0.0159381	L-threonine -> Thr
Serbm	0.0150587	L-serine -> Ser
Cysbm	0.0028029	L-cysteine -> Cys
Glybm	0.0192906	glycine -> Gly
Glubm	0.0168724	L-glutamate -> Glu
Glnbm	0.0158282	L-glutamine -> Gln
Probm	0.0140695	L-proline -> Pro
Trpbm	0.00409444	L-tryptophan -> Trp
Phebm	0.0111567	L-phenylalanine -> Phe
Tyrbm	0.00807896	L-tyrosine -> Tyr
Hisbm	0.00541345	L-histidine -> His
Valbm	0.0175319	L-valine -> Val
Ilebm	0.0172571	L-isoleucine -> Ile
Leubm	0.00351737	L-leucine -> Leu
Metbm	0.00533102	L-methionine -> Met
_a protein	2.74795e-005	Ala + Asp + Arg + Asn + Lys + Thr + Ser + Cys + Gly + Glu + Gln + Pro + Trp + Phe + Tyr + His + Val + Ile + Leu + Met <-> a protein
dATP	0.00120428	dATP -> dATPbm
dGTP	0.00151972	dGTP -> dGTPbm
dTTP	0.00120428	dTTP -> dTTPbm
dUTP	0	dUTP -> dUTPbm
dCTP	0.00151972	dCTP -> dCTPbm
AMP	0.00840484	AMP -> AMPbm
UMP	0.00840484	UMP -> UMPbm
CMP	0.00740843	CMP -> CMPbm
GMP	0.00740843	GMP -> GMPbm
8C-lipidbm	0	octanoic acid -> 8C-lipidbm
10C-lipidbm	0	decanoic acid -> 10C-lipidbm
12C-lipidbm	0	dodecanoic acid -> 12C-lipidbm
14C-lipidbm	0.00167631	tetradecanoic acid -> 14C-lipidbm
16C-lipidbm	0.000251446	hexadecanoic acid -> 16C-lipidbm
18C-lipidbm	0.000268209	octadecanoic acid -> 18C-lipidbm
(9Z)16C-lipidbm	0.000395129	(9Z)-hexadecanoic acid -> (9Z)16C-lipidbm
(9Z)18C-lipidbm	0.000374176	(9Z)-octadecanoic acid -> (9Z)18C-lipidbm
PhCybibm	0.00170624	(3Z)-phycocyanobilin -> PhCybibm
Chlabm	0.000341248	chlorophyll a -> Chlabm
Carotenebm	0.000491053	trans-lycopene -> Lycopbm
Glycbm	0.0319929	a glycogen_n1 -> Glycbm
Zeaxbm	4.72958e-005	zeaxanthin -> Zeaxbm
Beta-carotenebm	5.23846e-005	beta-carotene -> Betacarotenebm
ATPbm	0	ATP -> ATPbm
ADPbm	0	ADP -> ADPbm
Biomass	0.0598681	0.000459 a protein + 0.028 14C-lipidbm + 0.0042 16C-lipidbm + 0.00448 18C-lipidbm + 0.0066 (9Z)16C-lipidbm + 0.00625 (9Z)18C-lipidbm + 0.53439 Glycbm + 0.00079 Zeaxbm + 0.000875 Betacarotenebm + 0.00820225 Lycopbm + 0.0057 Chlabm + 0.0285 PhCybibm + 0.0201156 dATPbm + 0.0201156 dTTPbm + 0.02538445 dGTPbm + 0.02538445 dCTPbm + 0.140389293 AMPbm + 0.140389293 UMPbm + 0.123745851 GMPbm + 0.123745851…
_Growth	0.0598681	BM -> BM_out
_lightII	0	photonII_extrac -> photonII
_lightI	1.96	photonI_extrac -> photonI
CO2in	1.99	CO2_extrac <-> CO2
4.2.1.1b	-1.8105	CO2 + H2O <-> HCO3- + H+
_H2CO3transport	1.99	H2CO3_extrac <-> H2CO3
_H2CO3desprot	1.99	H2CO3 <-> HCO3- + H+
NADHmain	0.5	NADH -> NAD+ + H+
NADPHmain	0.5	NADPH -> NADP+ + H+
Phosphate TRANS-RXN59G-90	0.305095	phosphate O4P_extrac + H+_extrac -> phosphate O4P + H+
_3.6.3.27	0	ATP + H2O + phosphate O4P_extrac -> ADP + 2 phosphate O4P
_Phosphate_out	0	phosphate O4P -> phosphate O4P_extrac
H2O	-26.2401	H2O_extrac <-> H2O
PROTONS	-15.8535	H+_extrac <-> H+
sulfate TRANS-RXN59G-407	0	sulfate O4S_extrac <-> sulfate O4s
nitrate TRANS-RXN59G-237	0	nitrate NO3_extrac + ATP + H2O -> nitrate NO3 + ADP + phosphate O4P
ammonia H3N TRANS-RXN59G-178	0.838087	NH4+_extrac + H+_extrac <-> NH4+ + H+
_ammonia H3N	-0.838087	ammonia H3N <-> NH4+
iron TRANS-RXN59G-711	0	Fe2+_extrac -> Fe2+
magnesium TRANS-RXN59G-340	0	Mg2+_extrac + ATP + H2O -> Mg2+ + ADP + phosphate O4P
magnesium TRANS-RXN59G-53	0.000341248	Mg2+_extrac <-> Mg2+
cobalt TRANS-RXN59G-71	0	Co2+_extrac + ATP + H2O -> Co2+ + ADP + phosphate O4P
_COtransp	-0.00170624	CO_extrac <-> CO
_H2O2transp	26.8715	H2O2_extrac <-> H2O2
_O2in	0	O2_extrac -> O2
_O2out	13.8309	O2 -> O2_extrac
potassium 3.6.3.12	0	K+_extrac + ATP + H2O -> K+ + ADP + phosphate O4P
potassium TRANS-RXN59G-35	0	K+_extrac -> K+
chloride TRANS-RXN59G-171	0	chloride_extrac -> chloride
chloride_ATPase	0	chloride_extrac + ATP + H2O -> chloride + ADP + phosphate O4P
sodium_symporter	0	Na+_extrac -> Na+
sodium_antiporter	0	Na+_extrac + H+ -> Na+ + H+_extrac
calcium TRANS-RXN59G-708	0	Ca2+_extrac + H+ -> Ca2+ + H+_extrac
molybdate_transport	0	molybdate_extrac -> molybdate
_3.6.3.4	0	ATP + H2O + Cu2+ -> ADP + phosphate O4P + Cu2+_extrac
_3.6.3.30	0	ATP + H2O + Fe3+_extrac -> ADP + phosphate O4P + Fe3+
_3.6.3.25	0	ATP + H2O + sulfate O4S_extrac -> ADP + phosphate O4P + sulfate O4s
_H2	0	H2 -> H2_extrac
_an [acyl-carrier protein]	0.00593053	an [acyl-carrier protein]_extrac <-> an [acyl-carrier protein]
·_a protein disulfide R1Protein2R2R3S2	0	a protein + 2 hydrogen sulfide <-> a protein disulfide
·_a protein dithiol H2R1Protein2R2R3S2	0	a protein dithiol + NAD+ <-> a protein disulfide + NADH + H+
_3.1.3.16	1.70962e-020	a protein + 2 hydrogen sulfide <-> a protein disulfide
_2.7.11.1	0	a protein dithiol + NAD+ <-> a protein disulfide + NADH + H+
